# Supplementary material for: Spatially aware dimension reduction for spatial transcriptomics
Source: Nat Commun. 2022 Nov 23;13:7203. doi: 10.1038/s41467-022-34879-1 (PMC9684472; doi:10.1038/s41467-022-34879-1)
Supplement: Supplementary file 4 — Source Data [file 41467_2022_34879_MOESM4_ESM.xlsx]

## Sheet: Fig 1b
Cell level simulation summary statistics:
scenario	Method	medianARI	medianNMI	medianPAS	medianCHAOS	medianARI_celltype	medianLISI
1	SpatialPCA_SVG	0.942	0.901	0.018	0.018	0.367	1.003
1	SpatialPCA_HVG	0.901	0.845	0.033	0.019	0.375	1.022
1	SpatialPCA_Allgene	0.893	0.833	0.036	0.019	0.374	1.023
1	BayesSpace_SVG	0.312	0.28	0.448	0.036	0.882	2.26
1	BayesSpace_HVG	0.367	0.31	0.353	0.031	1	1.938
1	BayesSpace_Allgene	0.363	0.307	0.343	0.031	0.999	1.888
1	SpaGCN_SVG	0.635	0.546	0.169	0.023	0.585	1.343
1	SpaGCN_HVG	0.626	0.539	0.175	0.023	0.586	1.357
1	SpaGCN_Allgene	0.625	0.544	0.174	0.023	0.59	1.352
1	HMRF_SVG	0.9	0.843	0.038	0.02	0.403	1.026
1	HMRF_HVG	0.83	0.754	0.069	0.022	0.425	1.091
1	HMRF_Allgene	0.773	0.7	0.086	0.024	0.426	1.145
1	NMF_SVG	0.365	0.302	0.355	0.031	0.995	1.944
1	NMF_HVG	0.343	0.283	0.375	0.032	0.935	2.051
1	NMF_Allgene	0.339	0.279	0.381	0.032	0.915	2.067
1	PCA_SVG	0.362	0.299	0.358	0.031	0.988	1.967
1	PCA_HVG	0.363	0.3	0.356	0.031	0.993	1.953
1	PCA_Allgene	0.367	0.304	0.353	0.031	1	1.938
2	SpatialPCA_SVG	0.877	0.819	0.03	0.018	0.217	1.005
2	SpatialPCA_HVG	0.864	0.801	0.045	0.019	0.226	1.033
2	SpatialPCA_Allgene	0.851	0.791	0.049	0.019	0.223	1.07
2	BayesSpace_SVG	0.08	0.123	0.499	0.03	0.565	2.122
2	BayesSpace_HVG	0.225	0.265	0.579	0.031	0.999	2.317
2	BayesSpace_Allgene	0.167	0.202	0.49	0.031	0.732	2.243
2	SpaGCN_SVG	0.264	0.303	0.38	0.024	0.503	2.057
2	SpaGCN_HVG	0.278	0.336	0.369	0.025	0.624	2.025
2	SpaGCN_Allgene	0.277	0.333	0.373	0.025	0.63	2.026
2	HMRF_SVG	0.341	0.444	0.074	0.019	0.209	1.4
2	HMRF_HVG	0.285	0.347	0.173	0.024	0.235	1.535
2	HMRF_Allgene	0.279	0.321	0.187	0.025	0.223	1.543
2	NMF_SVG	0.119	0.124	0.719	0.033	0.451	2.701
2	NMF_HVG	0.21	0.235	0.6	0.032	0.929	2.379
2	NMF_Allgene	0.206	0.229	0.604	0.032	0.907	2.393
2	PCA_SVG	0.109	0.131	0.672	0.033	0.414	2.688
2	PCA_HVG	0.221	0.255	0.583	0.031	0.995	2.328
2	PCA_Allgene	0.225	0.258	0.58	0.031	1	2.317
3	SpatialPCA_SVG	0.931	0.882	0.021	0.018	0.284	1.002
3	SpatialPCA_HVG	0.882	0.822	0.041	0.019	0.291	1.027
3	SpatialPCA_Allgene	0.877	0.818	0.042	0.019	0.293	1.032
3	BayesSpace_SVG	0.205	0.22	0.461	0.03	0.692	2.107
3	BayesSpace_HVG	0.286	0.299	0.478	0.031	1	2.167
3	BayesSpace_Allgene	0.215	0.236	0.433	0.03	0.718	2.104
3	SpaGCN_SVG	0.411	0.42	0.294	0.023	0.603	1.81
3	SpaGCN_HVG	0.408	0.415	0.294	0.024	0.616	1.818
3	SpaGCN_Allgene	0.412	0.42	0.293	0.024	0.62	1.813
3	HMRF_SVG	0.845	0.787	0.034	0.019	0.301	1.021
3	HMRF_HVG	0.718	0.647	0.088	0.022	0.327	1.151
3	HMRF_Allgene	0.671	0.59	0.108	0.024	0.327	1.226
3	NMF_SVG	0.285	0.289	0.48	0.031	0.993	2.172
3	NMF_HVG	0.27	0.272	0.498	0.031	0.936	2.225
3	NMF_Allgene	0.264	0.266	0.505	0.031	0.907	2.253
3	PCA_SVG	0.264	0.264	0.504	0.031	0.887	2.256
3	PCA_HVG	0.283	0.289	0.48	0.031	0.993	2.184
3	PCA_Allgene	0.286	0.291	0.478	0.031	1	2.167
4	SpatialPCA_SVG	0.439	0.409	0.054	0.018	0.052	1.264
4	SpatialPCA_HVG	0.504	0.531	0.081	0.019	0.079	1.21
4	SpatialPCA_Allgene	0.518	0.518	0.089	0.019	0.081	1.234
4	BayesSpace_SVG	0.005	0.006	0.517	0.029	0.047	2.106
4	BayesSpace_HVG	0.075	0.103	0.83	0.034	1	2.979
4	BayesSpace_Allgene	0.064	0.069	0.659	0.032	0.704	2.617
4	SpaGCN_HVG	0.091	0.123	0.571	0.027	0.581	2.663
4	SpaGCN_Allgene	0.091	0.126	0.573	0.027	0.596	2.67
4	HMRF_SVG	0.138	0.134	0.081	0.019	0.026	1.421
4	HMRF_HVG	0.01	0.039	0.155	0.027	0.007	1.399
4	HMRF_Allgene	0	0.001	0.191	0.028	0.001	1.418
4	NMF_SVG	0.002	0.003	0.903	0.035	0.018	3.393
4	NMF_HVG	0.071	0.092	0.837	0.034	0.929	2.999
4	NMF_Allgene	0.07	0.09	0.836	0.034	0.92	3.004
4	PCA_SVG	0	0.006	0.825	0.034	0.03	3.139
4	PCA_HVG	0.075	0.1	0.83	0.034	0.994	2.982
4	PCA_Allgene	0.075	0.1	0.83	0.034	1	2.979
Spot level summary statistics at spot diameter 90um:
scenario	method	medianARI	medianNMI	medianPAS	medianCHAOS	medianLISI
scenario 1	SpatialPCA	0.955	0.927	0.007	0.042	1.286
scenario 1	BayesSpace	0.759	0.697	0.109	0.048	1.283
scenario 1	SpaGCN	0.719	0.709	0.101	0.045	1.284
scenario 1	HMRF	0.82	0.74	0.07	0.047	1.282
scenario 1	NMF	0.573	0.515	0.211	0.051	1.287
scenario 1	PCA	0.564	0.535	0.214	0.05	1.287
scenario 2	SpatialPCA	0.953	0.925	0.007	0.042	1.28
scenario 2	BayesSpace	0.759	0.672	0.109	0.05	1.277
scenario 2	SpaGCN	0.925	0.876	0.03	0.044	1.279
scenario 2	HMRF	0.806	0.726	0.075	0.048	1.276
scenario 2	NMF	0.57	0.484	0.209	0.053	1.28
scenario 2	PCA	0.543	0.465	0.226	0.053	1.278
scenario 3	SpatialPCA	0.969	0.946	0.005	0.042	1.107
scenario 3	BayesSpace	0.864	0.792	0.062	0.049	1.107
scenario 3	SpaGCN	0.966	0.942	0.013	0.043	1.105
scenario 3	HMRF	0.898	0.836	0.039	0.047	1.106
scenario 3	NMF	0.749	0.66	0.116	0.051	1.107
scenario 3	PCA	0.757	0.674	0.111	0.05	1.107
scenario 4	SpatialPCA	0.962	0.933	0.009	0.042	1.25
scenario 4	BayesSpace	0.763	0.733	0.112	0.045	1.247
scenario 4	SpaGCN	0.874	0.834	0.051	0.044	1.246
scenario 4	HMRF	0.843	0.763	0.063	0.047	1.245
scenario 4	NMF	0.598	0.581	0.207	0.049	1.248
scenario 4	PCA	0.592	0.622	0.218	0.047	1.248

## Sheet: Fig2a
LIBD clustering results for different methods in sample 151676.
Note: we flipped the y coordinate for visualization.
Spot_id	Truth	x_coord	y_coord	SpatialPCA_cluster	BayesSpace_cluster	SpaGCN_cluster	stLearn_cluster	HMRF_cluster	PCA_cluster	NMF_cluster
AAACAAGTATCTCCCA-1	Layer3	434.293	-390.009	5	6	1	0	1	2	4
AAACAATCTACTAGCA-1	Layer1	253.375	-135.284	3	1	5	6	2	2	5
AAACACCAATAACTGC-1	WM	176.778	-436.634	2	4	2	1	3	7	2
AAACAGAGCGACTCCT-1	Layer3	410.936	-195.77	5	2	6	0	5	2	5
AAACAGGGTCTATATT-1	Layer6	158.641	-371.782	6	7	5	2	2	1	1
AAACATTTCCCGGATT-1	Layer3	418.362	-449.235	5	6	0	0	5	2	4
AAACCCGAACGAAATC-1	Layer3	474.752	-363.366	7	3	0	4	5	2	4
AAACCGGGTAGGTACC-1	Layer6	205.311	-345.185	4	7	3	3	2	4	1
AAACCGTTCGTCCAGG-1	WM	248.29	-399.415	2	4	2	1	3	7	2
AAACCTAAGCAGCCGG-1	Layer5	374.797	-470.432	1	6	0	5	2	4	5
AAACCTCATGAAGTTG-1	Layer5	177.633	-318.002	1	6	4	5	2	2	5
AAACGAAGAACATACC-1	Layer2	318.317	-151.935	7	1	0	6	1	6	4
AAACGAGACGGTTGAT-1	Layer6	363.636	-308.641	4	7	3	3	4	4	5
AAACGGGCGTACGGGT-1	Layer4	399.595	-470.657	5	6	4	0	7	6	5
AAACGGTTGCGAACTG-1	Layer6	300.36	-480.693	4	7	4	2	5	1	1
AAACTCGGTTCGCAAT-1	Layer6	334.473	-475.563	4	6	4	3	7	1	5
AAACTCGTGATATAAG-1	Layer2	469.442	-244.734	7	3	0	4	5	6	4
AAACTGCTGGCTCCAA-1	Layer6	326.058	-362.241	4	7	5	3	2	1	1
AAACTTAATTGCACGC-1	WM	154.86	-463.411	2	4	2	1	3	7	2
AAACTTGCAAACGTAT-1	Layer6	177.318	-361.161	4	7	5	3	2	1	1
AAAGACATGAAGTTTA-1	Layer1	405.311	-120.252	3	3	5	6	1	2	5
AAAGACCCAAGTCGCG-1	Layer2	268.587	-173.132	7	1	1	4	1	2	4
AAAGACTGGGCGCTTT-1	Layer3	165.572	-274.797	5	6	1	0	1	2	4
AAAGGCCCTATAATAC-1	WM	185.779	-474.437	2	4	2	1	3	7	2
AAAGGCTACGGACCAT-1	WM	285.059	-453.6	6	5	2	2	6	3	3
AAAGGCTCTCGCGCCG-1	WM	288.479	-415.887	6	5	2	2	6	5	7
AAAGGGATGTAGCAAG-1	Layer5	311.386	-248.92	1	2	1	5	1	2	5
AAAGGGCAGCTTGAAT-1	Layer3	199.865	-248.11	5	2	1	0	1	2	5
AAAGGTAAGCTGTACC-1	Layer1	448.29	-174.482	3	3	5	4	5	2	4
AAAGTAGCATTGCTCA-1	WM	201.845	-393.654	2	4	2	1	3	7	2
AAAGTCACTGATGTAA-1	Layer2	280.963	-173.222	7	1	1	6	1	6	4
AAAGTCGACCCTCAGT-1	Layer5	165.257	-317.912	1	6	4	5	2	2	5
AAAGTGTGATTTATCT-1	Layer5	409.721	-357.516	1	6	4	5	4	2	5
AAAGTTGACTCCCGTA-1	Layer5	416.022	-346.76	1	6	6	5	4	2	4
AAATAACCATACGGGA-1	Layer3	392.349	-195.635	5	2	6	0	1	6	5
AAATAAGGTAGTGCCC-1	Layer2	475.338	-287.894	7	3	0	4	1	6	4
AAATACCTATAAGCAT-1	Layer6	332.178	-373.087	4	7	5	2	2	4	1
AAATAGCTTAGACTTT-1	Layer3	447.255	-314.671	5	6	0	0	4	6	4
AAATAGGGTGCTATTG-1	Layer5	362.916	-405.671	4	6	4	3	2	1	5
AAATCCGATACACGCC-1	Layer4	387.219	-470.567	1	6	4	5	2	4	5
AAATCGTGTACCACAA-1	Layer6	291.989	-356.616	6	5	2	2	6	5	7
AAATCTAGCCCTGCTA-1	Layer3	431.053	-406.166	5	6	0	0	4	2	4
AAATGATTCGATCAGC-1	Layer3	463.321	-233.888	5	3	0	4	5	2	4
AAATGCTCGTTACGTT-1	Layer2	193.969	-204.905	3	1	1	6	1	2	4
AAATGGCATGTCTTGT-1	Layer3	333.528	-189.784	5	2	6	0	1	6	5
AAATGGCCCGTGCCCT-1	Layer6	170.972	-382.673	2	5	2	2	3	5	6
AAATGGTCAATGTGCC-1	Layer6	276.958	-297.21	4	7	3	3	4	4	5
AAATTAACGGGTAGCT-1	Layer6	298.605	-302.745	4	7	5	2	2	4	5
AAATTACACGACTCTG-1	Layer3	386.184	-195.59	5	2	1	0	1	2	5
AAATTACCTATCGATG-1	Layer4	410.441	-260.441	1	2	6	5	4	2	5
AAATTCCAGGTCCAAA-1	Layer3	475.158	-309.451	5	3	0	4	5	6	4
AAATTGATAGTCCTTT-1	WM	214.086	-415.347	2	4	2	1	3	3	2
AAATTGCGGCGGTTCT-1	Layer1	178.938	-145.5	3	1	5	6	1	2	1
AAATTTACCGAAATCC-1	Layer3	398.875	-152.565	5	3	1	4	1	2	4
AAATTTGCGGGTGTGG-1	WM	220.612	-372.232	2	4	2	2	6	7	2
AACAACTGGTAGTTGC-1	Layer5	249.28	-270.027	1	2	3	5	1	2	5
AACAATACATTGTCGA-1	WM	232.448	-447.84	2	4	2	1	3	3	2
AACAATTACTCTACGC-1	Layer4	196.58	-275.023	1	2	4	5	1	2	5
AACACACGCTCGCCGC-1	Layer5	406.346	-395.23	5	6	6	0	7	2	4
AACACGACTGTACTGA-1	Layer3	321.287	-168.137	5	1	1	3	1	2	4
AACACGAGACGCGGCC-1	Layer6	183.528	-361.206	4	7	4	3	2	4	1
AACACGCGGCCGCGAA-1	Layer1	225.383	-151.26	3	1	1	6	2	2	4
AACAGCTGTGTGGCAA-1	WM	213.951	-436.904	2	4	2	1	3	3	2
AACAGGAAATCGAATA-1	Layer3	327.273	-200.54	5	2	6	0	1	2	5
AACAGGATGGGCCGCG-1	Layer4	215.167	-275.158	1	6	4	0	2	1	5
AACAGGTAGTATGGAT-1	Layer3	468.407	-384.879	7	3	0	4	5	6	4
AACATATCAACTGGTG-1	Layer4	425.923	-265.977	5	2	6	0	5	2	5
AACATCGATACGTCTA-1	Layer2	469.712	-212.376	3	3	5	6	5	2	4
AACATTGAAGTTGATC-1	WM	188.839	-479.838	2	4	2	1	3	3	3
AACATTGTGACTCGAG-1	WM	278.803	-464.356	2	5	2	2	6	5	3
AACCAAGACTTCTCTG-1	Layer5	193.159	-312.736	1	6	4	5	2	2	5
AACCAGTATCACTCTT-1	Layer3	405.086	-152.61	5	3	0	6	1	2	4
AACCATAGGGTTGAAC-1	WM	151.71	-468.767	2	4	2	1	3	7	2
AACCATGGGATCGCTA-1	Layer2	212.646	-194.284	3	1	1	6	1	2	4
AACCCAGAGACGGAGA-1	Layer3	240.504	-199.865	5	1	1	4	1	2	4
AACCCATCCCATGATC-1	WM	161.386	-420.342	2	4	2	1	3	7	2
AACCCGACAACCCGTG-1	WM	250.81	-480.288	2	4	2	1	3	7	2
AACCCGAGCAGAATCG-1	Layer3	468.092	-428.038	7	3	0	6	4	6	4
AACCCTACTGTCAATA-1	Layer5	416.112	-336.004	1	6	0	5	5	2	5
AACCCTGGTGGAACCA-1	Layer3	336.814	-162.871	5	2	1	4	1	2	4
AACCGAGCTTGGTCAT-1	Layer5	336.184	-249.1	1	2	6	5	5	4	5
AACCGCTAAGGGATGC-1	Layer5	403.465	-368.227	1	6	6	5	4	2	5
AACCGTTGTGTTTGCT-1	Layer3	318.092	-184.293	5	2	6	0	1	2	5
AACCTAAAGCCGTCCG-1	Layer1	368.137	-119.982	3	3	5	6	1	2	4
AACCTCGCTTTAGCCC-1	Layer5	371.827	-454.275	1	6	3	5	2	4	5
AACCTGTCACGGAATT-1	Layer2	484.428	-314.942	7	3	0	4	5	6	4
AACCTTTAAATACGGT-1	Layer6	328.758	-410.801	4	7	4	2	2	1	1
AACCTTTACGACGTCT-1	Layer3	404.68	-206.526	5	2	6	0	1	6	5
AACGATAATGCCGTAG-1	Layer6	344.284	-405.536	4	7	3	3	2	1	1
AACGATAGAAGGGCCG-1	Layer3	283.888	-200.225	5	3	1	0	1	2	4
AACGATATGTCAACTG-1	Layer5	354.77	-249.28	1	2	6	5	4	2	5
AACGCATGATCTGGGT-1	Layer3	441.674	-228.353	5	6	0	4	5	2	4
AACGCGAACGGCAACA-1	Layer1	188.119	-161.746	3	1	1	6	1	2	5
AACGCGACCTTGGGCG-1	Layer6	281.773	-480.558	6	5	2	2	6	5	3
AACGCGGTCTCCAGCC-1	Layer5	320.747	-243.609	1	2	6	5	5	2	5
AACGCTGTTGCTGAAA-1	Layer4	409.316	-411.386	5	6	0	0	4	2	5
AACGGACGTACGTATA-1	Layer5	403.285	-389.784	1	6	6	5	2	4	5
AACGGCCATCTCCGGT-1	WM	239.199	-372.412	2	4	2	1	3	7	2
AACGTACTGTGGGTAC-1	WM	248.47	-377.858	2	4	2	1	3	7	2
AACGTAGTCTACCCAT-1	Layer1	247.255	-124.437	3	1	1	6	1	2	4
AACGTCAGACTAGTGG-1	Layer4	243.249	-248.425	1	2	1	0	1	2	5
AACGTGATGAAGGACA-1	Layer3	377.093	-168.542	5	2	1	0	1	2	4
AACGTGCGAAAGTCTC-1	Layer6	348.11	-313.906	4	7	4	3	2	4	5
AACTACCCGTTTGTCA-1	Layer3	468.497	-374.122	7	3	0	4	4	6	4
AACTAGGCTTGGGTGT-1	Layer6	307.066	-416.022	6	5	2	2	6	5	6
AACTCAAGTTAATTGC-1	Layer6	255.086	-323.987	4	7	5	3	2	2	1
AACTCCAGAGCGTGTT-1	Layer4	402.88	-443.699	5	6	0	0	4	6	5
AACTCCTAATCCCATG-1	Layer3	404.815	-184.923	5	2	1	0	5	2	4
AACTCGATGGCGCAGT-1	Layer1	203.465	-178.038	3	1	5	6	1	2	1
AACTCTCAATAGAGCG-1	Layer5	407.021	-308.956	1	2	6	5	4	4	5
AACTCTCAGTGTGCTC-1	WM	245.185	-404.77	2	4	2	2	3	5	7
AACTGATATTAGGCCT-1	Layer3	324.122	-205.896	5	2	1	0	1	2	5
AACTGGGTCCCGACGT-1	Layer5	323.942	-227.453	1	2	6	5	4	2	5
AACTGGGTTCGAGCCG-1	Layer2	395.905	-136.364	7	3	1	4	1	6	4
AACTGGTGTGGGCCTT-1	Layer1	271.827	-156.976	3	1	5	6	1	2	4
AACTTCTGCGTCTATC-1	Layer2	175.338	-215.572	3	1	1	4	1	2	4
AACTTGCCCGTATGCA-1	Layer4	202.745	-275.068	1	2	4	0	1	2	5
AACTTGCGTTCTCGCG-1	Layer1	181.683	-194.059	3	1	5	2	1	2	4
AAGAAGGATCAGTTAG-1	Layer1	197.21	-188.794	3	1	5	6	1	2	4
AAGACCCAACTGAACA-1	WM	285.149	-442.844	6	5	2	2	6	3	3
AAGACTAACCCGTTGT-1	Layer1	203.735	-145.68	3	1	5	6	1	2	4
AAGACTCACGCCCACT-1	Layer1	414.581	-125.698	3	3	5	6	7	2	4
AAGACTGCAAGCTACT-1	Layer6	329.523	-313.771	4	7	5	3	2	1	1
AAGAGATGAATCGGTA-1	Layer3	202.835	-264.311	1	2	1	0	1	2	5
AAGAGCTCTTTATCGG-1	Layer6	357.426	-308.596	4	2	3	3	4	4	5
AAGAGGATGTACGCGA-1	Layer6	208.551	-329.028	4	7	4	3	2	2	1
AAGAGGCATGGATCGC-1	Layer6	366.697	-314.041	4	7	3	3	4	4	5
AAGAGGCCCTTTGGAA-1	Layer3	455.581	-438.704	7	3	0	4	4	2	4
AAGATGGCACCGGACC-1	WM	238.704	-437.084	2	4	2	1	3	7	3
AAGATTGGCGGAACGT-1	Layer5	398.065	-260.351	1	2	6	5	4	2	5
AAGCACCCTGCGTATC-1	Layer6	344.059	-437.894	4	7	3	3	2	4	4
AAGCATACTCTCCTGA-1	Layer6	331.908	-405.446	4	7	4	3	2	1	5
AAGCCGAAGCGGTTTA-1	Layer3	449.82	-384.743	5	6	6	4	5	6	5
AAGCCGCCGTGAAATC-1	WM	188.929	-469.037	2	4	2	1	3	3	2
AAGCGCAGGGCTTTGA-1	Layer5	343.744	-481.008	4	7	4	2	2	1	1
AAGCGGCGTCATGGGT-1	Layer3	420.432	-168.902	5	3	0	4	5	2	4
AAGCGTCCCTCATCGA-1	WM	226.418	-426.193	2	5	2	2	3	5	7
AAGCTAGATCGAGTAA-1	Layer6	328.938	-389.244	4	7	5	3	2	1	5
AAGCTCGTGCCAAGTC-1	Layer6	345.05	-308.506	4	7	3	3	2	4	1
AAGCTCTTTCATGGTG-1	Layer5	368.947	-427.273	1	6	0	5	2	4	5
AAGGAGCGGTTGGTGC-1	Layer5	267.867	-270.162	1	2	1	5	1	2	5
AAGGATCGATCGCTTG-1	Layer3	456.391	-330.873	5	6	0	0	5	2	4
AAGGATGAGGGACCTC-1	Layer5	388.749	-265.707	1	2	6	5	4	2	5
AAGGCAGGCTGTCTCC-1	Layer3	484.158	-347.255	7	3	0	4	4	6	4
AAGGCGCGTAAAGCTT-1	Layer4	237.039	-248.38	5	2	1	0	1	2	5
AAGGCTGTGCTCATCG-1	Layer5	261.566	-280.918	1	2	3	5	2	4	5
AAGGGAACGACTGGCT-1	WM	182.808	-458.236	2	4	2	1	3	3	2
AAGGGACAGATTCTGT-1	Layer5	404.275	-260.396	1	2	6	5	4	4	5
AAGGGACTATGCATTC-1	WM	198.425	-442.169	2	4	2	1	3	7	2
AAGGTATCCTAATATA-1	Layer5	370.207	-254.77	1	2	6	5	4	2	5
AAGGTGATAAACCAGC-1	Layer5	403.555	-357.471	1	6	6	5	4	2	5
AAGTAAGCTTCCAAAC-1	Layer1	244.194	-119.037	3	1	1	0	1	2	1
AAGTAGAAGACCGGGT-1	Layer3	265.122	-221.647	5	2	1	0	1	2	5
AAGTAGTGACGCGAGG-1	Layer5	214.987	-296.715	1	2	4	5	2	2	5
AAGTCAATTGTCGTCA-1	Layer4	431.368	-363.051	5	6	6	0	5	2	4
AAGTGACGACCGAATT-1	Layer6	196.085	-339.739	4	7	4	3	2	2	1
AAGTGAGTCGGGTTTA-1	WM	266.472	-453.465	2	4	2	1	3	3	2
AAGTGCCTTGACTGTA-1	Layer3	440.729	-357.741	5	6	6	0	5	2	5
AAGTGCGTTAGAATCT-1	WM	201.935	-382.898	2	5	2	2	6	5	6
AAGTGTTTGGAGACGG-1	Layer5	366.022	-400.315	4	6	3	3	2	1	5
AAGTTCACTCCAAGCT-1	Layer5	381.323	-427.363	1	6	4	5	7	1	5
AAGTTCAGTCTGCGTA-1	Layer3	441.764	-217.552	5	3	0	4	5	2	4
AAGTTCGGCCAACAGG-1	WM	223.762	-366.877	2	5	2	2	6	3	3
AAGTTTACTAATGGCA-1	Layer1	309.091	-146.49	3	1	5	6	1	2	4
AAGTTTATGGGCCCAA-1	Layer6	334.383	-486.319	6	5	2	3	6	5	7
AATAACAACGCTCGGC-1	Layer5	211.791	-312.871	1	2	4	5	2	2	5
AATAACACTAGAACAA-1	WM	235.914	-399.325	2	4	2	1	3	3	2
AATAAGTCCTCGAGAC-1	Layer2	340.054	-146.715	7	3	4	4	1	2	4
AATAATCTTCGTATCG-1	Layer2	496.175	-401.26	3	3	5	6	5	2	4
AATACAATGTTTCAGG-1	Layer3	178.218	-242.529	5	1	1	3	1	2	4
AATACCGGAGGGCTGT-1	WM	232.223	-480.153	2	4	2	1	3	7	2
AATAGAACAGAGTGGC-1	WM	260.711	-399.505	2	5	2	2	3	5	7
AATAGAATCTGTTTCA-1	Layer5	384.788	-378.893	1	6	3	5	2	1	5
AATAGCTACCGCGTGC-1	Layer2	463.411	-223.132	7	3	0	6	5	2	4
AATAGTCCGTCCCGAC-1	WM	294.554	-426.733	6	5	2	2	6	5	6
AATATCAAGGTCGGAT-1	Layer1	250.09	-162.196	3	1	5	6	1	2	4
AATATCGAATCAATGC-1	Layer3	455.986	-384.788	5	3	0	4	5	2	4
AATATCGAGGGTTCTC-1	Layer3	432.088	-266.022	5	2	6	0	5	6	5
AATATTGGAGTATTGA-1	Layer5	186.994	-312.691	1	6	4	5	2	2	5
AATCAGACTGCAGGAC-1	Layer1	191.314	-145.59	3	1	1	6	1	2	4
AATCATGTAAAGACTC-1	Layer4	421.737	-411.521	5	6	0	0	5	2	4
AATCCAAGGGCCTGAG-1	Layer3	265.392	-189.289	7	1	6	6	1	6	4
AATCCATGCAAGGGTG-1	Layer1	200.495	-161.836	3	1	1	6	1	2	4
AATCGCCTCAGCGCCA-1	Layer6	363.456	-330.198	4	7	3	3	4	4	5
AATCGCGCAGAGGACT-1	Layer3	471.782	-347.165	5	3	0	4	4	6	4
AATCGGGACACTACGA-1	Layer2	305.851	-162.646	7	1	1	6	1	2	4
AATCTAGGTTTACTTG-1	WM	167.732	-398.83	2	4	2	1	3	3	2
AATCTATGCCGGAGCC-1	Layer3	460.036	-260.846	5	3	6	0	1	2	4
AATCTGCGTTGGGACG-1	Layer5	404.005	-292.754	1	2	6	5	4	4	5
AATCTGGCTTTCTAGT-1	WM	164.671	-393.384	2	4	2	1	3	3	2
AATCTGGGTAGACCCT-1	Layer2	411.341	-141.854	7	3	0	6	1	2	4
AATGACAGCAATGTCT-1	WM	211.296	-377.588	2	4	2	1	3	7	2
AATGACGTAGGATGTC-1	Layer6	360.171	-357.111	4	7	3	3	4	4	5
AATGACTGTCAGCCGG-1	Layer5	264.987	-243.204	1	2	1	5	1	2	5
AATGAGTTCGCATATG-1	Layer1	184.743	-199.46	3	1	5	6	1	2	4
AATGATGATACGCTAT-1	Layer4	407.471	-244.284	1	2	6	5	4	2	5
AATGATGCGACTCCTG-1	Layer3	432.178	-255.221	5	2	6	0	5	6	4
AATGCAACCGGGTACC-1	Layer5	302.07	-254.275	1	2	6	5	4	4	5
AATGCACCAAGCAATG-1	Layer3	420.027	-222.772	5	2	6	4	5	6	5
AATGGTCCACCGTTCA-1	Layer3	168.632	-280.198	5	6	1	0	1	2	1
AATGGTTCTCACAAGC-1	Layer3	227.948	-221.332	5	2	1	0	1	2	4
AATGTGCCCGAGGTGT-1	WM	201.71	-415.257	2	4	2	1	3	3	2
AATGTGCTAATCTGAG-1	WM	216.742	-474.662	2	4	2	1	3	3	2
AATTAAAGGTCGGCGT-1	Layer6	273.582	-334.924	4	7	5	2	6	1	6
AATTAACGGATTTCCA-1	Layer6	322.412	-432.313	4	7	5	3	2	1	1
AATTAGCGCTGCAGCG-1	Layer6	313.411	-394.509	4	7	5	1	2	1	1
AATTCATAAGGGATCT-1	Layer4	401.305	-244.239	1	2	6	5	4	4	5
AATTCCAAGCATGTAC-1	Layer6	297.3	-475.248	6	5	2	2	6	5	3
AATTCGATTCGAGGAT-1	Layer5	353.06	-475.698	4	6	4	3	2	1	5
AATTCTAGAGTTAGGC-1	Layer6	313.501	-383.753	4	7	5	2	2	1	1
AATTGAACGCTCTGGT-1	Layer5	375.608	-362.646	4	7	3	3	4	4	5
AATTGCAGCAATCGAC-1	Layer3	433.708	-465.527	5	6	0	0	7	2	4
AATTGCGTGGATTACA-1	WM	145.455	-479.523	2	4	2	1	3	5	2
AATTTGGGACATAGTA-1	Layer3	401.71	-190.324	5	2	1	4	5	2	5
AATTTGGTTCCAAAGA-1	Layer3	327.408	-178.983	5	2	6	0	1	6	5
ACAAACCATGCGTCCT-1	WM	167.282	-463.501	2	4	2	1	3	7	2
ACAAACCGACAAGGCG-1	Layer1	361.926	-119.937	3	3	5	6	1	2	4
ACAAAGCATGACCTAG-1	Layer3	418.272	-459.991	5	6	0	0	7	2	5
ACAAATCGCACCGAAT-1	Layer5	372.322	-389.559	4	6	3	3	2	4	5
ACAAATGGTAGTGTTT-1	Layer5	378.758	-357.246	4	7	3	3	4	4	5
ACAAATTCAGATCTGA-1	Layer1	439.109	-158.236	3	3	5	6	2	2	4
ACAACAGCATGAGCTA-1	Layer6	342.079	-292.304	4	7	3	3	4	4	1
ACAACGGTCCCTGCGA-1	Layer3	212.331	-237.399	5	1	1	4	1	2	4
ACAAGCAGTGCCTAGC-1	Layer4	199.64	-280.423	1	2	4	0	1	2	5
ACAAGGAAATCCGCCC-1	Layer6	350.675	-384.023	4	7	3	3	2	1	5
ACAAGGACAAGAGGTT-1	Layer5	233.753	-275.293	1	2	4	0	2	2	5
ACAAGGATGCTTTAGG-1	Layer5	387.354	-448.965	1	6	0	5	4	4	5
ACAAGGGCAGGCTCTG-1	Layer6	353.96	-357.066	4	7	3	3	4	4	5
ACAATAGTCGTACGTT-1	Layer5	180.558	-345.005	4	7	3	3	2	4	5
ACAATCCATTTAAACC-1	Layer5	217.957	-312.916	1	7	4	3	2	4	5
ACAATGAATACGGAGA-1	WM	213.996	-426.103	2	4	2	1	3	7	2
ACAATTGTGTCTCTTT-1	Layer4	418.767	-395.32	5	6	6	0	4	6	5
ACAATTTGAGCAGTGG-1	Layer5	373.222	-270.972	1	2	6	5	4	4	5
ACAATTTGGCCATATT-1	Layer2	499.64	-352.79	7	3	4	6	4	6	4
ACACAAAGACGGGTGG-1	Layer5	292.799	-248.785	1	2	6	5	1	4	5
ACACACCAGGACCAGT-1	Layer5	397.345	-357.426	1	6	6	5	4	4	5
ACACACTTTCTACACG-1	Layer3	318.002	-195.05	5	2	1	3	1	2	5
ACACATGATCAAATCT-1	WM	167.417	-441.944	2	4	2	1	3	3	2
ACACCACATAATTAGC-1	Layer2	481.503	-287.939	7	3	0	6	1	6	4
ACACCCAGCATGCAGC-1	Layer5	274.212	-248.65	1	2	6	5	1	2	5
ACACCCGAGAAATCCG-1	Layer3	240.324	-221.422	5	2	1	4	1	2	4
ACACCGGTCTGACCGC-1	WM	170.297	-468.902	2	4	2	1	3	3	3
ACACCTTAAGTAGGGC-1	Layer5	252.475	-253.87	1	2	4	5	1	2	5
ACACCTTACTACTTGC-1	Layer3	462.511	-341.719	5	6	0	0	4	2	4
ACACGAGACTCCTTCT-1	Layer6	339.019	-286.859	4	7	3	3	4	4	5
ACACGGCACTATGCAT-1	Layer3	339.964	-157.516	5	3	0	4	1	2	4
ACACGGGAACTTAGGG-1	Layer6	339.154	-265.302	4	2	6	5	4	4	5
ACACGTAGGCCACAAG-1	Layer3	458.731	-433.348	7	3	0	4	4	6	4
ACACTCCAATGTCACT-1	Layer1	172.277	-210.171	3	1	1	6	1	2	4
ACACTGATCAAGGTGT-1	WM	266.877	-399.55	2	5	2	2	3	5	3
ACACTGGGACAGTCGT-1	Layer3	474.212	-438.839	7	3	0	4	4	6	4
ACAGAACTGAGAACAA-1	WM	192.529	-399.01	2	4	2	1	3	7	2
ACAGATTAGGTTAGTG-1	Layer2	296.58	-157.156	7	1	1	6	1	2	4
ACAGCATAGAGCCAGT-1	Layer3	299.595	-173.357	5	1	1	6	1	2	4
ACAGCGACATTCTCAT-1	Layer3	424.617	-438.479	5	6	0	0	4	2	5
ACAGCGCACCCGCAGC-1	Layer3	367.732	-173.897	5	2	1	4	1	2	4
ACAGGCTTGCCCGACT-1	Layer5	387.669	-405.851	1	6	3	5	7	4	5
ACAGGTGGAGGTGAGG-1	WM	239.064	-393.969	2	4	2	1	3	7	2
ACAGTAATACAACTTG-1	Layer6	161.791	-366.427	4	7	4	3	2	1	1
ACATAATAAGGCGGTG-1	Layer5	314.626	-232.763	1	2	6	5	4	2	5
ACATCCCGGCCATACG-1	WM	294.644	-415.932	6	5	2	2	6	3	7
ACATCCTGGTAACTGT-1	Layer4	434.608	-346.895	5	6	0	0	5	2	5
ACATCGATCGTTTACC-1	Layer6	310.666	-345.95	6	5	5	1	6	1	1
ACATCGGTCAGCCGCG-1	Layer6	233.258	-340.009	4	7	5	3	2	1	1
ACATCGTATGCAATGG-1	Layer5	369.397	-362.601	4	7	3	3	4	2	4
ACATCGTTAACCTAGT-1	Layer3	352.295	-168.362	5	2	1	4	1	2	4
ACATCTCAACGCGTAA-1	Layer2	349.37	-141.404	7	1	1	4	1	2	4
ACATGGCGCCAAAGTA-1	Layer3	440.864	-336.184	5	6	0	0	4	2	4
ACATGGCTCAATTTAG-1	Layer1	163.321	-161.566	3	1	5	6	2	2	4
ACATTAGTTTATATCC-1	Layer6	307.201	-394.464	6	7	5	2	2	1	1
ACCAAACTAGAAATCC-1	Layer1	327.723	-135.824	3	1	5	6	1	2	4
ACCAACACCACACACT-1	Layer3	460.261	-228.488	7	3	0	6	5	2	4
ACCAACCGCACTCCAC-1	Layer3	418.182	-470.792	5	6	0	0	2	1	4
ACCAACGCTTATTTAT-1	WM	269.937	-404.951	2	4	2	1	3	3	3
ACCAAGAACGCGTGTC-1	Layer3	271.422	-210.891	5	2	1	4	1	6	5
ACCAATATGCAAGTTA-1	Layer5	359.676	-421.827	1	6	3	3	2	1	1
ACCACAACTCAGAACA-1	Layer3	370.972	-157.741	5	3	1	4	1	2	4
ACCACAAGTTTCTATC-1	Layer5	286.364	-281.098	4	7	3	3	2	4	5
ACCACCAATGTAACAA-1	Layer3	450.135	-341.629	5	6	6	0	4	6	5
ACCACGTGCAGCTATA-1	Layer6	353.825	-378.623	4	7	3	3	2	4	5
ACCAGCCCGGTCTTTG-1	Layer2	343.204	-141.359	7	3	1	6	1	2	4
ACCAGTGCCCGGTCAA-1	Layer1	439.019	-169.037	3	3	1	6	5	2	4
ACCAGTGCGGGAGACG-1	Layer5	409.586	-379.073	1	6	6	0	2	6	5
ACCATATCCGCAATAA-1	Layer6	292.259	-324.257	6	7	5	3	6	1	1
ACCATCGTATATGGTA-1	Layer6	248.695	-345.5	6	5	2	2	6	5	6
ACCCAACGCCCGTGGC-1	Layer5	385.509	-281.818	1	2	6	5	4	2	5
ACCCACCTACATGCTC-1	Layer3	196.715	-253.465	5	2	1	0	1	2	5
ACCCATCTTGAGGGTA-1	Layer6	233.438	-318.452	4	7	3	3	2	4	5
ACCCATTTGTCCCTCT-1	Layer3	427.678	-443.879	5	6	0	0	4	6	5
ACCCGAGCGAAATTAC-1	WM	207.651	-447.615	2	4	2	1	3	3	2
ACCCGGAAACTCCCAG-1	Layer6	319.352	-426.913	4	7	5	3	2	1	1
ACCCGGATGACGCATC-1	Layer4	428.578	-325.293	5	6	0	0	5	2	4
ACCCGGTTACACTTCC-1	Layer6	267.282	-345.635	6	5	2	3	6	5	7
ACCCGTGTCATCAGTA-1	WM	285.239	-432.043	6	5	2	2	6	5	6
ACCCTATGCCATATCG-1	WM	241.944	-420.927	2	4	2	1	3	7	2
ACCCTCCCTTGCTATT-1	Layer5	378.578	-378.848	4	6	3	5	2	4	5
ACCCTGGTAACGCCCT-1	Layer2	475.743	-233.978	7	3	1	6	5	2	4
ACCCTTCATCTGCGAA-1	Layer3	321.152	-189.694	5	2	6	3	1	4	5
ACCCTTTAGTTCTCCA-1	Layer3	367.912	-152.295	5	3	0	4	1	2	4
ACCGAAAGGGCCCTGC-1	Layer2	284.113	-167.867	7	1	1	6	1	2	4
ACCGACACATCTCCCA-1	Layer6	325.383	-448.515	4	7	3	3	2	1	1
ACCGACTGAGTCCCAC-1	Layer6	323.627	-270.612	4	7	4	3	4	4	5
ACCGATAGGCATAACC-1	Layer2	483.438	-444.329	7	3	0	6	7	6	4
ACCGATATTTAATCAT-1	Layer2	489.874	-412.016	7	3	4	6	5	6	4
ACCGATGGTAGCATCG-1	Layer5	403.87	-314.311	1	2	6	5	4	2	5
ACCGCAATAACTGCCT-1	Layer6	362.961	-394.87	4	7	3	3	2	1	5
ACCGCGGTGGAAGTCG-1	Layer3	446.895	-357.786	5	6	6	0	5	6	5
ACCGGGCCTTTGTTGA-1	Layer4	422.052	-368.362	5	6	6	0	5	2	4
ACCGGTCAGGTACACC-1	WM	164.356	-436.544	2	4	2	1	3	7	2
ACCGGTCTGAGTACGG-1	Layer1	429.928	-141.989	3	3	5	6	1	2	4
ACCGTGACCACGTGGG-1	WM	238.659	-447.885	2	4	2	1	3	3	2
ACCGTTCCCGCTCTGA-1	Layer1	321.467	-146.58	7	1	1	4	1	2	4
ACCTAAGTACCTTTCA-1	WM	211.206	-388.344	2	4	2	1	3	7	2
ACCTAATCGACTTCCT-1	Layer5	211.926	-291.314	1	2	4	5	2	2	5
ACCTACAGTATGTGGT-1	Layer3	468.722	-341.764	5	3	0	0	4	6	4
ACCTCCGCCCTCGCTG-1	Layer3	449.55	-417.102	5	6	0	0	1	2	4
ACCTCCGTTATTCACC-1	Layer3	465.887	-304.005	5	6	0	0	5	2	4
ACCTCGAACTTATGCT-1	WM	164.131	-468.857	2	4	2	1	3	3	2
ACCTGCGTGTCATGTT-1	Layer6	174.167	-366.517	4	7	4	2	2	1	5
ACGAAATGGGCGGCAC-1	Layer5	193.339	-291.179	1	6	4	5	2	4	5
ACGACTGGTCATACTC-1	WM	223.042	-463.906	2	4	2	1	3	3	2
ACGAGAACCCATCACG-1	Layer1	225.293	-162.016	3	1	5	2	2	2	4
ACGAGATATTTGCTTA-1	Layer3	370.882	-168.497	5	2	1	4	1	2	4
ACGAGGATACCACTCT-1	WM	174.032	-388.074	2	4	2	1	3	7	2
ACGAGGTTTACAACGT-1	WM	158.236	-425.698	2	4	2	2	3	3	2
ACGAGTACGGATGCCC-1	Layer3	441.359	-271.467	5	2	6	0	5	2	4
ACGATACATAGAACTA-1	Layer5	367.237	-238.569	1	2	6	5	4	4	5
ACGATCATACATAGAG-1	Layer5	314.446	-254.365	1	2	3	3	5	4	5
ACGATCATCTTGTAAA-1	Layer4	434.833	-314.536	5	6	0	0	4	2	4
ACGATGCATATGTTAT-1	Layer6	252.025	-318.587	4	7	4	3	2	4	1
ACGATGGATCCGATGC-1	Layer3	336.769	-173.627	5	2	1	4	1	6	5
ACGCAAACTAATAGAT-1	WM	263.366	-458.821	2	4	2	1	3	7	2
ACGCAATCACTACAGC-1	Layer3	456.976	-255.401	5	2	6	0	5	2	5
ACGCATACGTTTACTA-1	Layer3	434.023	-422.367	5	6	0	0	5	6	5
ACGCATTCGTGAGTAC-1	Layer6	307.921	-297.435	4	7	3	3	2	4	1
ACGCCAGATGATTTCT-1	Layer4	345.77	-211.431	1	2	6	0	5	2	5
ACGCCCAGCTGTCGAT-1	Layer1	340.144	-135.914	3	3	4	6	1	2	4
ACGCCGCTAGACGACC-1	Layer6	338.524	-351.575	4	7	5	3	2	4	1
ACGCGAAGTCAGACGA-1	Layer6	301.08	-383.618	6	5	2	2	6	5	7
ACGCGCTACACAGGGT-1	Layer6	214.671	-339.874	4	7	3	3	2	4	1
ACGCGGGCCAAGGACA-1	Layer6	310.981	-302.835	4	7	3	3	2	4	5
ACGCTAGTGATACACT-1	Layer4	428.983	-271.377	5	2	6	0	5	2	5
ACGCTTAGTGTCTCTC-1	Layer2	371.107	-136.184	7	3	1	4	1	2	4
ACGGAATTTAGCAAAT-1	Layer2	203.33	-199.595	3	1	5	6	1	2	4
ACGGACTCTCAAAGCG-1	Layer5	350.18	-448.695	4	7	3	3	2	4	5
ACGGAGCGCAAATTAC-1	Layer3	454.14	-217.642	7	3	0	4	5	2	4
ACGGATGGTGCGGATA-1	Layer5	362.736	-427.228	1	6	4	5	2	1	5
ACGGCACTTGCTTGGG-1	Layer6	304.05	-399.82	6	7	5	2	6	1	6
ACGGCCAACATGGACT-1	WM	288.524	-405.131	6	5	2	2	6	3	3
ACGGCGACGATGGGAA-1	Layer6	356.841	-384.068	4	7	3	3	2	4	1
ACGGCGGGTTGCCCTG-1	Layer1	216.112	-145.77	3	1	1	0	1	2	4
ACGGCTGGATGTAGAA-1	WM	151.89	-447.21	2	4	2	2	3	7	2
ACGGGAGTGTCGGCCC-1	Layer6	195.815	-372.052	6	5	2	2	6	5	6
ACGTACAGATTTCTCT-1	Layer3	324.347	-173.537	5	1	6	0	1	2	4
ACGTAGATTGCTGATG-1	Layer6	326.508	-297.57	4	7	5	3	2	1	1
ACGTATTACTCCGATC-1	Layer4	419.172	-341.404	5	6	6	5	5	2	5
ACGTGCGCCTCGTGCA-1	Layer4	314.761	-211.206	5	2	1	3	1	2	5
ACGTGGTCGAATGTGC-1	Layer2	361.881	-130.693	7	3	0	6	1	6	4
ACGTTAATGTCGAAGA-1	Layer6	332.403	-340.729	4	7	5	3	2	4	4
ACGTTAGATTTGCCCG-1	Layer6	239.514	-329.253	4	7	3	3	2	4	1
ACGTTCCGCGCTCCGT-1	Layer2	287.264	-162.511	7	1	1	6	1	2	4
ACGTTCGCAATCAATT-1	Layer3	469.037	-298.65	5	6	0	4	5	2	4
ACGTTCGTTCAGGAAA-1	WM	254.185	-442.574	2	4	2	1	3	7	2
ACGTTTAGTTGTGATC-1	Layer3	330.378	-195.185	5	2	6	0	1	2	5
ACTAATACGTCAGGCG-1	Layer2	423.582	-163.501	5	3	0	4	2	2	5
ACTACATCCCGACAAG-1	WM	170.387	-458.146	2	4	2	1	3	7	2
ACTACCAGCTCTCTGG-1	Layer5	246.31	-253.825	1	2	1	0	1	2	5
ACTACGCGTTAGAATT-1	WM	291.359	-442.889	6	5	2	2	6	5	6
ACTAGTTGCGATCGTC-1	Layer3	440.459	-390.099	5	6	6	0	4	2	5
ACTATATGCTGTGTTC-1	Layer2	445.05	-190.639	7	3	0	4	5	2	4
ACTATCCAGGGCATGG-1	Layer3	453.375	-325.473	5	6	0	0	5	2	4
ACTATCTGCCCGCGTA-1	Layer3	468.227	-406.481	7	3	0	4	5	6	4
ACTATGTCCAGCTGCC-1	WM	185.869	-463.636	2	4	2	1	3	7	2
ACTATTCGTCCGTGGT-1	Layer3	348.965	-195.32	5	2	1	0	5	2	5
ACTATTTCCGGGCCCA-1	WM	244.914	-437.129	2	4	2	1	3	3	3
ACTCAAGTGCAAGGCT-1	Layer5	384.293	-443.564	1	6	6	5	4	4	5
ACTCAATAAAGGCACG-1	Layer5	333.033	-254.5	1	2	6	5	5	2	5
ACTCAGACCTGCTTCT-1	Layer1	253.15	-167.642	3	1	5	6	1	2	4
ACTCATGGCAGCCTTC-1	WM	170.252	-479.703	2	4	2	1	3	7	2
ACTCCAATATCATCAT-1	WM	207.561	-458.416	2	4	2	1	3	7	2
ACTCCCATTCCTAAAG-1	Layer6	171.062	-371.872	6	5	2	3	6	1	1
ACTCCCGAATTCGTTT-1	Layer3	441.224	-293.024	5	6	0	0	5	2	4
ACTCCCTAATGCTAAA-1	Layer6	331.773	-427.003	4	7	4	3	2	1	5
ACTCCCTAGAATAGTA-1	Layer6	335.194	-378.488	4	7	5	3	2	1	4
ACTCGTAACCCGTCCT-1	WM	189.559	-382.808	2	5	2	1	6	5	3
ACTCGTCAGTAATCCC-1	Layer6	360.486	-313.996	4	7	3	3	4	4	5
ACTCTCTGACTTAGGT-1	Layer6	360.261	-346.355	4	7	3	3	4	4	1
ACTCTCTTATACACGA-1	Layer3	380.198	-163.186	5	3	1	4	1	2	4
ACTCTTGTATAGTAAC-1	Layer6	335.689	-313.816	4	7	5	2	2	4	1
ACTGAAACGCCGTTAG-1	Layer4	406.121	-427.543	5	6	0	0	4	1	4
ACTGAATGGCGAAAGT-1	Layer5	375.518	-373.402	4	7	3	5	7	4	5
ACTGATTTAGTGATTC-1	Layer3	367.957	-141.539	7	3	1	4	1	2	4
ACTGCCGTCGTAACTC-1	Layer4	336.499	-205.986	5	2	6	0	5	2	4
ACTGCGGACACACCGT-1	Layer2	487.489	-320.342	7	3	0	4	5	6	4
ACTGTACGATACACAT-1	Layer6	360.711	-281.638	4	2	6	5	4	4	5
ACTGTAGCACTTTGGA-1	Layer5	240.009	-264.581	1	2	4	5	1	4	5
ACTGTATACGCGAGCA-1	Layer1	231.413	-172.862	3	1	5	6	1	2	4
ACTGTCCAGGATTATA-1	Layer6	289.334	-297.3	4	7	4	3	2	1	1
ACTGTCTTCTTTAGAA-1	Layer6	317.372	-281.323	4	7	4	3	2	2	1
ACTGTGCTAGTAGATC-1	Layer2	215.797	-188.929	3	1	5	6	1	2	4
ACTGTTTAGTGTAGGC-1	Layer1	302.97	-135.644	3	1	5	6	1	2	4
ACTTACCGGGCGCGCA-1	Layer3	414.176	-179.613	5	3	0	4	5	2	4
ACTTACGCATCCACGC-1	Layer5	359.586	-432.583	4	7	4	5	2	1	5
ACTTAGTACGACAAGA-1	Layer2	218.857	-194.329	3	1	1	6	1	2	4
ACTTATACTTACCCGG-1	Layer5	397.66	-314.266	1	2	6	5	4	2	5
ACTTATCTGATCTATA-1	Layer1	219.442	-118.857	3	1	1	4	1	2	4
ACTTATTAGGATCGGT-1	Layer6	279.838	-324.167	4	7	5	2	2	1	1
ACTTATTTATGTGCCA-1	Layer5	397.255	-368.182	1	6	6	5	4	1	5
ACTTCAGGCTGATCCC-1	Layer5	369.172	-394.915	4	6	3	3	2	1	5
ACTTCCATGCGGGACA-1	Layer5	381.143	-448.92	1	6	3	5	4	1	5
ACTTCGCCATACGCAC-1	Layer5	351.575	-265.392	4	2	6	3	4	4	5
ACTTGACTCCCTCTTT-1	Layer6	341.674	-346.22	4	7	3	3	2	4	5
ACTTGCCATATTGTAC-1	Layer1	293.609	-140.954	3	1	5	6	1	2	4
ACTTGGGACCCGGTGG-1	Layer5	270.927	-275.608	1	2	1	5	2	2	5
ACTTGTGGATGGAACG-1	Layer3	452.79	-400.945	5	6	0	4	4	2	4
ACTTTACCCTCATGAA-1	Layer3	447.39	-293.069	5	6	0	0	5	2	4
ACTTTCCTATAGCTTC-1	Layer6	311.251	-270.477	1	2	4	3	2	2	5
ACTTTGGTCGTGCTCC-1	WM	158.101	-447.255	2	4	2	1	3	7	2
ACTTTGTCGACGCACT-1	Layer2	489.784	-422.817	7	3	0	6	5	6	4
AGAAATTATGACTCGC-1	Layer3	474.437	-406.526	7	3	0	4	5	2	4
AGAACCCAGCGTGACA-1	Layer2	502.7	-358.191	7	3	4	6	4	2	4
AGAACGTGGTACATTC-1	Layer6	345.365	-265.347	4	2	6	5	4	4	5
AGAAGAGCGCCGTTCC-1	Layer5	391.404	-325.023	1	2	6	5	1	2	5
AGAAGGTACACTTCAC-1	WM	161.566	-398.785	2	4	2	1	6	3	2
AGAAGGTTGCCGAATT-1	Layer6	254.905	-345.545	6	7	2	2	6	1	1
AGAAGGTTGTAGGTCG-1	Layer5	359.361	-464.942	1	6	4	5	2	1	5
AGAAGTGATTCGTGAT-1	WM	205.086	-377.543	2	4	2	1	6	3	2
AGAATGCGGGTTCGGA-1	Layer1	454.41	-185.329	3	3	4	4	5	2	4
AGAATTATGGATTCGA-1	Layer4	422.592	-292.889	1	2	6	0	5	2	5
AGAATTGTTTGACATA-1	Layer2	190.864	-210.306	3	1	1	6	1	2	4
AGACATAGATCCTTCC-1	Layer1	265.617	-156.931	3	1	5	6	1	2	1
AGACCATGGGATACAA-1	Layer3	206.121	-237.354	5	1	1	0	1	2	5
AGACCCACCGCTGATC-1	Layer6	319.667	-383.798	4	7	5	2	2	1	1
AGACCCGCCCTCCTCG-1	Layer5	292.709	-259.586	1	2	1	3	4	2	5
AGACCGCTCCGCGGTT-1	Layer3	462.106	-395.635	7	3	0	4	4	6	4
AGACCGGGAAACCCTG-1	Layer5	171.287	-339.514	1	7	3	3	2	2	5
AGACGAAGTGCCGGTC-1	Layer4	418.812	-384.518	5	6	0	0	1	2	5
AGACGACGATGCCGCT-1	WM	220.387	-404.59	2	4	2	1	3	3	2
AGACGCCCACTTCGCC-1	Layer2	489.649	-444.374	3	3	4	6	2	2	4
AGACGGGATTGGTATA-1	Layer1	364.987	-125.338	3	3	5	6	1	2	4
AGACGGGCCGATTTAA-1	Layer1	435.959	-163.591	3	3	4	6	2	2	4
AGACTAGCCTTCCAGA-1	Layer5	261.656	-270.117	1	2	4	5	1	2	5
AGACTGTTACCGGGTC-1	WM	257.156	-458.776	2	4	2	1	3	3	2
AGAGAACCGTCTAGGA-1	Layer5	391.854	-260.306	1	2	6	5	4	2	5
AGAGAAGGAGTACAAT-1	WM	223.267	-431.593	2	4	2	1	3	3	2
AGAGATCTCTAAAGCG-1	Layer5	174.437	-334.158	1	6	3	3	2	2	5
AGAGCAGTTATGAGAC-1	Layer3	177.993	-274.887	1	2	1	0	1	2	4
AGAGCCGCCGAGATTT-1	Layer3	464.942	-433.393	7	3	0	4	4	6	4
AGAGCGGGCTAATCAT-1	Layer3	317.912	-205.851	5	2	1	0	1	2	5
AGAGCGTACAAGCTCG-1	Layer3	206.076	-248.155	5	2	1	0	1	2	4
AGAGCTACGAAAGCAT-1	Layer1	169.442	-172.412	3	1	5	6	2	2	4
AGAGGCTTCGGAAACC-1	Layer3	431.143	-395.41	5	6	0	0	4	2	4
AGAGTAAACTTCACTA-1	Layer3	446.76	-379.343	5	6	0	0	5	6	4
AGAGTTAGAGACCGAT-1	Layer2	423.672	-152.745	7	3	0	4	2	2	4
AGATAACTTCAGGGCC-1	Layer5	255.311	-291.629	1	7	3	3	2	2	5
AGATACCGGTGTTCAC-1	Layer6	236.409	-334.653	4	7	5	3	2	2	1
AGATACGACTTCATAT-1	Layer3	228.128	-199.775	7	1	1	6	1	6	4
AGATACTCAAGATCGA-1	Layer5	372.457	-368.002	4	7	3	3	4	4	5
AGATATAATACGACTA-1	Layer5	340.774	-464.806	4	7	4	3	2	1	5
AGATCGTGCATAAGAT-1	Layer3	419.982	-233.573	5	2	6	0	1	2	5
AGATCTCAGGTGTGAT-1	Layer6	351.485	-276.193	4	2	6	3	4	4	1
AGATGACTCGCCCACG-1	Layer5	289.829	-232.583	1	2	6	5	1	4	5
AGATGAGGGTTGCGAT-1	Layer3	423.357	-195.86	5	3	6	0	5	6	4
AGATGATGGAGTCTGG-1	Layer3	447.3	-303.87	5	6	0	0	4	2	4
AGATGCAAGACGTGCA-1	WM	192.304	-431.323	2	4	2	1	3	7	2
AGATTATAGGACGTTT-1	Layer6	286.139	-313.456	4	7	5	2	2	2	1
AGATTCACAACCGATA-1	WM	158.416	-404.14	2	4	2	2	3	7	2
AGCAAAGGCCGCTAGT-1	Layer6	340.909	-443.249	4	7	3	3	2	4	5
AGCAACATATCTTATT-1	Layer5	406.751	-341.314	1	6	6	5	4	4	5
AGCAACCGAAAGTAAT-1	WM	179.973	-420.477	2	4	2	1	3	7	2
AGCACACGTTTAGACT-1	WM	198.065	-485.284	2	4	2	1	3	7	2
AGCACCAGTACTCACG-1	Layer5	320.567	-265.167	1	2	6	3	5	2	5
AGCACTACCGGCCTGT-1	Layer5	180.873	-301.845	1	6	4	5	2	1	4
AGCACTACCTCACCAG-1	Layer5	369.082	-405.716	1	6	4	5	2	1	5
AGCACTTAAGGACGCC-1	Layer5	227.453	-286.049	1	2	4	5	2	2	5
AGCAGAAGGAGAAAGA-1	Layer6	328.353	-464.716	4	7	3	3	2	4	5
AGCAGCCAGATGAATA-1	WM	297.705	-421.332	6	5	2	2	6	5	7
AGCATATCAATATGCT-1	Layer4	412.556	-395.275	5	6	6	0	4	6	5
AGCATCATTTCGAAAG-1	WM	177.003	-404.275	2	4	2	1	3	3	2
AGCATCGTCGATAATT-1	Layer5	280.513	-237.939	1	2	6	5	1	4	5
AGCCAAGCTTTGTGTC-1	Layer6	297.39	-464.491	6	5	3	3	6	1	1
AGCCACAGGTTACCCG-1	Layer4	393.474	-459.811	1	6	0	5	2	1	4
AGCCACTCCCGTGCTT-1	Layer5	370.297	-243.969	1	2	6	5	4	2	5
AGCCCATACATGTAAG-1	Layer6	199.145	-345.14	4	7	3	3	2	4	1
AGCCCGGCATTAGAGG-1	WM	198.245	-463.726	2	4	2	1	3	3	3
AGCCCGGTAGCCTGTA-1	WM	269.622	-448.11	2	4	2	2	3	7	2
AGCCCTAAGCGAAGTT-1	Layer3	321.062	-200.495	5	2	1	4	1	2	5
AGCCCTCCCTGGTGGC-1	WM	207.426	-479.973	2	4	2	1	3	3	2
AGCCCTGTCGCACCGT-1	Layer2	493.519	-341.944	7	3	0	6	4	2	4
AGCCCTTCTAATCCGA-1	Layer3	438.704	-212.151	5	3	0	4	5	2	4
AGCCCTTGGACATCCC-1	Layer3	480.468	-428.128	7	3	0	6	4	2	4
AGCCGTGGCTAAATGT-1	WM	186.409	-388.164	2	4	2	1	6	7	2
AGCCTAATACCCACGT-1	Layer6	161.611	-387.984	2	4	2	2	3	3	2
AGCGACAGGAACGGTC-1	WM	232.853	-393.924	2	4	2	1	3	7	2
AGCGACATCCCATTCA-1	Layer4	302.385	-211.116	5	2	1	0	1	2	5
AGCGACCAACGATATT-1	Layer5	289.649	-254.14	1	2	1	5	1	2	5
AGCGAGACGTGAAGGC-1	WM	185.689	-485.194	2	4	2	1	3	7	2
AGCGCATAATGAATCG-1	WM	288.389	-426.688	6	5	2	2	6	5	7
AGCGCGGGTGCCAATG-1	Layer4	404.365	-249.64	1	2	6	5	4	4	5
AGCGCTAGAGCGATGT-1	Layer2	496.67	-336.589	7	3	0	6	4	2	4
AGCGCTTATGGGCAAG-1	Layer2	417.372	-163.456	5	3	0	4	1	2	4
AGCGGACACTTCGTAG-1	Layer6	309.856	-453.78	4	7	3	3	2	4	1
AGCGGCGGTTAGCGGT-1	Layer6	155.446	-387.939	2	5	2	2	3	1	6
AGCGGGAAGGGTCCAT-1	Layer2	234.383	-189.064	3	1	1	6	1	2	4
AGCGGGTCTGACACTC-1	Layer6	322.097	-475.428	4	7	3	3	4	4	5
AGCGGTTGAGATGTAC-1	Layer1	399.145	-120.207	3	3	1	6	1	2	4
AGCGTACGAGAGCTAG-1	Layer1	194.329	-161.791	3	1	1	6	1	2	4
AGCGTAGCGCTAGACC-1	Layer1	197.615	-134.878	3	1	5	6	1	2	4
AGCGTCTGAACCCGCA-1	Layer1	231.593	-151.305	3	1	5	6	2	2	4
AGCGTGGTATTCTACT-1	Layer6	338.434	-362.376	4	7	5	3	2	4	5
AGCGTTCCGATTTAAA-1	Layer2	405.221	-131.053	7	3	1	6	1	2	4
AGCTAACAAGCAATGT-1	WM	220.072	-447.705	2	4	2	1	3	3	2
AGCTAAGTACGCAGGC-1	Layer5	384.158	-465.122	1	6	0	5	2	4	5
AGCTAGAAGCAGAAGT-1	Layer3	426.148	-233.618	5	2	6	0	1	6	5
AGCTATTTAATCCAAC-1	Layer3	348.92	-206.076	5	2	1	0	5	2	4
AGCTCCATATATGTTC-1	Layer3	455.671	-427.948	7	3	0	0	4	2	4
AGCTCCTTCGCACATC-1	Layer5	384.608	-400.45	1	6	3	5	2	1	5
AGCTCTAGACGTTCCA-1	Layer6	354.23	-324.752	4	7	3	3	4	4	5
AGCTCTTCCCAGTGCA-1	Layer3	392.214	-217.192	5	2	6	0	1	2	5
AGCTCTTCGTAACCTT-1	Layer3	450.225	-330.828	5	6	0	4	5	6	4
AGCTCTTTACTCAGTT-1	Layer6	258.056	-340.189	4	7	5	2	6	1	6
AGCTGAAGTAAACCAA-1	Layer4	379.703	-227.903	1	2	6	5	4	4	5
AGCTGTAACCTCAATC-1	WM	204.86	-409.856	2	4	2	1	3	3	2
AGCTTCAATACTTTGA-1	Layer1	355.761	-119.892	3	1	5	6	1	2	4
AGCTTGATCTTAACTT-1	Layer5	189.874	-339.694	4	7	4	3	1	2	1
AGGAAGCTGTCCGCCG-1	Layer6	319.217	-448.47	4	7	3	3	2	1	1
AGGACAGTCGAATCCC-1	Layer5	381.908	-351.89	4	7	3	5	4	4	5
AGGACATCGCACGTCG-1	Layer3	237.354	-205.266	5	1	1	6	1	2	4
AGGACGACCCATTAGA-1	WM	257.966	-350.945	6	5	2	2	6	1	1
AGGACGCTCGATGTTG-1	Layer3	423.177	-217.417	5	2	6	0	5	2	4
AGGAGGCCTTCGCGCG-1	Layer4	421.782	-400.72	5	6	6	0	4	6	5
AGGATAAAGTCGGGAT-1	Layer6	319.532	-405.356	4	7	5	2	2	1	1
AGGATATAGGGATTTA-1	Layer4	415.842	-368.317	1	6	4	5	4	2	5
AGGATCACGCGATCTG-1	Layer6	167.912	-377.228	6	5	2	6	6	5	7
AGGCAAAGAGGAATCA-1	Layer1	241.089	-124.392	3	1	1	6	1	2	4
AGGCACGTGACTGTCC-1	Layer3	474.257	-428.083	7	3	0	4	4	6	4
AGGCAGATGCGTAAAC-1	Layer5	385.689	-260.261	1	2	6	5	4	4	5
AGGCAGGGAGCGTACT-1	WM	269.712	-437.309	2	4	2	1	6	3	2
AGGCATTGTCGTAGGG-1	Layer4	425.023	-384.563	5	6	0	0	1	6	5
AGGCCACCCGTTATGA-1	Layer5	236.859	-269.937	1	2	4	5	2	2	5
AGGCCCAGTGACTGGT-1	Layer1	166.382	-166.967	3	1	5	6	2	2	4
AGGCCCATTGTACAGG-1	Layer3	290.054	-200.27	5	2	1	0	1	6	5
AGGCCCTAGAACGCCA-1	Layer6	195.905	-361.296	6	7	5	2	6	1	6
AGGCCTGAGAATCTCG-1	Layer5	390.414	-454.41	1	6	0	5	2	1	5
AGGCGATAACTGGCGT-1	Layer2	495.905	-433.618	3	3	4	6	5	2	4
AGGCGGTTTGTCCCGC-1	WM	170.567	-436.589	2	4	2	1	3	7	2
AGGCGTCTATGGACGG-1	Layer2	466.652	-206.976	3	3	5	6	5	2	4
AGGCTATGGTTAGCTT-1	Layer3	212.196	-258.956	1	2	1	0	1	2	5
AGGCTTCCCGAAGAAG-1	WM	248.38	-388.614	2	4	2	1	3	3	2
AGGCTTGCTAGACACC-1	Layer3	175.068	-247.93	5	1	5	3	1	2	4
AGGGAAACGAGGTACT-1	Layer3	395.5	-190.279	5	2	1	0	1	6	5
AGGGACCGGCTGCGTT-1	Layer3	459.631	-314.761	5	6	0	4	2	6	4
AGGGACTCTACGCGAC-1	WM	282.268	-415.842	6	5	2	1	6	3	3
AGGGAGACATACTTCG-1	Layer3	469.217	-277.093	5	3	0	0	1	2	4
AGGGCAGCGGCGTGGT-1	Layer3	349.235	-162.961	5	2	1	4	1	2	4
AGGGCGAGCAGCTGAT-1	Layer6	180.468	-355.761	4	7	4	3	2	4	1
AGGGCGTGATCGGCTA-1	Layer3	259.001	-210.801	5	2	1	6	1	2	5
AGGGCTGCAGTTACAG-1	Layer6	320.252	-308.326	4	7	5	2	2	1	1
AGGGTCAGTAACCCTA-1	Layer2	469.757	-201.62	3	3	5	6	5	2	4
AGGGTCGATGCGAACT-1	Layer5	419.307	-319.847	5	6	0	0	5	2	4
AGGGTGCCGTTCTTTA-1	WM	219.892	-469.307	2	4	2	1	3	3	3
AGGGTGCTCTCGAGGG-1	Layer5	403.96	-303.555	1	2	6	5	4	4	5
AGGGTTCAGACGGTCC-1	WM	256.886	-491.134	2	5	2	2	6	5	2
AGGGTTCCCTTTGGTT-1	Layer5	391.719	-281.863	1	2	6	5	4	4	5
AGGGTTTAGTTCGGGA-1	Layer6	314.131	-297.48	4	7	3	3	2	4	1
AGGTAACCTCCTATTC-1	Layer2	246.76	-189.154	7	1	1	6	1	6	4
AGGTACGATATTGCCA-1	Layer3	355.266	-184.563	5	2	6	0	1	2	4
AGGTAGATCGAGATAT-1	WM	226.148	-458.551	2	4	2	1	3	3	2
AGGTAGGTACAAAGCT-1	Layer5	214.896	-307.516	1	2	4	5	2	2	5
AGGTATAATTGATAGT-1	Layer3	456.571	-309.316	5	6	0	0	4	2	4
AGGTCAGGTGAGAGTG-1	Layer6	180.378	-366.562	6	7	5	2	2	1	1
AGGTCGCCACTTCGGT-1	Layer1	203.825	-134.923	3	1	1	4	1	2	4
AGGTCGCGGAGTTACT-1	Layer3	441.449	-260.711	5	2	1	0	5	2	5
AGGTGGTGACCTTCGC-1	Layer6	291.179	-464.446	6	5	2	2	6	5	6
AGGTGTATCGCCATGA-1	Layer5	171.467	-317.957	1	6	4	5	2	1	1
AGGTTACACCATGCCG-1	Layer3	474.843	-352.61	5	3	0	4	5	2	4
AGGTTGAGGCACGCTT-1	Layer5	348.65	-238.434	1	2	6	5	5	4	5
AGGTTTCACACACCTT-1	Layer6	326.193	-340.684	4	7	5	3	2	1	6
AGTAACGTTCATCCTG-1	Layer2	402.025	-147.165	5	1	1	4	1	2	4
AGTAATGTCTTGCCGC-1	Layer3	305.536	-205.761	5	2	1	3	1	2	5
AGTAATTTGCAAGCGT-1	WM	145.365	-490.279	2	4	2	1	3	7	2
AGTACATCATTTATCA-1	Layer3	456.796	-277.003	5	2	6	4	5	2	5
AGTACCTTCGAGTGCT-1	Layer1	454.5	-174.527	3	3	5	6	5	2	4
AGTACGGGCACCTGGC-1	Layer5	364.041	-254.725	1	2	6	5	4	4	5
AGTACGTGGCCTGTCT-1	Layer3	392.664	-152.52	5	3	1	4	1	2	4
AGTACTCTTATGCCCA-1	Layer5	390.639	-422.052	1	6	4	5	7	1	5
AGTAGCGTGAACGAAC-1	Layer1	343.294	-130.558	3	1	5	6	1	2	4
AGTAGCTAGACGCCGA-1	Layer1	436.139	-142.034	3	3	5	6	1	2	4
AGTAGGAAGGAAGTTG-1	Layer3	423.267	-206.661	5	2	1	0	5	2	4
AGTAGGTAACATACAT-1	Layer3	277.768	-189.379	5	1	1	4	1	2	4
AGTATAATACTAGGCA-1	Layer3	221.512	-253.645	5	2	1	0	1	2	5
AGTATACACAGCGACA-1	WM	266.427	-464.266	2	4	2	1	3	3	2
AGTATGCTGGAGACCA-1	WM	198.47	-431.368	2	4	2	1	3	7	2
AGTATTTGGCACGACC-1	WM	279.028	-431.998	2	5	2	2	6	3	3
AGTCAAATGATGTGAT-1	WM	226.013	-480.108	2	4	2	1	3	7	2
AGTCAACACCACCATC-1	Layer6	264.221	-340.234	4	7	5	2	2	1	6
AGTCAAGATGACACTT-1	Layer5	397.165	-378.983	1	6	6	5	2	2	5
AGTCACTAGCTCTCGA-1	Layer4	424.797	-416.922	5	6	0	0	5	2	5
AGTCACTCCGCCTCAT-1	Layer1	213.006	-151.17	3	1	1	6	1	2	4
AGTCAGCCACCGCCTG-1	Layer2	206.391	-204.996	3	1	1	6	1	2	4
AGTCCATTGGCTGATG-1	Layer4	428.398	-346.85	5	6	0	0	5	2	5
AGTCCCGCCTTTAATT-1	Layer3	407.741	-211.926	5	2	6	0	1	2	5
AGTCGACGGTCTCAAG-1	Layer5	397.57	-325.068	1	2	6	5	4	4	5
AGTCGGCCCAAACGAC-1	Layer4	240.099	-253.78	1	2	1	5	1	2	4
AGTCGGCTCAACTTTA-1	Layer6	189.649	-372.007	6	5	2	2	6	5	3
AGTCGGTTGCGTGAGA-1	Layer3	465.662	-336.364	5	6	0	4	4	6	4
AGTCGTATAAAGCAGA-1	Layer5	368.587	-470.387	1	6	0	5	2	1	5
AGTCGTCGACCACCAA-1	Layer5	399.91	-427.498	1	6	0	5	7	4	5
AGTCGTGGGCATTACG-1	WM	208.056	-393.744	2	4	2	1	3	3	2
AGTCTAAAGTATACTC-1	Layer3	463.006	-277.048	5	2	6	4	5	6	5
AGTCTCACAAGACTAC-1	WM	211.026	-409.901	2	4	2	1	3	3	2
AGTCTGGACATCCTTG-1	Layer2	181.503	-215.617	3	1	1	4	1	2	4
AGTCTTCTCCTCAAAT-1	Layer5	323.807	-249.01	1	2	4	5	5	2	5
AGTGAACAAACTTCTC-1	Layer4	434.518	-357.696	5	6	6	0	5	6	5
AGTGACCTACTTTACG-1	WM	279.613	-356.526	6	5	2	2	6	3	2
AGTGACTGTGACACAA-1	WM	204.365	-474.572	2	4	2	1	3	7	2
AGTGAGACTTCCAGTA-1	Layer5	388.389	-308.821	1	2	6	5	4	4	5
AGTGAGCCTCGCCGCC-1	Layer3	438.209	-276.823	5	2	6	0	5	2	5
AGTGAGGGTTTCTGAC-1	Layer3	392.619	-163.276	5	3	1	4	1	2	4
AGTGATAACCTGCGCG-1	Layer5	393.654	-438.254	1	6	6	5	4	4	4
AGTGATATGAGTAGTT-1	WM	270.252	-361.836	2	5	2	2	6	3	3
AGTGATTCAAGCAGGA-1	Layer5	388.479	-298.02	1	2	6	5	4	2	5
AGTGCACGCTTAAGAA-1	Layer4	415.617	-400.675	5	6	6	0	4	6	5
AGTGCGTAGCTCGTAA-1	WM	248.56	-367.057	2	5	2	2	6	5	2
AGTGCTAAACACAGCA-1	Layer4	399.73	-449.055	1	6	4	0	4	2	5
AGTGCTTGCACGAATA-1	Layer5	394.374	-341.224	1	6	6	5	4	2	5
AGTGGCGGCAATTTGA-1	Layer4	410.531	-249.685	1	2	6	5	4	4	5
AGTGGCGTCTGAAGGT-1	Layer5	384.203	-454.365	1	6	3	5	2	4	5
AGTGTATTGCGCATTG-1	Layer3	413.906	-211.971	5	2	6	0	1	2	4
AGTGTGGTCTATTGTG-1	Layer3	190.684	-231.863	5	1	1	0	1	2	4
AGTTAAACACTTGCGA-1	Layer6	254.996	-334.788	4	7	5	3	2	1	1
AGTTAAGCGGTCCCGG-1	Layer3	367.507	-206.211	5	2	6	0	1	2	5
AGTTAAGTCAACCGCT-1	WM	195.68	-393.609	2	5	2	1	6	5	7
AGTTACCGCACATGGT-1	Layer3	162.601	-258.596	5	2	1	0	1	2	4
AGTTACTCTATCGTGG-1	Layer3	395.41	-201.035	5	2	6	0	1	2	5
AGTTATTGAAAGGTAA-1	Layer1	349.46	-130.603	3	1	5	6	1	2	4
AGTTCCTACAGAATTA-1	Layer5	273.987	-281.008	1	7	4	0	2	4	5
AGTTCCTATTTATGTT-1	Layer6	319.937	-351.44	4	7	5	2	2	1	1
AGTTCTGCGTTGTATC-1	Layer1	178.623	-188.614	3	1	5	6	2	2	5
AGTTGACGGTCCTTGC-1	Layer6	312.826	-469.982	4	7	3	3	4	4	1
AGTTGCTGACTGATAT-1	Layer1	175.383	-204.77	3	1	5	6	1	2	4
AGTTTCGCAGGTCGGA-1	Layer3	311.881	-184.248	5	1	1	6	1	2	4
AGTTTGCACCTGCCTC-1	Layer6	347.21	-432.493	4	7	3	3	2	4	5
AGTTTGGCACGGGTTG-1	Layer3	434.338	-379.253	5	6	6	0	1	6	5
AGTTTGGCCAGACCTA-1	WM	214.401	-372.187	2	4	2	1	6	3	2
ATAAACCATTGGACGG-1	Layer1	259.586	-135.329	3	1	5	4	2	2	1
ATAAACGGACCCGTAA-1	Layer6	307.381	-372.907	6	5	2	2	6	3	3
ATAAACGTTGCACCAC-1	Layer3	449.505	-427.903	5	6	0	0	4	2	4
ATAAAGGCTCGGTCGT-1	Layer6	273.807	-302.565	4	7	3	3	4	1	1
ATAAAGGTCAAGTACG-1	Layer3	383.438	-147.03	7	3	1	4	1	6	4
ATAAATATTAGCAGCT-1	Layer5	205.491	-323.627	1	7	4	3	2	4	1
ATAACGCCGGAGGGTC-1	Layer6	369.802	-308.686	4	7	3	3	4	4	5
ATAACGGAGTCCAACG-1	Layer5	351.62	-254.635	1	2	6	5	4	2	5
ATAAGGTGGAGAACAT-1	Layer6	341.314	-389.334	4	7	4	3	2	1	1
ATAAGTAGGATTCAGA-1	Layer3	438.299	-266.067	5	2	6	0	5	2	5
ATAAGTAGGGCGACTC-1	Layer3	453.42	-314.716	5	6	0	4	4	2	4
ATAAGTTACCGCGACG-1	WM	279.523	-367.282	6	5	2	6	6	5	7
ATAATAGCTGTTGAAT-1	Layer6	313.546	-372.952	6	7	4	2	2	1	1
ATAATAGTGTAGGGAC-1	Layer3	212.511	-215.842	3	1	1	0	1	2	4
ATAATCTTGGAGAACC-1	Layer5	356.391	-448.74	4	6	4	3	2	1	5
ATAATTAGCTAAGTAG-1	Layer6	315.977	-464.626	4	7	3	3	4	4	5
ATACAGGCCCTCCAAT-1	Layer6	341.089	-421.692	4	7	3	3	2	1	5
ATACCACGGGCAACTT-1	Layer5	208.731	-307.471	1	7	4	5	2	4	5
ATACCAGCAAATTGCT-1	Layer1	306.031	-141.089	3	1	5	6	1	2	4
ATACCAGGCTAATAGA-1	Layer2	290.324	-167.912	7	1	1	6	1	2	4
ATACCTAACCAAGAAA-1	Layer6	316.202	-432.268	4	7	5	3	2	1	1
ATACGCCGATCTACCG-1	Layer1	216.292	-124.212	3	1	1	6	1	2	4
ATACGCCGGCGAAACC-1	Layer6	360.306	-335.554	4	7	3	3	4	4	5
ATACGGAACGTCGTTT-1	WM	186.184	-420.522	2	4	2	1	3	3	2
ATACGGGTTTCGATTG-1	Layer5	373.447	-238.614	1	2	6	5	4	4	5
ATACGTACTTAGCCAC-1	Layer5	356.616	-416.382	4	6	3	3	2	1	5
ATACGTCCACTCCTGT-1	Layer5	406.526	-373.627	1	6	6	0	4	2	5
ATACGTTATGCACGGA-1	Layer6	312.916	-459.226	4	7	3	3	2	1	1
ATACTACCCGTACCAC-1	Layer3	443.204	-438.614	5	6	0	0	4	6	4
ATACTAGCATGACCCT-1	Layer5	308.416	-232.718	1	2	6	5	4	4	5
ATACTGCCTTACACCG-1	Layer5	378.173	-432.718	1	6	3	5	2	1	5
ATAGACAACGGGACCT-1	Layer5	404.185	-271.197	1	2	6	5	4	2	5
ATAGACGAAGAGAAAG-1	Layer5	258.371	-297.075	4	7	3	3	4	1	1
ATAGAGTACTGGGACA-1	Layer5	267.957	-259.406	1	2	1	5	1	2	5
ATAGAGTTATCAACTT-1	Layer5	407.336	-265.842	1	2	6	5	4	4	5
ATAGCAACTAGGGAAG-1	Layer3	421.377	-454.635	5	6	0	0	5	2	4
ATAGGAATCTAAGCTT-1	Layer1	439.199	-147.48	3	3	5	6	2	2	4
ATAGGCGGCTATAGAA-1	Layer6	220.792	-350.675	4	7	4	3	2	4	5
ATAGGCTAGCTTCGCA-1	Layer4	419.802	-255.131	5	2	6	0	5	2	5
ATAGGGATATCCTTGA-1	Layer5	339.424	-232.988	1	2	6	5	5	2	5
ATAGGTTGGGCAGATG-1	Layer6	317.417	-270.567	4	2	4	3	4	2	5
ATAGTCTTTGACGTGC-1	Layer3	327.588	-157.426	5	1	1	4	1	2	4
ATAGTGAAGCGTTCTC-1	Layer6	295.23	-340.459	6	5	2	2	6	5	7
ATAGTTCCACCCACTC-1	Layer4	434.743	-325.338	5	6	0	0	5	2	5
ATATAAAGCGCTCGTG-1	Layer6	328.623	-432.358	4	7	3	3	2	4	1
ATATAAATGTAGCTGC-1	Layer6	347.345	-410.936	4	6	3	3	2	1	4
ATATACGCTCGTGACG-1	Layer3	452.385	-454.861	5	3	0	4	4	6	4
ATATAGAGTATTGGTC-1	WM	151.8	-458.011	2	5	2	2	3	3	3
ATATCAACCTACAGAG-1	Layer3	444.104	-320.027	5	6	6	0	4	6	5
ATATCGGTAGGGAGAT-1	Layer3	459.541	-325.518	5	6	0	4	2	2	4
ATATCGTGCCAGACCC-1	Layer2	364.942	-136.139	7	3	1	4	1	2	4
ATATCGTTCCTCGAAC-1	Layer4	402.97	-432.943	1	6	0	5	4	2	4
ATATCTCCCTCGTTAA-1	Layer4	389.064	-222.547	5	2	6	0	1	2	5
ATATCTTAGGGCCTTC-1	Layer6	307.876	-308.191	4	7	4	3	2	4	1
ATATGTCTCCCTAGCC-1	Layer5	419.397	-309.046	5	6	0	5	4	2	4
ATATTCAGTTAAACCT-1	WM	242.439	-356.256	6	5	2	2	6	5	7
ATATTCCACATAGTGA-1	Layer6	356.796	-394.824	4	7	4	3	2	4	5
ATATTCCCACAGGTCA-1	Layer3	302.61	-178.803	5	1	1	6	1	2	4
ATATTGCTGTCAAAGT-1	Layer3	218.677	-215.887	5	1	1	4	1	2	4
ATATTGGAGAGGCCTT-1	Layer2	492.799	-438.974	3	3	4	6	5	2	4
ATATTTAACCCTCAAG-1	Layer6	289.424	-286.499	4	7	3	3	2	4	5
ATCAAACACTGTTCCA-1	Layer3	449.91	-373.987	5	6	0	4	5	6	4
ATCAAACGAAGGTTTG-1	WM	220.522	-383.033	2	4	2	1	3	3	3
ATCAATCTGGGCTGCA-1	Layer6	320.342	-297.525	4	7	5	3	2	2	1
ATCAATGCCGTGGCTG-1	WM	176.688	-447.39	2	4	2	1	3	3	2
ATCACATTAGAATATC-1	Layer4	373.537	-227.858	1	2	6	5	4	4	5
ATCACGTGCTAATTAA-1	WM	229.973	-366.922	2	5	2	2	6	3	2
ATCACTTCATCCTCGC-1	Layer5	327.003	-232.898	1	2	1	5	5	2	5
ATCAGACGGCACGCCG-1	WM	248.605	-356.301	6	5	2	2	6	5	7
ATCAGCCTCATGCTGC-1	Layer5	387.534	-427.408	1	6	4	5	7	1	5
ATCAGCTCGTCCACTA-1	Layer6	164.761	-382.628	2	5	2	2	3	5	3
ATCAGGTCGCCATTGC-1	Layer3	411.206	-163.411	5	3	0	4	1	2	4
ATCAGTAGGCAGGGAT-1	Layer5	388.884	-244.104	1	2	6	5	4	4	5
ATCATAGCCCTATGTA-1	Layer3	446.175	-454.815	5	6	0	0	4	6	4
ATCATCCAATATTTGT-1	Layer6	301.485	-329.748	6	7	5	3	2	1	1
ATCATCTGCCCAGTGT-1	Layer2	380.468	-130.828	7	3	1	6	1	2	4
ATCCAACGCAGTCATA-1	Layer4	233.888	-253.735	1	2	1	0	1	2	5
ATCCAATGGAGGGTCC-1	Layer6	202.205	-350.54	4	7	3	3	2	4	1
ATCCACATCGACAGAA-1	Layer6	340.864	-454.005	4	6	4	3	2	4	5
ATCCACGCTAAATGTT-1	Layer3	377.228	-146.985	5	3	1	4	1	2	4
ATCCAGAGCAACAACC-1	WM	279.343	-388.884	6	5	2	2	6	5	7
ATCCAGGATTCGTGAA-1	Layer6	261.161	-334.833	4	7	5	3	2	1	1
ATCCCATCCACAGCGC-1	WM	161.161	-452.655	2	4	2	1	3	3	2
ATCCTACCTAAGCTCT-1	WM	267.237	-356.436	6	5	2	2	6	5	7
ATCCTGAATCGCTGCG-1	Layer5	199.28	-323.582	1	7	4	3	2	4	5
ATCCTGCGTGGAATGG-1	WM	264.086	-361.791	2	5	2	2	6	3	3
ATCGACCCAATACAGA-1	Layer6	313.726	-351.395	6	7	5	2	6	1	6
ATCGACTCTTTCCGTT-1	Layer5	308.326	-243.519	1	2	1	5	1	2	5
ATCGCACGATTGTTCA-1	Layer1	172.682	-156.256	3	1	5	6	1	2	4
ATCGCACGCCGGGAGA-1	Layer5	295.86	-254.23	1	2	4	0	4	2	4
ATCGCCAGTCAACATT-1	Layer3	443.789	-363.141	5	6	0	4	5	6	5
ATCGCTGCGTGCAGCA-1	Layer3	463.276	-244.689	5	3	0	4	5	2	4
ATCGGAGACAGACGGC-1	Layer6	353.645	-400.225	4	7	4	3	2	1	5
ATCGGCAAGCAGTCCA-1	Layer3	416.922	-228.173	5	2	6	0	1	2	5
ATCGTCCAATCGAGTC-1	Layer1	160.171	-166.922	3	1	5	6	2	2	4
ATCGTGGAAAGTCTGG-1	WM	188.974	-458.281	2	4	2	1	3	3	2
ATCGTTAGCTAGCGGA-1	Layer4	421.557	-433.078	5	6	4	0	4	2	4
ATCGTTCACTTTCGCC-1	Layer3	411.116	-174.212	5	3	1	4	5	2	4
ATCTAATATCCTACGG-1	Layer6	325.653	-416.157	4	7	4	3	2	1	4
ATCTAGCTTGTGAGGG-1	Layer6	318.947	-480.828	4	7	4	2	2	1	1
ATCTCCCACGGAATAT-1	Layer3	452.475	-444.059	7	3	0	4	7	6	4
ATCTCCCTGCAATCTA-1	Layer4	342.709	-206.031	5	2	1	0	5	2	5
ATCTCGTGAGCGAAAC-1	Layer3	477.723	-379.568	7	3	0	4	4	6	4
ATCTGACATGGAAGGA-1	WM	244.779	-458.686	2	4	2	1	3	3	2
ATCTGATAGTGTCTTA-1	Layer1	156.796	-204.635	3	1	5	6	1	2	4
ATCTGCACCTCTGCGA-1	Layer4	432.043	-276.778	5	2	6	0	5	6	5
ATCTGCTGTTATCGCC-1	Layer6	294.149	-480.648	4	5	5	2	5	1	6
ATCTGGGCTGTTCTTG-1	Layer6	331.593	-448.56	4	7	4	3	2	4	5
ATCTGGTTAAGACTGT-1	Layer5	354.68	-260.036	1	2	6	5	4	4	5
ATCTGTAATTGTACCC-1	Layer3	296.265	-200.315	5	2	1	6	1	2	5
ATCTTAGGGCATTAAT-1	WM	151.575	-490.324	2	4	2	1	3	3	2
ATCTTATCGCACACCC-1	Layer3	439.919	-465.572	5	6	0	4	7	6	4
ATCTTGACCTGCAACG-1	Layer5	255.536	-259.316	1	2	4	5	1	2	5
ATCTTGACTTGTCCAA-1	Layer3	453.69	-282.358	5	2	6	4	5	2	5
ATGAAGCCAAGGAGCC-1	Layer4	261.926	-237.759	5	2	1	5	1	2	5
ATGACGCCGGCTCTAA-1	Layer3	299.325	-205.716	5	2	1	0	1	2	5
ATGACGCGTTCTATCC-1	WM	211.116	-399.145	2	4	2	1	3	7	2
ATGACTATCAGCTGTG-1	WM	250.945	-458.731	2	4	2	1	3	3	2
ATGACTATGCGACATT-1	Layer5	390.999	-378.938	1	6	4	5	2	1	5
ATGAGGAGTGTTAATC-1	Layer4	227.723	-253.69	1	2	1	0	1	2	5
ATGAGGGCAGCGGCTA-1	Layer2	490.369	-347.3	7	3	0	4	4	6	4
ATGATCGGGAATAGAC-1	Layer3	286.949	-205.626	5	2	1	6	1	2	5
ATGATGCAATGGTACA-1	WM	273.402	-356.481	6	5	2	2	6	3	3
ATGCACTACCGCATTG-1	Layer5	258.596	-264.716	1	2	4	5	1	2	5
ATGCATGATCCAGGAT-1	Layer5	320.657	-254.41	1	2	3	5	5	4	5
ATGCATTCCGTGATGG-1	Layer1	281.233	-140.864	3	1	5	6	1	2	4
ATGCCAATCGCTCTGC-1	Layer3	445.005	-201.395	7	3	0	6	5	2	4
ATGCCATTTGCGACCA-1	Layer5	400.495	-352.025	1	6	6	5	4	4	5
ATGCCGGTCTTGCATA-1	Layer6	351.395	-286.994	4	7	3	3	4	4	5
ATGCCGGTTGATGGGA-1	Layer4	376.688	-222.457	1	2	6	0	1	2	5
ATGCGACAATTGGTCC-1	Layer1	457.471	-190.729	3	3	4	6	5	2	4
ATGCGACAGTCCCATT-1	Layer6	338.839	-308.461	4	7	4	3	2	4	1
ATGCGAGTCCCACCAC-1	Layer3	440.549	-379.298	5	6	6	0	1	2	5
ATGCTCAGTGTTGCAT-1	Layer3	209.271	-231.998	5	1	1	4	1	2	4
ATGCTCTGGCGCGGTA-1	Layer5	353.33	-443.339	4	7	4	3	2	1	5
ATGCTTAGGAGTTGAT-1	Layer3	465.032	-422.592	7	3	0	4	4	6	4
ATGGAACCTTTGCACA-1	Layer2	490.549	-325.743	7	3	0	6	5	2	4
ATGGAGCAGGCCGTGA-1	Layer6	323.312	-313.726	4	7	5	3	2	1	1
ATGGATCCGGCGTCCG-1	Layer4	364.266	-222.367	1	2	6	5	5	4	5
ATGGATTGACCAAACG-1	Layer5	308.191	-265.077	1	2	3	5	2	2	5
ATGGCAGCATTACGAT-1	WM	173.447	-463.546	2	4	2	1	3	7	2
ATGGCTGGAAATGGCC-1	Layer3	408.056	-168.812	5	3	1	4	5	2	4
ATGGGAACGGAAGCGG-1	Layer2	392.754	-141.719	7	3	1	4	1	2	4
ATGGGACCTGCTGAAC-1	WM	213.861	-447.66	2	4	2	1	3	3	2
ATGGGCCTCGGCCTCT-1	Layer5	400.405	-362.826	1	6	6	5	4	4	5
ATGGGTGTATACCTCC-1	WM	192.034	-463.681	2	4	2	1	3	3	2
ATGGTATTTACTGATT-1	WM	157.741	-490.369	2	4	2	1	3	7	2
ATGGTCGCGTGGTTTC-1	Layer5	381.818	-362.691	4	6	3	5	4	4	5
ATGTAAGGCTGCTCTT-1	Layer3	465.977	-293.204	5	6	0	4	5	2	5
ATGTACGATGACGTCG-1	Layer6	315.887	-475.383	4	7	3	3	4	4	1
ATGTGAAAGCCTAATG-1	Layer6	186.589	-366.607	6	7	5	2	2	1	1
ATGTGCATCCGACGCA-1	Layer5	295.95	-243.429	1	2	1	5	1	2	5
ATGTGGACATCTTGAT-1	Layer6	338.344	-373.132	4	7	5	3	2	4	1
ATGTGTAGTTTAGTCA-1	Layer1	302.88	-146.445	3	1	5	6	1	2	4
ATGTTACGAGCAATAC-1	Layer2	209.541	-199.64	3	1	1	6	1	2	4
ATGTTCGTCGACCCAC-1	Layer4	162.286	-301.71	1	6	4	3	2	2	1
ATGTTGTAGTCTGTTT-1	WM	263.276	-469.622	2	4	2	1	3	7	2
ATTAAACATGCGGACC-1	Layer6	301.35	-351.305	6	5	2	2	6	1	6
ATTAATACTACGCGGG-1	Layer5	323.852	-238.254	1	2	6	5	5	2	5
ATTAATGAACCAGTCG-1	Layer5	364.131	-243.924	1	2	6	5	5	2	5
ATTAATTCGGTCACTC-1	Layer3	324.212	-195.14	5	2	1	0	1	2	5
ATTACAACTACCGGCC-1	Layer3	389.379	-179.433	5	2	1	0	1	6	5
ATTACATGTCAGTCTT-1	Layer3	452.88	-390.189	5	3	0	4	4	2	4
ATTACCACACTGCCTG-1	Layer3	483.933	-379.613	7	3	0	4	4	6	4
ATTACGCGCTGGCAGG-1	Layer6	211.611	-334.428	4	7	3	3	2	4	1
ATTACTAGCCTCTTGC-1	Layer3	255.896	-216.157	5	2	1	3	1	2	5
ATTACTTACTGGGCAT-1	Layer3	429.208	-239.019	5	2	6	0	1	2	5
ATTAGATTCCTCAGCA-1	Layer3	444.599	-255.311	5	2	1	4	5	2	5
ATTAGATTGATAGCGG-1	Layer4	271.332	-221.692	5	2	1	3	1	2	5
ATTAGGCGATGCTTTC-1	Layer6	338.749	-319.217	4	7	4	3	2	4	1
ATTATACTTTGCTCGT-1	Layer4	361.206	-216.967	1	2	6	5	5	2	5
ATTATAGCTACTTTAC-1	Layer3	475.248	-298.695	5	3	0	4	5	2	4
ATTATCTCGACAGATC-1	Layer2	309.001	-157.246	7	1	0	6	1	6	4
ATTATGAGACCCAATT-1	WM	154.77	-474.212	2	4	2	1	3	3	2
ATTATGCCATAGGGAG-1	Layer5	283.618	-232.538	1	2	6	5	1	4	5
ATTATTATGTCCGTCA-1	WM	232.538	-437.039	2	4	2	1	3	5	3
ATTCAACCATTTAAGG-1	Layer3	427.768	-433.123	5	6	0	0	4	6	5
ATTCACTGATGTTGGA-1	Layer6	328.713	-421.602	4	7	4	2	2	4	1
ATTCAGGACCTATTTC-1	Layer3	423.087	-228.218	5	2	6	0	1	2	5
ATTCAGGATCGCCTCT-1	Layer2	389.784	-125.518	3	3	1	6	1	2	4
ATTCAGTAGCAGGGTC-1	Layer3	196.625	-264.266	1	2	1	0	1	2	5
ATTCATATACTGTCCA-1	Layer6	304.32	-367.507	6	5	2	2	6	5	3
ATTCATCGTTGAGGCA-1	Layer5	393.564	-449.01	1	6	0	5	4	4	4
ATTCCCACATAAACAA-1	Layer3	193.564	-258.821	5	2	1	0	1	2	5
ATTCCTAAGACGTGGA-1	Layer2	451.17	-201.44	7	3	0	4	5	6	4
ATTCCTCCGCCAGTGC-1	Layer4	240.189	-243.024	5	2	1	0	1	2	5
ATTCGACGCCGGGCCT-1	Layer5	199.37	-312.781	1	6	4	5	2	4	5
ATTCGTGCTATCTCTT-1	Layer3	459.406	-347.075	5	6	0	0	4	6	4
ATTCTCGTCTCTTTAG-1	Layer3	277.858	-178.578	7	1	1	4	1	2	4
ATTCTGAGTATGAACT-1	Layer3	386.499	-152.475	5	3	1	4	1	2	4
ATTCTTCGTACTTATG-1	Layer3	389.469	-168.632	5	3	0	4	1	2	4
ATTGAAGATCTTAGTG-1	Layer5	270.837	-286.364	1	7	4	3	2	2	5
ATTGACCGGCGATGAC-1	Layer2	472.682	-228.578	7	3	4	6	5	2	4
ATTGACGTAACTCGGT-1	Layer3	343.024	-162.916	5	2	1	4	1	2	4
ATTGATAGCAACGAGA-1	Layer1	187.939	-183.303	3	1	5	4	1	2	1
ATTGATGAGTCCTAAC-1	Layer4	425.653	-298.335	5	6	6	0	4	2	5
ATTGCCTATTAGACCG-1	WM	195.005	-479.883	2	4	2	1	3	7	2
ATTGCCTTTATGTTTG-1	Layer5	377.948	-465.077	1	6	6	5	2	4	5
ATTGCGATCAGTAACT-1	Layer4	424.933	-395.365	5	6	6	0	4	6	5
ATTGCTGCTCCTCCAT-1	Layer6	252.07	-307.786	1	7	3	3	2	4	1
ATTGGATTACAGCGTA-1	Layer3	434.113	-411.611	5	6	0	0	5	6	4
ATTGGGAATATCTTGG-1	Layer3	280.918	-184.023	5	1	1	6	1	6	4
ATTGTACAACTCGGCT-1	Layer4	437.984	-309.181	5	6	0	0	4	2	5
ATTGTCGCAATACCTT-1	Layer3	383.033	-200.945	5	2	6	0	1	6	5
ATTGTGACTTCGCTGC-1	Layer1	457.561	-179.928	3	3	5	6	5	2	4
ATTGTTCAACGATCCG-1	Layer2	499.235	-406.706	3	3	4	6	5	2	4
ATTTAACTCGTATTAC-1	Layer3	280.828	-194.779	5	1	1	4	1	2	4
ATTTACAGTTTACTGG-1	Layer5	236.814	-280.738	1	2	4	0	2	2	5
ATTTACTAAGTCCATT-1	Layer3	462.916	-287.804	5	1	1	4	5	2	4
ATTTCATTATTTCGCG-1	Layer3	361.386	-195.41	5	2	6	0	1	2	5
ATTTCCGGGTTCTGCG-1	WM	226.508	-415.437	2	4	2	1	3	7	2
ATTTGCGCGAGTAGCT-1	WM	214.176	-404.545	2	4	2	1	3	7	2
ATTTGTCTTGGGAGCT-1	Layer5	378.893	-335.689	4	7	3	3	4	2	5
ATTTGTTCCAGGGCTC-1	Layer5	339.469	-222.187	1	2	6	5	4	4	5
CAAACGAGTATCGCAG-1	WM	263.996	-372.592	2	4	2	1	3	3	3
CAAACGGTCGCACTTT-1	Layer5	242.979	-280.783	1	2	4	5	2	2	5
CAAACGTGGTCTTGCG-1	Layer2	361.791	-141.494	7	3	1	4	1	2	4
CAAACTACGATAGAGA-1	Layer3	380.063	-184.743	5	2	1	0	1	2	5
CAAACTATTGAGCTTC-1	Layer3	352.205	-179.163	5	2	1	4	1	2	5
CAAACTCGCGACGCCG-1	Layer3	462.376	-363.276	5	6	0	4	5	6	4
CAAAGATTATTGGGCC-1	WM	210.981	-420.702	2	4	2	1	3	3	2
CAAAGGTCATCTGAAA-1	Layer2	502.61	-368.992	3	3	0	6	5	2	4
CAAATCTCTCACAAGG-1	Layer6	192.844	-355.851	4	7	5	3	2	1	1
CAAATGTCCTTCCGTG-1	WM	282.673	-361.926	6	5	2	2	6	3	3
CAAATTGGATTATGCC-1	Layer2	478.803	-239.424	7	3	0	6	5	2	5
CAAATTGTCAGCAAGC-1	Layer3	327.318	-189.739	5	2	1	0	1	2	5
CAACAGAATAACGCTA-1	Layer1	408.371	-125.653	3	3	5	6	1	2	4
CAACCAGTGGCCTACC-1	Layer3	474.122	-449.64	7	3	0	4	2	6	4
CAACCTACCGAGCAGT-1	Layer3	436.949	-449.37	5	6	0	0	5	6	4
CAACGACCCGTTTACA-1	Layer4	274.392	-227.093	5	2	6	0	1	6	5
CAACGGTTCTTGATAC-1	Layer3	237.264	-216.022	5	1	1	6	1	2	4
CAACGTGGTGGAGTCT-1	Layer3	468.137	-417.237	7	3	0	4	4	6	4
CAACTATATCGAATGC-1	Layer3	364.446	-200.81	5	2	6	0	1	2	5
CAACTCCAACGTTTAG-1	Layer3	386.589	-141.674	7	3	1	6	1	2	4
CAACTCCTTGATCCCG-1	Layer3	262.061	-216.202	5	2	1	6	1	2	4
CAACTGCTCATCCGAT-1	WM	288.299	-437.444	6	5	2	2	6	5	7
CAACTTGTAGTGGGCA-1	Layer1	246.94	-167.597	3	1	5	6	1	2	4
CAAGAGGGCGGAGTAC-1	Layer6	347.705	-367.822	4	7	4	3	2	2	5
CAAGATATTATAACGT-1	Layer5	394.194	-362.781	1	6	6	5	4	4	5
CAAGCAACGTCGGAGT-1	Layer5	236.724	-291.494	1	2	6	5	2	4	5
CAAGCACCAAATGCCT-1	Layer4	324.032	-216.697	1	2	6	5	4	2	5
CAAGCGGCACATAATT-1	Layer6	341.179	-410.891	4	7	3	3	2	4	5
CAAGGATCGCATGTTC-1	Layer6	329.343	-335.329	4	7	5	3	2	4	1
CAAGGTCCTATAGGCT-1	Layer3	459.721	-303.96	5	6	0	0	4	6	5
CAAGTGAACTTTGGTT-1	Layer1	287.354	-151.71	3	1	5	6	1	2	4
CAAGTGTGGTTGCAAA-1	Layer5	409.901	-335.914	1	6	6	5	4	2	5
CAATAAACCTTGGCCC-1	Layer5	348.515	-259.991	4	2	6	3	4	4	5
CAATACGAGAGTCTGA-1	Layer2	490.279	-358.101	7	3	0	4	5	6	4
CAATATGTAGATTTAC-1	Layer1	445.41	-147.525	3	3	5	6	2	2	1
CAATATTCTTGACCTA-1	WM	242.034	-410.171	2	4	2	1	3	3	3
CAATATTGGACTAGTG-1	Layer1	175.743	-161.656	3	1	5	6	1	2	4
CAATCCCTATACCAGC-1	Layer3	392.439	-184.833	5	2	1	0	1	2	5
CAATCCTGCCGTGGAG-1	Layer1	194.059	-194.149	3	1	5	6	1	2	4
CAATGCGAGAAGTATC-1	Layer5	372.142	-411.116	1	6	4	3	2	1	5
CAATGGAATCTACATA-1	Layer3	401.845	-168.767	5	3	1	4	5	2	4
CAATGGATCTCTACCA-1	Layer5	385.599	-271.062	1	2	6	5	4	2	5
CAATGGTCGGCCTGGG-1	Layer1	293.519	-151.755	3	1	5	6	1	2	4
CAATGTGCCAACCCTT-1	Layer3	475.068	-320.252	5	3	0	4	2	2	4
CAATTAAGGGTGATGA-1	Layer6	320.477	-275.968	4	7	4	3	4	4	4
CAATTTCGTATAAGGG-1	Layer6	313.951	-319.037	4	7	5	2	2	2	1
CACAAGAAAGATATTA-1	Layer2	466.697	-196.175	3	3	5	0	5	2	4
CACAAGCTAAGAAAGG-1	WM	164.041	-479.658	2	4	2	1	3	7	2
CACAATGAGCTGCTAT-1	Layer6	273.492	-345.68	6	5	2	2	6	5	7
CACACACGCTAACGAG-1	Layer3	437.174	-417.012	5	6	0	0	5	2	4
CACACAGCTTGCGCTC-1	Layer3	474.662	-374.167	7	3	0	4	4	6	4
CACACAGGGATAGATT-1	Layer3	202.925	-253.51	5	2	1	0	1	2	4
CACACGCGCTGTCTTA-1	Layer5	394.689	-298.065	1	2	6	5	4	2	5
CACACGTTTCAATGGG-1	Layer3	395.815	-147.12	5	1	1	6	1	2	4
CACAGAGACGAGGACG-1	WM	179.658	-463.591	2	4	2	1	3	3	3
CACAGCACCCACGGCA-1	Layer6	301.8	-286.589	4	7	4	3	2	1	1
CACAGCTAGGGAGTGA-1	Layer5	305.356	-227.318	1	2	6	5	1	2	5
CACAGGGCCATATAGT-1	Layer4	418.497	-427.633	5	6	0	0	4	2	5
CACAGGGCCGTTGTCA-1	Layer6	303.645	-453.735	4	7	4	3	6	4	1
CACAGTCCCGCTTCGC-1	Layer3	464.852	-444.194	7	3	0	6	2	2	4
CACAGTTCGCTTCCCA-1	Layer3	471.287	-411.881	7	3	0	4	5	2	4
CACATAAGGCGACCGT-1	Layer1	210.081	-124.167	3	1	1	6	2	2	4
CACATATTAGCAGGAT-1	Layer6	344.554	-373.177	4	7	5	3	2	4	5
CACATCGTGCACGCGC-1	WM	235.599	-442.439	2	4	2	1	3	3	2
CACATCTCACCGACGA-1	Layer6	350.36	-427.138	4	6	3	3	7	4	4
CACATGATTCAGCAAC-1	Layer6	317.012	-324.437	4	7	5	2	2	4	1
CACATTCTTTCGATGG-1	Layer3	398.38	-217.237	5	2	6	0	1	2	5
CACATTTCTTGTCAGA-1	Layer3	453.105	-357.831	5	6	0	4	5	6	4
CACCAGTCAGCATGCA-1	WM	186.004	-442.079	2	4	2	1	3	7	2
CACCATCGGAGGAGAC-1	Layer3	308.821	-178.848	5	1	1	6	1	2	5
CACCCAAATCTTATGT-1	Layer3	444.194	-309.226	5	6	0	0	4	6	4
CACCCACGAGGCAATT-1	Layer4	385.914	-227.948	1	2	6	5	4	4	5
CACCCGGTTTGTGACT-1	WM	238.974	-404.725	2	4	2	1	3	3	2
CACCCTAACAAGATCT-1	Layer5	365.887	-421.872	1	6	0	5	2	4	5
CACCCTTGGTGAGACC-1	Layer6	167.822	-388.029	2	4	2	1	3	3	2
CACCCTTTCCTCGCTC-1	Layer1	243.879	-162.151	3	1	5	6	1	2	4
CACCGATACACCGAGC-1	Layer3	380.108	-173.987	5	2	1	4	1	2	5
CACCGCCAGAAGGTTT-1	Layer5	301.98	-265.032	1	2	3	5	1	2	5
CACCGCCGACCAGCGA-1	Layer3	327.498	-168.182	5	2	1	4	1	2	5
CACCGCGTCCACTCTA-1	Layer3	441.854	-206.796	5	3	0	0	5	2	4
CACCGGAGATATCTCC-1	Layer3	408.146	-158.011	5	3	0	4	1	2	4
CACCGGTAGAGACATT-1	WM	167.192	-474.302	2	4	2	1	3	3	3
CACCGTATCCCATCCG-1	Layer3	440.414	-400.855	5	6	0	4	4	2	4
CACCGTTAGGGATCAC-1	WM	232.763	-404.68	2	5	2	1	3	5	6
CACCGTTGCGCGATAT-1	WM	208.236	-372.142	2	4	2	2	6	3	3
CACCTAATAGAGTCGT-1	Layer2	197.03	-210.351	3	1	1	6	1	2	4
CACCTAATCAGTTTAC-1	Layer5	342.529	-227.588	1	2	6	3	4	4	5
CACCTCGATGGTGGAC-1	Layer4	336.409	-216.787	1	2	6	3	4	2	5
CACCTTGCGAAACTCG-1	Layer5	379.568	-249.46	1	2	6	5	4	4	5
CACCTTGGCGCCTTTG-1	Layer3	437.669	-352.295	5	6	6	0	5	2	5
CACGAAAGTTAGTCCC-1	Layer5	208.776	-296.67	1	2	4	5	2	2	5
CACGACCACAGACTTT-1	Layer1	426.958	-125.788	3	3	5	6	1	1	4
CACGATTGGTCGTTAA-1	Layer1	275.203	-119.262	3	1	1	0	1	2	4
CACGCACAGCGCAGCT-1	Layer5	342.394	-249.145	1	2	6	5	5	2	4
CACGCAGCGAGGCTTT-1	Layer5	252.25	-286.229	1	2	6	5	2	4	5
CACGCGGAACTGTTGC-1	Layer4	422.187	-346.805	5	6	0	5	5	2	4
CACGGCGCGCCAAAGG-1	Layer3	438.794	-201.35	5	3	0	0	5	2	4
CACGTCAATCAATGGA-1	Layer2	477.183	-455.041	7	3	0	3	7	6	4
CACGTCGGCAACCTCT-1	WM	232.943	-383.123	2	4	2	1	3	3	7
CACGTCTATGATGTGG-1	Layer2	414.311	-158.056	7	3	0	4	1	2	4
CACGTTCGTGCTCTAG-1	Layer6	369.757	-319.442	4	7	3	3	4	2	5
CACGTTTCGTACACAC-1	Layer5	400	-416.742	1	6	4	5	7	2	5
CACTAAAGTTGCCTAT-1	Layer6	276.868	-307.966	4	7	3	3	4	4	1
CACTACGGGAGCTGCC-1	Layer3	449.415	-438.659	7	6	0	4	4	6	4
CACTACTCAGTTCTGT-1	Layer3	352.43	-146.805	7	1	1	4	1	2	4
CACTCAAGAGCTATGG-1	Layer6	295.32	-329.703	6	5	5	2	6	5	3
CACTCAGCTCTTGAGG-1	Layer3	339.829	-179.073	5	2	1	4	1	2	4
CACTCCTATGTAAGAT-1	WM	229.568	-420.837	2	4	2	1	3	3	2
CACTCCTCTCGGTCGG-1	Layer3	389.199	-200.99	5	2	6	0	1	6	5
CACTCGAGCTGAACAA-1	Layer6	347.615	-378.578	4	7	3	3	2	4	5
CACTCTCAAGCATCGA-1	WM	263.096	-491.179	2	5	2	2	6	5	3
CACTCTTCTGCTAGCC-1	Layer3	430.828	-438.524	5	6	0	0	4	2	4
CACTGACGATTGTGGA-1	WM	275.653	-469.712	2	5	2	2	6	3	3
CACTGTCCAAGTGAGA-1	Layer3	252.745	-221.557	5	2	1	4	1	2	5
CACTTAATCAGACGGA-1	Layer6	267.597	-302.52	4	7	3	3	4	4	5
CACTTCGCCACAGGCT-1	Layer3	215.482	-232.043	5	1	1	6	1	2	4
CACTTCGTCTTATCTC-1	Layer1	163.096	-193.924	3	1	5	6	1	2	4
CAGAACTTAGCCCTCT-1	Layer5	381.503	-405.806	1	6	3	5	2	4	5
CAGAATAACACACGGA-1	Layer3	461.971	-417.192	7	3	0	4	4	6	4
CAGAATATTCGTTATC-1	Layer2	502.43	-390.549	3	3	5	6	5	2	4
CAGACACCGATCGCTG-1	WM	276.148	-404.996	2	5	2	2	6	5	3
CAGACCTGTAAGTGTT-1	Layer4	425.743	-287.534	5	2	6	0	5	2	5
CAGACGAACCTGATAC-1	WM	273.177	-388.839	2	5	2	1	6	5	3
CAGAGACGGTCACCCA-1	WM	294.824	-394.374	6	5	2	2	6	5	6
CAGAGCATGAGCTTGC-1	Layer5	336.094	-259.901	1	2	6	3	5	4	5
CAGAGGCGATGCATGA-1	WM	266.832	-410.351	2	4	2	2	3	3	3
CAGAGTGATTTAACGT-1	Layer3	333.708	-168.227	5	2	1	4	1	2	5
CAGATACTAACATAGT-1	Layer5	261.746	-259.361	1	2	4	5	1	2	5
CAGATATGAAGATGAC-1	WM	176.418	-479.748	2	4	2	1	3	3	2
CAGATCATTTAAAGTC-1	Layer3	454.005	-239.244	5	3	0	4	5	2	4
CAGATCCTGGTTTGAA-1	WM	170.702	-414.987	2	4	2	1	3	3	2
CAGCAGCCCGTTCCTT-1	Layer6	360.801	-270.882	1	2	6	5	4	4	5
CAGCAGTCCAGACTAT-1	Layer4	428.083	-389.964	5	6	0	0	1	2	4
CAGCAGTCTGTGCTGC-1	Layer5	347.03	-454.05	4	6	4	3	2	1	1
CAGCCCTCACAGGCAG-1	Layer1	315.347	-135.734	3	1	5	4	1	2	4
CAGCCGGGCCCTCTAT-1	Layer3	383.168	-179.388	5	2	1	4	1	2	5
CAGCCTCCTGCAGAGG-1	Layer5	357.921	-243.879	1	2	6	5	5	2	5
CAGCCTCGATAGCGGT-1	NA	498.83	-460.621	1	6	0	5	2	2	4
CAGCCTCTCCTCAAGA-1	Layer3	413.996	-201.17	5	2	6	0	5	6	5
CAGCGATTCCCTTCAA-1	WM	251.35	-404.815	2	4	2	1	3	3	3
CAGCTCACTGAGACAT-1	Layer6	301.755	-297.39	4	7	4	3	2	4	1
CAGCTCGACAAGTTAA-1	Layer5	397.975	-271.152	1	2	6	5	4	4	5
CAGCTCGTGCTTGTGT-1	Layer3	249.82	-194.554	7	1	1	6	1	2	4
CAGCTGGCGTAACCGT-1	Layer6	186.499	-377.408	2	5	2	2	6	3	2
CAGCTTAGTAGGTAGC-1	Layer5	205.716	-291.269	1	2	4	5	2	2	5
CAGGAAGACTTTATAT-1	Layer3	383.123	-190.189	5	2	1	0	1	2	5
CAGGATATATCGTTGT-1	Layer6	304.41	-356.706	6	5	2	2	6	1	6
CAGGATCCGCCCGACC-1	Layer1	272.052	-124.617	3	1	1	0	1	2	4
CAGGCAGTCTTACCAG-1	Layer5	381.008	-470.522	1	6	3	5	2	4	4
CAGGCCGTTTGGGTGT-1	Layer6	251.935	-329.343	4	7	5	3	2	1	1
CAGGCGCACGGTGGTC-1	WM	204.77	-420.657	2	4	2	1	3	3	2
CAGGCGCCATGCTAGG-1	Layer6	344.464	-383.978	4	7	3	3	2	4	1
CAGTAACTATTTATTG-1	Layer3	432.448	-222.907	5	2	6	0	1	2	5
CAGTAATCCCTCCCAG-1	Layer3	196.895	-231.908	5	1	1	6	1	2	4
CAGTACATTCTCTAAA-1	Layer3	435.509	-228.308	5	6	0	0	5	2	4
CAGTACCAGTTTACGT-1	Layer6	174.122	-377.273	6	5	2	2	6	5	7
CAGTAGCCCACGCGGT-1	Layer5	401.215	-254.996	1	2	6	5	4	2	5
CAGTAGCGAGGTAGTA-1	Layer1	213.051	-140.369	3	1	1	6	1	2	4
CAGTCGAGGATGCAAT-1	Layer3	426.013	-255.176	5	2	6	0	5	2	5
CAGTCTCTCGGCTAAT-1	Layer1	206.796	-151.125	3	1	1	6	1	2	4
CAGTCTGTATACTGGG-1	Layer6	323.042	-346.085	4	7	5	3	2	1	6
CAGTGAATAAATGACT-1	Layer5	376.418	-254.815	1	2	6	5	4	4	5
CAGTGGTTGCACATGA-1	Layer2	187.804	-204.86	3	1	1	6	1	2	4
CAGTGTCCGCAGAATG-1	Layer3	234.293	-199.82	7	1	1	0	1	2	4
CAGTGTCGGCTGGCCC-1	Layer5	403.195	-400.585	1	6	6	0	4	2	4
CAGTTCAAATTGACAC-1	Layer5	277.138	-275.653	1	2	6	5	2	4	5
CAGTTCCGCGGGTCGA-1	Layer3	199.775	-258.866	5	2	1	0	1	2	5
CAGTTCGAGGACCCGA-1	WM	269.307	-491.224	2	5	2	2	6	5	3
CATAACGGACAGTCGT-1	Layer5	410.036	-314.356	1	2	6	5	4	4	5
CATAAGAAGCTTGGCT-1	Layer6	340.999	-432.448	4	7	3	3	2	4	5
CATAAGCTCTCCGTCT-1	Layer5	161.971	-344.869	1	7	3	3	2	2	5
CATAATGAGCGGGCGA-1	Layer1	262.556	-151.53	3	1	5	2	1	2	4
CATACAAAGCCGAACC-1	Layer2	228.173	-189.019	3	1	1	6	1	2	4
CATACACGGTTCCCAC-1	WM	288.209	-448.245	6	5	2	2	6	5	6
CATACCCGTACCCAGT-1	Layer5	214.806	-318.317	4	7	3	3	2	4	5
CATACGAACTAGCTGG-1	WM	213.681	-469.262	2	4	2	1	3	7	2
CATACGGCGTCTGGGC-1	Layer6	313.906	-329.838	4	7	5	2	2	4	5
CATACTATGTAATTGT-1	Layer6	267.552	-313.321	4	7	4	3	2	4	5
CATACTTAGGCAATAC-1	Layer3	468.902	-320.207	5	3	0	4	2	6	4
CATACTTCTTTCTCCG-1	WM	278.623	-485.914	2	5	2	2	6	3	3
CATAGCCGCCCGGGAT-1	Layer3	187.399	-258.776	5	2	1	6	1	2	5
CATAGCGTTGCCCACC-1	WM	248.2	-410.216	2	4	2	1	3	3	2
CATAGTACATTGAGAG-1	Layer3	358.236	-200.765	5	2	1	0	5	2	5
CATAGTAGCATAGTAG-1	Layer3	258.911	-221.602	5	2	1	6	1	2	5
CATAGTCCACAAGAAC-1	WM	214.491	-361.431	6	5	2	2	6	5	6
CATATACTACTGATAA-1	Layer3	435.554	-217.507	5	3	6	0	5	6	5
CATATAGGTACAGTCA-1	Layer6	288.929	-351.215	6	5	2	2	6	5	6
CATATGTCAGGCTACG-1	WM	192.709	-377.453	6	5	2	2	6	3	7
CATATTATTTGCCCTA-1	Layer3	364.671	-168.452	5	2	1	4	1	2	4
CATCATCTACCCGGAC-1	Layer3	333.618	-179.028	5	2	1	4	1	2	5
CATCATTACCCTGAGG-1	Layer4	409.406	-400.63	5	6	6	0	7	2	5
CATCCAATATAGTTTG-1	WM	173.357	-474.347	2	4	2	1	3	7	2
CATCCGCAGGCCCGAA-1	Layer1	166.157	-199.325	3	1	5	4	1	2	4
CATCCTCTCAAAGATC-1	Layer5	403.15	-411.341	1	6	4	5	4	2	4
CATCGCCCGCGGCCAA-1	Layer3	256.031	-194.599	7	1	0	4	1	2	4
CATCGGACGGGTTAAT-1	Layer6	298.29	-345.86	6	5	2	2	6	5	3
CATCTAGTGAAGGGAA-1	Layer2	493.339	-363.501	7	3	0	6	5	2	4
CATCTATCCCGTGTCT-1	Layer3	429.388	-217.462	5	2	6	0	5	2	4
CATCTTACACCACCTC-1	Layer4	425.518	-319.892	5	6	0	0	5	2	5
CATGAACCGACATTTG-1	Layer2	253.06	-178.398	3	1	1	6	1	2	4
CATGAACCTCTTATCA-1	Layer2	333.843	-146.67	7	3	4	6	1	6	4
CATGACTTCGCTGAAT-1	Layer3	447.075	-336.229	5	6	6	0	4	6	4
CATGAGATGCACTCTC-1	Layer5	362.646	-438.029	4	6	4	3	2	2	5
CATGATCGCTTTGAGA-1	NA	477.003	-476.598	1	6	4	0	7	2	4
CATGATGCACAATTCT-1	Layer5	333.213	-232.943	1	2	1	0	5	2	5
CATGATGGAAGTTAGC-1	Layer3	437.579	-363.096	5	6	0	0	5	2	4
CATGCACGTGTTACTG-1	Layer2	402.115	-136.409	7	1	1	6	1	2	4
CATGCATGGAGACCCT-1	Layer3	336.904	-152.07	7	3	0	6	1	2	4
CATGCCAACTCGCAAA-1	Layer6	183.618	-350.405	4	7	4	3	2	4	1
CATGCGACCAGTTTAA-1	Layer4	422.862	-260.576	5	2	6	0	5	6	5
CATGCGTTAGACAGAA-1	Layer3	314.851	-200.45	5	2	1	0	1	2	5
CATGCTGGCTCCAATT-1	Layer3	305.671	-184.203	5	2	1	6	1	2	5
CATGGAAATGGGACCA-1	Layer1	442.259	-152.88	3	3	5	6	2	2	4
CATGGATTGTCTTCCG-1	Layer3	430.963	-416.967	5	6	0	4	5	2	4
CATGGCAGGAAGATCG-1	Layer3	296.175	-211.071	5	2	1	0	1	2	5
CATGGGTATGCCTTAT-1	Layer5	372.052	-421.917	1	6	4	5	2	1	5
CATGGGTCGGGTGTGG-1	Layer4	382.763	-233.303	1	2	6	5	4	4	5
CATGGTAAGTAGCGTT-1	Layer6	344.644	-362.421	4	7	4	3	2	4	5
CATGGTCTAGATACCG-1	Layer5	323.717	-259.811	1	2	3	5	5	4	5
CATGTAAGAGACATTT-1	Layer5	396.94	-411.296	1	6	4	5	7	2	4
CATGTAGGAGCGCCAA-1	Layer2	463.591	-201.575	3	3	5	6	5	2	4
CATGTCTCATTTATGG-1	Layer5	381.638	-384.248	1	6	3	5	2	1	1
CATTACATAGATTGTG-1	Layer2	481.683	-266.382	7	3	0	4	4	2	4
CATTACGTCGGCCCGT-1	Layer4	320.882	-222.052	1	2	6	5	4	4	5
CATTATCCCATTAACG-1	WM	213.591	-480.018	2	4	2	1	3	7	2
CATTATGCTTGTTGTG-1	Layer5	280.333	-259.496	1	2	4	5	4	2	5
CATTCACTGACAGCTA-1	Layer2	327.678	-146.625	7	1	1	6	1	2	4
CATTCAGGTCAGTGCG-1	Layer1	185.149	-145.545	3	1	1	6	1	2	1
CATTCCCATTCCGTCG-1	Layer2	484.563	-293.384	7	3	6	4	5	6	4
CATTGCAAAGCATAAT-1	Layer2	377.408	-125.428	7	3	1	6	1	6	4
CATTGCGGGTCAATTC-1	Layer2	475.563	-255.581	7	3	0	4	4	2	4
CATTTAGCGGACCATG-1	Layer5	382.628	-254.86	1	2	6	5	4	2	5
CATTTATCGTTCAAGA-1	Layer3	358.641	-146.85	5	1	1	4	1	2	4
CATTTCTAGCAGACTA-1	Layer2	200.18	-204.951	3	1	1	6	1	2	4
CATTTGAGTGGTACGT-1	WM	266.967	-388.794	2	5	2	2	6	3	2
CCAAACAGAACCCTCG-1	Layer5	268.092	-237.849	5	2	1	5	1	2	5
CCAAAGTCCCGCTAAC-1	Layer1	234.788	-135.149	3	2	1	0	1	2	5
CCAAATAACAAGATTC-1	Layer3	468.317	-395.68	7	3	0	4	4	6	4
CCAAATCAAAGGGCAA-1	NA	185.509	-506.751	2	4	2	1	6	3	2
CCAACCTTATGTAACT-1	WM	244.599	-480.243	2	4	2	1	3	3	2
CCAACGATGCACTGAT-1	Layer5	233.663	-286.094	1	2	4	5	2	2	5
CCAACGCTTGCCAGGG-1	Layer2	429.703	-174.347	7	3	0	4	5	6	4
CCAACTTGATAGATCC-1	Layer2	499.46	-374.347	3	3	4	6	5	2	4
CCAAGAAAGTGGGCGA-1	WM	279.298	-399.64	2	4	2	1	6	3	2
CCAAGACTTCTGCGAA-1	Layer5	311.566	-227.363	1	2	6	5	4	4	5
CCAAGCGTAACTCGTA-1	Layer6	338.929	-297.66	4	7	4	3	2	4	5
CCAAGGAACAGAGAGG-1	Layer3	268.407	-194.689	5	1	0	4	1	2	4
CCAATAGTGCCGTCGA-1	Layer5	249.01	-302.385	1	7	3	3	2	4	5
CCAATCGGTAGATCGA-1	Layer3	379.973	-195.545	5	2	6	0	1	2	5
CCAATGTCACAGCAAG-1	Layer6	270.612	-318.722	4	7	4	3	2	4	1
CCAATTACGGGTCGAG-1	Layer3	407.651	-222.682	5	2	6	0	1	2	5
CCAATTGAATGTTAAT-1	Layer3	261.971	-227.003	5	2	1	0	1	2	5
CCACAATGTACGTCTT-1	Layer5	382.448	-276.418	1	2	6	5	4	2	5
CCACACTGAGATATTA-1	Layer6	270.522	-329.478	4	7	5	2	2	1	1
CCACAGCTGAAATCAT-1	Layer1	206.706	-161.881	3	1	1	6	2	2	4
CCACAGTACCCATCCT-1	Layer5	403.375	-379.028	1	6	6	5	2	4	5
CCACATACTGCACCCA-1	Layer3	483.753	-401.17	7	3	0	6	4	2	4
CCACCAACTTTACTGT-1	WM	242.124	-399.37	2	4	2	1	3	7	2
CCACCCAAGGAAAGTG-1	Layer6	351.17	-319.307	4	7	4	3	2	2	1
CCACGAATTTAACCTC-1	Layer3	456.346	-341.674	5	6	0	0	4	6	4
CCACGAGAAGAGAATC-1	Layer4	351.98	-211.521	5	2	6	0	5	2	5
CCACGGAGCCATAAGA-1	WM	202.025	-372.097	6	5	2	2	6	3	3
CCACGGTGCCCGGTAG-1	Layer3	450.36	-309.271	5	6	0	0	4	2	4
CCACTATCCGGGTCAC-1	Layer2	478.443	-282.538	7	3	0	4	1	2	4
CCACTGGTGGCTGGTT-1	Layer5	183.753	-328.848	1	6	3	5	2	2	5
CCACTGTTTGGATTAA-1	Layer3	446.355	-433.258	5	6	0	4	4	6	4
CCAGAAAGCAACTCAT-1	WM	229.703	-399.28	2	4	2	1	3	3	2
CCAGAGACAAAGCCGG-1	Layer3	184.428	-242.574	5	1	1	6	1	2	4
CCAGATAGTTGAGTGA-1	Layer5	379.388	-271.017	1	2	6	5	4	4	5
CCAGCCTGGACCAATA-1	Layer6	320.162	-319.082	4	7	5	3	2	4	1
CCAGCTACGCCTCATA-1	Layer1	228.353	-167.462	3	1	5	6	1	2	4
CCAGCTCGAACGCATT-1	Layer6	319.127	-459.271	4	7	3	3	2	4	1
CCAGCTGATGGTACTT-1	Layer5	183.843	-318.047	1	6	4	5	2	2	5
CCAGCTTCCGCCCGCA-1	Layer3	171.782	-274.842	1	6	1	6	1	2	5
CCAGGCTGGCGTCTGA-1	Layer2	495.995	-422.862	3	3	4	6	5	2	4
CCAGGGACGTGGCCTC-1	Layer5	283.393	-264.896	1	2	4	5	4	2	5
CCAGTAGTCTGATCCA-1	Layer5	401.125	-265.797	1	2	6	5	4	2	5
CCAGTCTAGACGGCGC-1	Layer5	385.779	-249.505	1	2	6	5	4	2	5
CCAGTCTTGTCATAGA-1	Layer6	300.675	-437.534	6	7	5	2	6	1	1
CCATAAACAACCCGAC-1	Layer3	355.176	-195.365	5	2	6	0	5	2	5
CCATACCTTTACTTGT-1	Layer3	435.104	-282.223	5	2	6	0	5	2	5
CCATAGGTTGGCGTGG-1	Layer4	311.656	-216.607	1	2	1	5	4	2	5
CCATAGTCAGTAACCC-1	Layer1	172.322	-199.37	3	1	5	6	1	2	4
CCATATGGAAACTATA-1	Layer3	437.264	-406.211	5	6	0	0	4	2	4
CCATCCATACCAAGTC-1	Layer3	237.444	-194.464	7	1	1	0	1	2	4
CCATCGCAGTTAAACT-1	Layer6	310.351	-389.109	4	7	5	2	2	1	6
CCATCTCACCAGTGAA-1	Layer4	422.367	-325.248	5	6	0	0	5	2	4
CCATCTTGTTCACAAT-1	Layer1	247.03	-156.796	3	1	5	6	1	2	1
CCATGCCCTAGATTTC-1	Layer4	421.647	-422.277	5	6	0	0	5	2	4
CCATGCCTGTTTAGTA-1	Layer6	283.078	-308.011	4	7	5	3	4	4	1
CCATGCTCTGCAGGAA-1	Layer3	252.655	-232.313	5	2	1	6	1	2	5
CCATGGCCCTTGTACC-1	Layer4	187.129	-291.134	1	2	4	0	2	2	5
CCATGTTCATCTATAT-1	WM	204.275	-485.329	2	4	2	1	3	7	2
CCATTAGCGATAATCC-1	Layer5	249.1	-291.584	1	7	4	3	2	2	5
CCATTCCCTGCCCACA-1	Layer5	239.784	-296.94	1	7	3	5	2	4	5
CCATTTCTACCTATTA-1	Layer6	338.029	-416.247	4	7	3	3	2	1	5
CCCAAACATGCTGCTC-1	Layer5	391.539	-303.465	1	2	6	5	4	4	5
CCCAACATACGTCGCG-1	Layer6	226.958	-350.72	4	7	5	3	2	1	1
CCCAACCACACTAACA-1	Layer3	324.437	-162.781	5	1	1	6	1	2	4
CCCAAGAATGCACGGT-1	Layer2	392.844	-130.918	7	3	1	6	1	2	4
CCCAATGAGATTTGCA-1	WM	241.764	-442.484	2	4	2	1	3	7	2
CCCAATTTCACAACTT-1	Layer6	220.927	-329.118	4	7	3	3	2	4	1
CCCAGAGGAGGGCGTA-1	Layer3	444.734	-233.753	5	6	0	4	5	6	4
CCCAGGTCTGAAGGCT-1	Layer3	462.061	-406.391	7	3	0	6	4	6	4
CCCAGTAAACTTGGGA-1	WM	155.356	-398.74	2	4	2	5	6	3	2
CCCAGTTAAGGCGCCG-1	Layer5	372.637	-346.445	4	7	3	3	4	4	5
CCCATATAGGTCGATT-1	NA	480.153	-471.242	1	6	4	6	7	1	4
CCCGACCATAGTCCGC-1	Layer5	348.74	-227.633	1	2	6	5	4	4	5
CCCGAGTTTCTCCGTA-1	Layer3	452.97	-379.388	5	6	0	4	5	2	4
CCCGCAGCGCGAACTA-1	Layer6	325.878	-383.843	4	7	5	3	2	1	1
CCCGCAGGGCCCAAAG-1	Layer3	364.581	-179.253	5	2	1	4	1	2	4
CCCGCCATGCTCCCGT-1	Layer3	246.535	-221.512	5	1	1	3	1	2	4
CCCGCGCAATGCACCC-1	Layer3	190.774	-221.062	3	1	1	6	1	2	4
CCCGCTAGAGGGTTAA-1	Layer1	374.347	-120.027	3	3	5	6	1	2	4
CCCGCTTGCCCTCGTC-1	Layer1	244.149	-129.838	3	1	1	6	1	2	4
CCCGGGTCGTTCAGGG-1	Layer6	294.239	-469.847	6	5	2	2	6	1	1
CCCGGTGGAAGAACCT-1	Layer3	184.338	-253.375	5	1	1	0	1	2	4
CCCGGTGTATCGGAAT-1	WM	170.792	-404.23	2	4	2	1	3	3	2
CCCGTAAGTCTAGGCC-1	Layer6	205.401	-334.383	4	7	3	3	2	4	5
CCCGTAGCTGGGAAGA-1	WM	238.794	-426.283	2	4	2	1	3	3	2
CCCGTCAGCGTCTGAC-1	Layer5	277.363	-243.294	1	2	6	5	1	2	5
CCCGTTTCGCAGATGT-1	Layer3	446.58	-400.9	5	6	6	4	4	6	4
CCCTATGTAGAGCAGA-1	WM	192.214	-442.124	2	4	2	1	3	7	2
CCCTCATTCTGGAATT-1	Layer3	255.941	-205.401	5	3	1	0	1	2	4
CCCTCCTCGCTCGTAT-1	Layer3	446.67	-390.144	5	6	6	4	4	6	4
CCCTGAAATGAGTTGA-1	Layer5	239.874	-286.139	1	2	4	0	2	2	5
CCCTGATGTAACTCGT-1	Layer1	169.262	-193.969	3	1	5	6	1	2	4
CCCTGCCCAATCCGCT-1	Layer5	177.498	-339.559	4	7	3	3	2	4	5
CCCTGCGCTACGCATA-1	Layer5	193.249	-301.98	1	6	4	5	2	2	5
CCCTGGTATGGGCGGC-1	Layer3	343.114	-152.115	7	3	4	4	1	2	4
CCCTTCTCGTACGCGA-1	Layer1	231.728	-129.748	3	1	1	4	1	2	4
CCCTTTAATGGAGTTC-1	Layer3	455.446	-460.261	5	3	0	4	2	2	5
CCCTTTGACAGGTCTT-1	WM	291.764	-388.974	6	5	2	2	6	5	3
CCGAAAGTGGTGAGCA-1	Layer2	203.24	-210.396	3	1	1	6	1	2	4
CCGAACACTGGGCCTC-1	Layer6	174.257	-355.716	4	7	3	3	2	1	1
CCGAACCTTCCCGGCC-1	Layer6	338.254	-383.933	4	7	5	3	2	1	1
CCGAAGTATATTGTTC-1	Layer3	187.534	-237.219	5	1	1	0	1	2	4
CCGACAAAGGGAGTGC-1	Layer5	184.023	-296.49	1	6	4	5	2	2	5
CCGACAATAGGCCGCC-1	Layer3	461.881	-427.993	7	3	0	4	4	6	4
CCGACGGGCATGAGGT-1	WM	198.65	-409.811	2	4	2	1	3	3	2
CCGACGTAAACACAAC-1	Layer3	420.297	-190.459	5	3	6	4	5	6	4
CCGACTCGCATAGTCT-1	Layer2	355.581	-141.449	7	1	1	6	1	2	4
CCGAGAAGTCGCATAA-1	Layer3	465.437	-368.677	5	3	0	4	5	2	4
CCGAGCTGTGCTTGTC-1	Layer2	466.562	-217.732	3	3	0	6	5	2	4
CCGAGGGATGTTAGGC-1	Layer2	312.106	-151.89	7	3	0	6	1	2	4
CCGATCTCAACCTTAT-1	Layer4	431.728	-319.937	5	6	0	0	5	2	5
CCGATTCGAGGGACCC-1	Layer5	180.693	-323.447	1	6	4	5	2	1	5
CCGATTGGTCAATGAA-1	Layer1	423.807	-131.188	3	3	5	6	1	2	4
CCGCACAAAGACCAAC-1	Layer6	354.275	-313.951	4	7	3	3	4	2	1
CCGCACACGAACGTGT-1	Layer2	499.55	-363.546	7	3	0	6	4	2	4
CCGCACGTGACCTCGG-1	Layer4	199.685	-269.667	1	2	4	0	1	2	5
CCGCATGTGGTACGAT-1	Layer6	322.502	-421.557	4	7	4	3	2	1	5
CCGCCACCACAATCCA-1	Layer1	324.617	-141.224	3	1	1	6	1	2	4
CCGCCGGAACTTCTCG-1	WM	155.266	-409.496	2	4	2	2	3	7	2
CCGCCGGTCAACACAC-1	Layer3	290.144	-189.469	5	1	1	6	1	6	4
CCGCCGTTGAGGATAA-1	Layer3	487.129	-363.456	7	3	0	4	5	2	4
CCGCCTGCGAATTGGT-1	Layer3	420.207	-201.215	5	2	6	0	5	2	5
CCGCGGAATGCGTCAC-1	WM	257.651	-394.104	2	4	2	1	3	7	2
CCGCGGGTACGAAGAA-1	Layer5	199.55	-291.224	1	6	4	5	2	2	5
CCGCGTAGGTAAGGGC-1	Layer4	187.219	-280.333	1	2	1	0	1	2	5
CCGCTATCAGCACCAG-1	Layer6	313.636	-362.151	6	5	5	2	6	1	6
CCGCTCTTCCGAACTA-1	Layer3	424.437	-460.036	5	6	0	0	7	6	4
CCGCTGGTGCCATTCA-1	Layer3	349.325	-152.16	5	3	1	4	1	2	4
CCGCTTACCTCACTCT-1	WM	226.823	-372.277	2	5	2	1	6	5	3
CCGCTTCGCGGTTAAC-1	Layer1	237.939	-129.793	3	1	1	6	1	2	5
CCGCTTGCTGACATGG-1	Layer3	469.307	-266.292	7	3	6	4	4	6	4
CCGGAATGGTTTCAGT-1	Layer3	218.452	-248.245	5	2	1	0	1	2	4
CCGGAGCGTACTTTCT-1	WM	291.449	-432.088	6	5	2	2	6	5	6
CCGGCACGACCGTTTC-1	Layer3	462.781	-309.361	5	6	0	4	4	2	4
CCGGCGCATATTGGAT-1	Layer3	293.204	-194.869	5	2	1	0	1	2	5
CCGGGACCCGCAGAGA-1	Layer3	280.738	-205.581	5	3	1	4	1	6	4
CCGGGCGGTCTCGTCA-1	Layer6	354.455	-292.394	4	7	3	3	4	2	5
CCGGGCTGCTCCATAC-1	Layer5	385.284	-314.176	1	2	6	5	4	2	5
CCGGGTTCGAGGTTAC-1	Layer6	217.867	-323.717	4	7	3	3	2	2	5
CCGGTAATGGCTAGTC-1	Layer3	471.962	-325.608	5	3	0	0	2	2	4
CCGGTTTGTAATTGTG-1	WM	248.155	-420.972	2	4	2	1	3	7	2
CCGTAAGTTGGTCCCA-1	Layer6	357.516	-297.795	4	7	3	3	4	4	5
CCGTACCCAAGCGCCA-1	Layer2	225.113	-183.573	3	1	5	6	1	2	4
CCGTAGGAAATCCCTG-1	Layer4	415.302	-443.789	5	6	0	0	4	6	5
CCGTAGGGTTGTTTAC-1	Layer3	440.054	-443.969	5	6	0	4	7	2	4
CCGTATCTCGTCGTAG-1	WM	201.8	-404.455	2	4	2	1	3	3	2
CCGTATTAGCGCAGTT-1	Layer2	463.501	-212.331	7	3	0	6	5	2	4
CCGTCAACCTCTGGCG-1	WM	160.891	-485.014	2	4	2	1	3	7	2
CCGTGAGGCATTCATG-1	Layer2	490.594	-314.987	7	3	0	6	5	6	4
CCGTGCCCATGACGGC-1	Layer3	268.497	-183.933	7	1	1	6	1	2	4
CCGTGGAACGATCCAA-1	Layer3	447.705	-249.955	5	2	0	0	5	2	4
CCGTGTTAAATTCCAT-1	WM	229.883	-377.723	2	4	2	1	3	3	2
CCGTTACGTTAGAACA-1	Layer4	392.124	-227.993	1	2	6	5	4	2	5
CCGTTCCGAATCTCGG-1	Layer5	186.814	-334.248	1	7	4	3	2	4	5
CCTAAAGGCTGACGCT-1	Layer3	373.762	-195.5	5	2	6	0	1	2	5
CCTAAATTAACGGTTC-1	Layer6	329.253	-346.13	4	7	5	2	2	2	1
CCTAAATTGTATCCTA-1	Layer3	471.377	-401.08	7	3	0	4	4	6	4
CCTAACCCAAACAAGT-1	Layer5	394.059	-384.338	1	6	4	5	2	1	5
CCTAACTAAGGCTCTA-1	Layer3	407.561	-233.483	5	2	6	0	1	2	5
CCTACAAGTCCGGAAT-1	Layer1	445.23	-169.082	3	3	5	6	5	2	4
CCTACATTCACAGACG-1	WM	220.477	-393.834	2	4	2	1	3	7	2
CCTACGCGACCTTACA-1	Layer2	408.281	-136.454	7	3	1	6	1	2	4
CCTACGGCTCAGTCGA-1	Layer3	218.767	-205.131	5	1	1	4	1	2	4
CCTACTGCTTACACTT-1	Layer5	271.017	-264.806	1	2	1	5	1	2	5
CCTAGGCGTAGCGATC-1	Layer5	391.449	-314.221	1	2	6	5	4	2	5
CCTAGTTAGTCGCATG-1	Layer3	342.889	-184.473	5	2	1	4	1	2	5
CCTATAATGAGTGCCC-1	Layer5	368.992	-416.517	1	6	4	5	2	1	5
CCTATACCGTCCTGTC-1	WM	257.471	-415.662	2	4	2	1	3	3	2
CCTATATTTGTCCTGG-1	WM	278.893	-453.555	2	5	2	2	6	3	3
CCTATCTATATCGGAA-1	Layer4	358.056	-222.322	1	2	6	5	5	2	5
CCTATGAAGTGGTGCC-1	Layer3	462.691	-320.162	5	6	0	4	2	2	4
CCTATGGCTCCTAGTG-1	WM	192.124	-452.925	2	5	2	1	3	5	6
CCTATGGGTTACCGTC-1	Layer6	332.898	-276.058	4	7	3	3	4	4	5
CCTATGGTCAAAGCTG-1	Layer6	328.218	-486.274	6	5	2	2	6	1	6
CCTATGTCCACTCCAC-1	Layer4	402.79	-454.5	5	6	4	0	2	2	4
CCTCACCAATCTTGAC-1	Layer3	228.038	-210.576	5	1	1	4	1	2	4
CCTCACCTGAGGGAGC-1	Layer3	435.149	-271.422	5	2	6	0	5	2	5
CCTCACCTTAGCATCG-1	Layer4	419.712	-265.932	5	2	6	0	5	2	5
CCTCATGCAGCTACGA-1	Layer1	212.826	-172.727	3	1	5	6	1	2	1
CCTCCCGACAATCCCT-1	Layer3	315.122	-168.092	5	1	1	4	1	2	4
CCTCCGACAATTCAAG-1	Layer5	221.197	-296.76	1	2	4	5	2	2	5
CCTCCTAGCTAGAGTC-1	WM	157.831	-479.613	2	4	2	1	3	7	2
CCTCCTGTTGTGTCGT-1	Layer4	415.212	-454.59	5	6	4	0	5	2	4
CCTCGAAGTGGACGGG-1	Layer3	339.649	-200.63	5	2	6	0	1	2	5
CCTCGACCCACTGCCT-1	Layer1	346.31	-135.959	3	3	4	6	1	6	4
CCTCGCCAGCAAATTA-1	Layer4	348.83	-216.877	1	2	6	5	4	4	5
CCTCGCGCGATATAGG-1	Layer3	413.771	-233.528	5	2	6	0	1	2	5
CCTCGCGCTGTGCGAT-1	Layer6	300.765	-426.778	6	5	5	2	6	1	1
CCTCGGACCGGGATAG-1	Layer5	381.953	-341.134	4	7	3	3	4	4	5
CCTCTAATCTGCCAAG-1	Layer5	345.5	-243.789	1	2	6	5	5	2	5
CCTCTACAAGGATTGG-1	WM	201.215	-479.928	2	4	2	1	3	3	2
CCTCTATCGATTAGCA-1	WM	198.74	-399.055	2	4	2	1	3	3	3
CCTCTCTCCCATCTAG-1	Layer5	230.423	-302.25	1	7	4	3	2	2	5
CCTCTGGCCTAGACGG-1	Layer3	352.025	-200.72	5	2	6	0	5	2	5
CCTCTGTACTATTCTA-1	Layer6	307.111	-405.266	6	5	5	2	6	1	6
CCTGAACGATATATTC-1	Layer5	382.133	-319.532	4	2	6	3	4	4	5
CCTGAATATTTACATA-1	Layer5	339.334	-243.744	1	2	6	5	5	2	5
CCTGACCACCGATGGT-1	Layer6	307.471	-362.106	6	5	2	2	6	1	3
CCTGACGCAACCTTTA-1	Layer2	389.694	-136.319	7	3	1	4	1	2	4
CCTGCGATAGAACTGT-1	Layer1	181.908	-161.701	3	1	5	6	1	2	4
CCTGCGTTCTACGCTT-1	Layer3	162.376	-290.954	5	6	1	0	1	2	1
CCTGCTATTTGAGAAG-1	Layer5	274.122	-259.451	1	2	1	5	1	2	5
CCTGGAAACGTTCTGC-1	Layer3	468.812	-331.008	5	3	0	4	7	6	4
CCTGGCTAGACCCGCC-1	Layer5	252.34	-275.428	1	2	4	3	1	2	5
CCTGGTCGAATGTGGG-1	Layer6	331.683	-437.804	4	7	3	3	2	4	5
CCTGTAAGACATGATA-1	Layer6	245.815	-318.542	4	7	3	3	2	4	1
CCTGTACTCACGCCCA-1	Layer5	193.024	-334.293	1	7	4	3	2	2	5
CCTGTCACCCGGGCTC-1	Layer6	326.688	-276.013	4	7	3	3	4	4	1
CCTGTCCCTCACGTTA-1	Layer3	472.007	-314.851	5	3	0	4	2	6	4
CCTGTCGCCCGTAAAT-1	Layer6	310.936	-313.636	4	7	4	3	2	1	1
CCTGTGCGGATTGTAA-1	Layer1	426.868	-136.589	3	3	5	6	1	2	4
CCTGTTTGAAGACACG-1	Layer4	409.181	-432.988	5	6	0	0	4	6	5
CCTTCAGTTAAAGTGA-1	WM	263.411	-448.065	2	4	2	1	3	3	2
CCTTCTCAGCGTTCCT-1	Layer5	165.032	-350.27	4	7	3	3	2	4	5
CCTTCTTGATCCAGTG-1	Layer5	345.68	-222.232	1	2	6	5	4	4	5
CCTTTAAGGGAGCACT-1	WM	272.862	-431.953	2	4	2	1	6	3	2
CCTTTCAATGAAGAAA-1	Layer4	413.591	-255.086	5	2	6	0	4	2	5
CGAAACATAGATGGCA-1	Layer3	358.416	-179.208	5	2	1	6	1	2	5
CGAAACGCAATTCATG-1	Layer6	220.882	-339.919	4	7	5	5	2	4	5
CGAACAGTATGGGCGT-1	Layer4	415.707	-389.874	5	6	6	0	7	6	5
CGAACCCGCATGCGTC-1	WM	270.117	-383.393	2	5	2	1	6	5	3
CGAACGCCCAGTGCCG-1	Layer3	336.589	-195.23	5	2	6	0	1	4	5
CGAACGGCCGGACAAC-1	Layer6	164.851	-371.827	6	5	2	2	6	5	6
CGAAGACTGCCCGGGA-1	Layer1	268.992	-119.217	3	1	1	4	1	2	5
CGAAGCTATAAATTCA-1	Layer3	444.824	-222.997	5	6	0	4	5	6	4
CGAAGGGTTTCAGATT-1	WM	160.981	-474.257	2	4	2	1	3	3	3
CGAAGTTGCTCTGTGT-1	Layer5	227.363	-296.805	1	2	4	5	2	4	5
CGAATCTGCTCGACGC-1	WM	185.914	-452.88	2	4	2	1	3	7	2
CGAATGAAGTCATTGC-1	WM	179.748	-452.835	2	4	2	1	3	3	2
CGAATGACGCATAATG-1	Layer6	294.329	-459.046	6	5	2	3	6	5	6
CGAATTACATGGTGTT-1	Layer1	411.431	-131.098	3	3	4	6	1	6	4
CGACAATTTGATCTAA-1	Layer5	412.871	-352.115	1	6	6	5	4	2	5
CGACACGCTCCGACAG-1	Layer5	409.676	-368.272	1	6	6	0	4	4	5
CGACAGTTCGCGTTAT-1	Layer6	248.965	-313.141	1	7	4	3	2	1	1
CGACATGCGATCTTCT-1	Layer3	318.227	-162.736	7	1	1	6	1	6	4
CGACCCTTAACGCCGG-1	Layer6	155.536	-377.138	6	7	2	2	2	1	1
CGACTCAGGATGTTAT-1	Layer4	395.095	-244.149	1	2	6	5	4	4	5
CGACTTTGTATAGCCT-1	Layer3	456.661	-298.56	5	6	0	4	4	6	4
CGAGACCCTAGAGTGT-1	Layer6	307.516	-351.35	6	5	5	2	6	1	6
CGAGAGATGTGAACCT-1	Layer6	345.275	-276.148	4	2	6	5	4	4	5
CGAGAGCTTTCACTAC-1	Layer4	390.324	-465.167	1	6	4	5	2	1	4
CGAGAGGGTAGCCGCG-1	Layer3	440.234	-422.412	5	6	0	0	5	6	4
CGAGATGTTGCCTATA-1	Layer1	219.352	-129.613	3	1	5	6	1	2	4
CGAGATTTCGCTCGGG-1	Layer3	477.993	-347.21	5	3	0	4	4	2	4
CGAGCACTTCAAGTTT-1	Layer3	196.805	-242.664	5	2	1	0	1	2	5
CGAGCGTTGATCAGCC-1	Layer2	262.331	-183.888	7	1	1	6	1	2	4
CGAGCTGGGCTTTAGG-1	Layer4	327.183	-211.296	5	2	6	0	1	6	5
CGAGGCCAGGCATTGG-1	Layer1	187.894	-194.104	3	1	5	6	1	2	4
CGAGGCTAAATATGGC-1	Layer6	339.064	-276.103	4	2	6	5	4	4	5
CGAGGGACTGCGGTCG-1	Layer6	360.396	-324.797	4	7	3	3	4	2	5
CGAGGGTATCCAGGTG-1	Layer6	303.6	-464.536	4	5	3	3	6	1	1
CGAGTACTAAAGAGGA-1	WM	226.913	-361.521	6	5	2	2	6	5	3
CGAGTGAAGGTACCAG-1	WM	207.921	-415.302	2	4	2	1	3	7	2
CGAGTGCTATAGTTCG-1	Layer1	237.624	-172.907	3	1	5	6	1	2	1
CGAGTTCTGTCCCACC-1	Layer5	382.538	-265.662	1	2	6	5	4	4	5
CGAGTTTATCGGACTG-1	Layer5	406.931	-319.757	1	2	6	5	4	4	5
CGATAATACTCAGGTT-1	Layer3	481.053	-352.655	5	3	0	4	5	6	4
CGATACCTCGCGGACA-1	Layer6	267.372	-334.878	4	7	5	3	2	1	6
CGATAGCGATACAGTG-1	WM	148.605	-474.167	2	4	2	1	3	3	2
CGATATTAGCCGCAGG-1	Layer1	228.443	-156.661	3	1	5	6	2	2	1
CGATCCGACCCAGTGC-1	Layer6	273.672	-324.122	4	7	5	2	2	1	6
CGATCCTCGCAACATA-1	WM	241.539	-474.843	2	4	2	1	3	3	2
CGATCTGTTGGAGGAC-1	Layer6	192.754	-366.652	6	5	2	2	6	7	3
CGATGGACCCTACGCC-1	Layer3	416.832	-238.929	5	2	6	0	1	2	5
CGATGTTGTTATCTAC-1	WM	155.131	-431.053	2	4	2	1	3	3	2
CGATTAAATATCTCCT-1	Layer6	310.126	-421.467	4	7	3	2	6	4	1
CGATTCGCCTGGCTGC-1	Layer6	344.149	-427.093	4	7	3	3	2	1	5
CGCAAACACGAGTTAC-1	Layer5	233.843	-264.536	1	6	4	0	2	2	5
CGCAATTACTTTCGGT-1	Layer3	221.602	-242.889	5	2	1	6	1	2	5
CGCAATTAGGGTAATA-1	Layer5	255.491	-270.072	1	2	4	5	1	2	5
CGCAATTCTACAATAA-1	Layer3	205.986	-258.911	1	2	1	0	1	2	5
CGCACATGTCCACTAC-1	Layer5	388.254	-330.378	1	2	6	5	1	4	5
CGCACGTGCGCTATCA-1	Layer4	425.428	-330.648	5	6	0	0	5	2	4
CGCAGAAACATTTGCG-1	Layer2	299.64	-162.601	7	1	1	6	1	2	4
CGCAGATCTTCACCCG-1	Layer2	469.352	-255.491	7	3	6	6	5	2	4
CGCAGGCGATCCAAAC-1	Layer3	434.203	-400.81	5	6	0	0	4	2	5
CGCATCATGGCTTCAG-1	Layer3	383.258	-168.587	5	2	1	4	1	2	5
CGCATCCATCAGCCAG-1	Layer2	478.533	-271.737	7	3	0	6	4	2	4
CGCATGGTGCGATGCT-1	Layer6	323.132	-335.284	4	7	5	2	2	1	1
CGCATTAGCTAATAGG-1	Layer5	295.77	-264.987	1	2	4	3	1	2	5
CGCCAAGAAGCCGAGT-1	Layer5	171.377	-328.758	1	6	4	5	2	2	5
CGCCACCCGCATTAAC-1	Layer1	175.788	-150.855	3	1	5	6	1	2	1
CGCCATCCGATTATGA-1	Layer5	367.147	-249.37	1	2	6	5	4	4	5
CGCCCAGCACGCCTAG-1	WM	275.923	-437.354	2	5	2	2	6	3	3
CGCCCAGCGTTTCACG-1	Layer4	393.384	-470.612	1	6	4	5	2	1	5
CGCCCGCTTCCGTACA-1	Layer4	367.417	-217.012	1	2	6	0	5	2	5
CGCCCTAATTGTTCAA-1	WM	151.665	-479.568	2	4	2	1	3	3	3
CGCCCTTACATCCACC-1	Layer1	423.897	-120.387	3	3	5	6	1	1	4
CGCCCTTGAAGGCTGA-1	Layer3	181.278	-247.975	5	1	5	6	1	2	4
CGCCGCCCATGCCTGT-1	Layer5	375.878	-330.288	4	7	3	3	4	4	5
CGCCGTTCAGCATAGT-1	Layer3	440.144	-433.213	5	6	0	0	4	2	4
CGCCTCCCTCCTCTAT-1	Layer6	344.689	-351.62	4	7	3	3	4	2	5
CGCCTGGCCTACGTAA-1	Layer6	202.25	-339.784	4	7	3	3	2	2	5
CGCCTTTAGCATGCTC-1	Layer3	480.963	-363.411	7	3	0	4	5	2	4
CGCGAAGTGGCATACT-1	Layer3	415.122	-465.347	5	6	0	0	2	6	5
CGCGACCGCGACAGAT-1	Layer5	368.857	-438.074	1	6	4	0	2	1	5
CGCGAGAGGGACTTGT-1	Layer2	454.23	-206.886	7	3	0	4	5	2	4
CGCGAGTCTGCCGGGT-1	WM	180.153	-398.92	2	4	2	1	3	3	2
CGCGCAAATGTCCAGA-1	WM	192.349	-420.567	2	4	2	6	3	3	2
CGCGCAAGGAACTACA-1	Layer1	209.946	-145.725	3	1	1	6	1	2	4
CGCGCATGTTTGATTG-1	WM	285.554	-388.929	6	5	2	2	6	3	3
CGCGCCCGACTTAATA-1	Layer5	351.8	-233.078	1	2	6	5	5	2	5
CGCGGCTCAACTTGAA-1	Layer4	419.082	-352.16	5	6	0	0	4	2	4
CGCGGGAATTAGGCAG-1	Layer5	367.012	-270.927	1	2	6	5	4	2	5
CGCGGTAAGTCTAGCT-1	Layer2	484.653	-282.583	7	3	0	6	1	2	4
CGCGGTACGGTATACA-1	Layer2	483.348	-455.086	3	3	0	3	7	1	4
CGCGGTCACAAACCAA-1	Layer3	447.975	-217.597	5	3	0	4	5	2	4
CGCGTCATATTAAACC-1	Layer1	318.497	-130.378	3	1	5	6	1	2	4
CGCGTGCTATCAACGA-1	Layer1	203.87	-124.122	3	1	1	6	2	2	5
CGCGTTCATGAAATAC-1	Layer5	277.183	-264.851	1	2	1	5	1	2	5
CGCTACCGCCCTATGA-1	Layer1	250.315	-129.883	3	1	1	6	1	2	4
CGCTACGGGACATTTA-1	Layer6	267.462	-324.077	4	7	5	6	2	2	1
CGCTAGAGACCGCTGC-1	Layer4	431.638	-330.693	5	6	0	0	5	2	5
CGCTATACCGCCCACT-1	Layer2	231.233	-194.419	7	1	1	6	1	2	5
CGCTATTCAATGTATG-1	Layer3	215.572	-221.242	5	1	1	0	1	2	4
CGCTATTCTTAGGCTC-1	Layer6	304.635	-324.347	4	7	5	2	2	2	4
CGCTCGACATAATGAT-1	Layer4	258.866	-232.358	5	2	1	0	1	2	5
CGCTCTCCGTAGATTA-1	Layer5	233.573	-296.85	1	2	6	5	2	4	5
CGCTGAGGACGTCCAA-1	Layer1	244.059	-140.594	3	1	5	0	1	2	5
CGCTGGTGACTACCCT-1	Layer4	421.962	-379.163	5	6	6	0	1	6	5
CGCTGTGACGCCGCAC-1	Layer5	264.896	-253.96	1	2	1	5	1	2	5
CGCTGTGTGGATGTTG-1	WM	251.125	-437.174	2	4	2	1	3	7	2
CGCTTAGTATTGATAC-1	WM	278.713	-475.113	2	5	2	2	6	3	3
CGCTTATTCCCGGTCG-1	Layer6	211.521	-345.23	4	7	3	3	2	4	1
CGCTTCCACTGAAATC-1	Layer3	249.685	-216.112	5	1	1	6	1	2	4
CGCTTGGACGGATAGA-1	NA	480.243	-460.441	3	3	4	6	7	2	4
CGCTTTCATACCGGTG-1	Layer3	274.617	-194.734	5	1	1	4	1	2	4
CGCTTTCTTGCATTCG-1	Layer5	382.358	-287.219	1	2	6	5	4	2	5
CGGAAAGAATCAAACG-1	WM	266.652	-431.908	2	4	2	1	6	3	2
CGGAAATTTCACATCC-1	Layer3	374.167	-141.584	7	3	1	4	1	2	4
CGGAACGTAAACATAG-1	WM	257.786	-372.547	2	4	2	2	3	3	2
CGGAGCAATTTAATCG-1	Layer6	304.005	-410.621	6	5	2	2	6	5	6
CGGAGCATGGCGATCC-1	Layer6	326.283	-329.928	4	7	5	2	2	1	6
CGGAGCTTATAACACC-1	Layer3	386.319	-174.032	5	2	6	4	1	6	4
CGGAGTTTGAGAGACA-1	Layer5	224.392	-280.648	1	2	4	5	2	2	5
CGGATAAGCGGACATG-1	Layer2	172.187	-220.927	3	1	1	6	1	2	4
CGGATCCTCAAGGACT-1	Layer5	365.707	-443.429	4	6	4	5	7	1	5
CGGATGAATGCTGTGA-1	NA	185.599	-495.995	2	4	2	1	6	3	2
CGGCAAACATCGTGCG-1	Layer6	322.637	-399.955	4	7	5	2	2	1	5
CGGCAATAAGATCGCC-1	Layer3	452.7	-411.746	5	3	0	0	1	2	4
CGGCACCGTTAGCGCC-1	Layer3	395.59	-179.478	5	2	1	4	1	2	5
CGGCACTCAAGAAAGT-1	Layer1	206.526	-183.438	3	1	5	6	1	2	4
CGGCAGGGTCGGGTTG-1	Layer5	410.216	-292.799	1	2	6	5	4	4	5
CGGCCACGCACAAAGT-1	Layer6	301.665	-308.146	4	7	5	2	2	1	1
CGGCCAGAGCGACCAT-1	WM	269.397	-480.423	2	5	2	2	6	3	3
CGGCCCAACCTGTAGT-1	Layer3	466.157	-271.647	5	2	6	4	4	6	5
CGGCCCAGGTATATCC-1	Layer3	443.834	-352.385	5	6	6	0	5	6	5
CGGCGCCATCAATCCC-1	Layer4	406.031	-438.344	5	6	0	0	7	2	5
CGGCTCTAAAGCTGCA-1	Layer3	459.226	-368.632	5	6	0	4	5	2	4
CGGCTCTTCGTCGAAC-1	Layer3	386.409	-163.231	5	3	1	4	1	2	4
CGGCTGCAAGATTAAG-1	Layer1	330.783	-141.269	7	1	1	6	1	2	4
CGGCTTTGTATGATAA-1	Layer2	293.474	-162.556	7	1	1	6	1	2	4
CGGGAATATAGTATAC-1	Layer3	443.699	-373.942	5	6	0	0	7	2	4
CGGGAATTTATGTAAA-1	Layer6	319.847	-362.196	4	7	5	2	6	1	6
CGGGAGCTTCAGTGTA-1	Layer5	400.225	-384.383	1	6	6	5	2	4	5
CGGGATCAATGTAAGA-1	Layer5	302.16	-243.474	1	2	1	5	1	2	5
CGGGCAGCTAAACCGC-1	Layer6	292.484	-291.944	4	7	4	3	2	1	1
CGGGCCATAGCCGCAC-1	Layer1	175.473	-194.014	3	1	5	6	1	2	5
CGGGCCTTCTTTGTAA-1	Layer6	289.019	-340.414	6	5	2	2	6	5	6
CGGGTGTACCCATTTA-1	Layer5	385.419	-292.619	1	2	6	5	4	2	5
CGGGTTTGTTAGGGCT-1	Layer3	471.197	-422.637	7	3	0	6	4	2	4
CGGTACTAGAATCAAA-1	Layer5	375.698	-351.845	4	7	3	3	4	4	5
CGGTAGAGGTGCAGGT-1	Layer4	404.41	-238.839	1	2	6	0	1	6	5
CGGTATAGGTATTAGC-1	Layer3	426.553	-179.703	5	3	0	4	5	6	4
CGGTCAAGTGGGAACC-1	Layer5	367.102	-260.126	1	2	6	5	4	4	5
CGGTCCGTCGCAAGCC-1	WM	275.743	-458.911	2	5	2	2	6	5	6
CGGTCTATCAACCCGT-1	Layer4	373.627	-217.057	5	2	6	5	1	2	5
CGGTGAAGACTAAAGT-1	Layer5	190.144	-307.336	1	6	4	5	2	1	1
CGGTGCAGATAGAACG-1	Layer6	230.108	-345.365	4	7	5	3	2	1	1
CGGTGCGCGTTGGTCC-1	WM	239.109	-383.168	2	4	2	2	3	3	2
CGGTGGGCTCCAGCCT-1	Layer3	426.418	-201.26	5	3	0	4	5	2	5
CGGTGTACTTGATCCC-1	Layer3	215.617	-210.486	5	1	1	6	1	2	4
CGGTTATCCAACAGTG-1	Layer4	422.682	-282.133	5	2	6	0	5	4	5
CGGTTCAAGTAGGTGT-1	Layer3	422.952	-249.775	5	2	6	0	5	2	5
CGGTTGACCTGGCATA-1	Layer5	196.175	-328.938	1	7	4	5	2	2	1
CGGTTGAGTATCCTTC-1	WM	210.576	-474.617	2	4	2	1	3	7	2
CGGTTGGGTTCAAGTT-1	Layer2	429.793	-163.546	3	3	0	4	2	2	4
CGGTTTATGAAGGAAC-1	Layer1	442.079	-174.437	3	3	0	4	5	6	4
CGTAACTTCGACACTT-1	WM	272.457	-485.869	2	5	2	2	6	3	3
CGTACCGAAAGTCTAG-1	Layer1	157.066	-172.277	3	1	5	6	2	2	4
CGTACCTGATAGGCCT-1	Layer5	330.063	-238.299	1	2	1	5	5	2	5
CGTAGCGAATTGTCAG-1	Layer3	339.739	-189.829	5	2	1	0	1	2	5
CGTAGCGCCGACGTTG-1	Layer1	284.203	-157.066	3	1	5	6	1	2	4
CGTATTAAGAGATCTA-1	Layer6	286.274	-291.854	4	7	3	3	2	4	1
CGTCAAGGCTATAAAT-1	Layer3	162.421	-280.153	5	6	1	2	1	2	5
CGTCACGTCCATTGGT-1	WM	276.373	-372.682	6	5	2	2	6	5	7
CGTCAGTGCGCACAAG-1	Layer2	271.647	-178.533	7	1	1	6	1	2	4
CGTCATACCATATCCA-1	Layer3	181.413	-226.373	3	1	1	6	1	2	5
CGTCGCATGTGAGCCA-1	Layer5	356.211	-470.297	1	6	4	3	2	1	1
CGTCGCTTGGTTATAC-1	WM	195.185	-458.326	2	4	2	1	3	3	2
CGTCGGATAGTGTTGA-1	Layer5	416.337	-303.645	1	6	6	3	4	2	5
CGTCGGGTCTAAGCGC-1	WM	186.274	-409.721	2	4	2	1	3	5	3
CGTCGTCCTTCGCGAA-1	Layer5	353.465	-421.782	4	6	3	3	2	4	4
CGTCTGGAAGGGCCCG-1	Layer3	311.701	-205.806	5	2	1	5	1	2	5
CGTGAAGTTAATTCAC-1	Layer6	292.169	-335.059	6	5	2	2	6	5	7
CGTGACATTGGGTCGT-1	Layer3	376.823	-200.9	5	2	6	0	1	2	4
CGTGACCAGTCCTCTG-1	Layer6	288.119	-459.001	6	5	2	2	6	5	7
CGTGCAGACTGGGACA-1	Layer6	347.93	-335.464	4	7	3	3	4	2	1
CGTGCATTGTCGACGC-1	Layer6	214.761	-329.073	4	7	3	3	2	4	1
CGTGCCCTCCCGAAGA-1	Layer6	357.111	-351.71	4	7	3	3	4	4	1
CGTGCTGGCCTAGTCG-1	Layer1	178.803	-167.057	3	1	5	6	1	2	4
CGTGCTTCTACCTAAA-1	WM	204.5	-453.015	2	4	2	1	3	7	2
CGTGGAAGCCTCGTAC-1	Layer2	490.144	-379.658	7	3	0	6	4	6	4
CGTGGCCGAATATCTA-1	Layer4	431.323	-373.852	5	6	6	0	1	6	5
CGTGGTACCCAAAGGC-1	WM	247.75	-474.888	2	4	2	1	3	3	2
CGTGTCCCATTCGCGA-1	Layer5	243.069	-269.982	1	2	4	5	1	2	5
CGTGTCTCGTTACGAC-1	WM	223.177	-442.349	2	4	2	1	3	5	3
CGTGTGTTAAACCCTG-1	Layer2	478.398	-293.339	7	3	6	4	5	2	4
CGTTAAACTAGTTAGG-1	Layer3	462.196	-384.833	5	3	0	4	5	6	4
CGTTAATGTCCCGACG-1	Layer5	387.444	-438.209	1	6	6	5	4	4	5
CGTTAGCTCACAACTG-1	Layer3	398.56	-195.68	5	2	6	0	5	6	5
CGTTCAAGGAAACGGA-1	WM	259.946	-496.535	2	5	2	1	6	3	3
CGTTCAGACCCGCGAA-1	Layer6	306.661	-469.937	4	7	3	3	4	1	1
CGTTCATGGTGCGCGT-1	Layer6	180.288	-377.363	6	5	2	2	6	5	3
CGTTCTTCGCACACCT-1	Layer3	457.201	-223.087	7	3	0	4	5	6	4
CGTTGAATACCGCGCT-1	Layer5	356.526	-427.183	4	6	3	5	2	4	5
CGTTGAGCGACCGTCG-1	Layer6	347.75	-357.021	4	7	4	3	4	4	1
CGTTGAGTAATTGCGT-1	Layer2	432.763	-179.748	7	3	0	4	5	2	4
CGTTGCCCGCGTGGGA-1	WM	257.066	-469.577	2	4	2	1	3	3	2
CGTTGTAAGATTGATT-1	Layer3	453.825	-260.801	5	2	6	6	1	2	4
CGTTGTCGGCAATTGA-1	Layer6	322.187	-464.671	4	7	3	3	4	4	5
CGTTGTTTCAATTCCC-1	Layer5	242.844	-302.34	1	7	4	3	2	2	5
CGTTTAAGCGGAGCAC-1	Layer3	302.565	-189.559	5	2	1	0	1	2	5
CGTTTCACTTCGGGCG-1	Layer3	404.59	-217.282	5	2	6	0	1	2	5
CGTTTCGCTCATTACA-1	Layer6	270.657	-307.921	4	7	3	3	4	4	1
CGTTTGGTGTTGTGGG-1	NA	489.559	-455.131	3	3	1	6	2	2	4
CGTTTGTGTAGAGGGT-1	WM	245.095	-415.572	2	4	2	1	3	3	3
CTAAACGGGTGTAATC-1	Layer1	250.225	-140.639	3	1	5	6	2	2	4
CTAAAGAATGCCTACT-1	Layer5	230.378	-313.006	4	7	3	3	2	2	5
CTAAAGGGAAATAGGA-1	Layer6	310.576	-356.751	6	7	5	2	6	4	1
CTAAATCCGGTGTACA-1	WM	226.238	-447.795	2	4	2	1	3	3	2
CTAAATCCTATTCCGG-1	Layer5	379.478	-260.216	1	2	6	5	4	4	5
CTAACCGCGCGCCCGT-1	Layer6	227.228	-318.407	4	7	3	3	2	4	1
CTAACGAAACTTGCTG-1	Layer5	410.306	-282.043	1	2	6	5	4	2	5
CTAACTGATAATCGCC-1	Layer3	433.933	-433.168	5	6	0	0	4	6	4
CTAACTGGTCCGGTTC-1	WM	229.793	-388.479	2	4	2	1	3	3	2
CTAAGGGAATGATTGG-1	Layer6	341.584	-356.976	4	7	5	3	4	4	1
CTAAGTACAGGGCTAC-1	Layer1	436.049	-152.835	3	3	5	6	2	2	4
CTAATTCGCACGCGCT-1	Layer5	224.482	-269.847	1	6	4	0	1	2	4
CTAATTCTCAGATATT-1	Layer3	444.509	-266.112	5	2	6	0	5	2	5
CTAATTTCAACAACAC-1	Layer3	203.06	-231.953	5	1	1	6	1	2	5
CTACAAGAAATAACCC-1	WM	241.854	-431.728	2	4	2	1	3	3	2
CTACACTAGCTTGTTC-1	Layer1	237.849	-140.549	3	1	1	6	1	2	4
CTACACTCGCAGATGG-1	Layer3	430.918	-427.723	5	6	0	0	5	2	4
CTACATATCGCGGGAC-1	WM	154.725	-484.969	2	4	2	1	3	7	2
CTACCCTAAGGTCATA-1	Layer5	400.945	-287.354	1	2	6	5	4	2	5
CTACGAACTAGGTCGA-1	Layer2	346.265	-146.76	7	3	1	4	1	2	4
CTACGACTAGCTATAA-1	Layer5	193.114	-323.537	1	7	4	5	2	2	5
CTACGCACGGAGTACC-1	Layer6	295.455	-308.101	4	7	5	2	2	1	6
CTACGCCATTTCCGAT-1	Layer3	367.642	-184.653	5	2	1	0	1	2	5
CTACGTGTTGCCACCA-1	Layer1	194.374	-150.99	3	1	5	6	1	2	5
CTACTATCATAGGTTT-1	WM	195.59	-404.41	2	4	2	1	3	3	2
CTACTATCTTTCAGAG-1	Layer5	407.246	-276.598	1	2	6	5	4	4	5
CTACTCAAGGTATAGT-1	WM	247.975	-442.529	2	4	2	1	3	3	3
CTACTCTAGGCCCGGC-1	Layer4	196.49	-285.824	1	2	4	0	2	2	5
CTACTGCCACCTGACC-1	Layer5	314.356	-265.122	1	2	4	3	5	2	5
CTAGACTGCATTTCGT-1	Layer3	417.327	-174.257	5	3	0	4	5	2	4
CTAGATAAACTCCTCG-1	Layer1	197.435	-156.436	3	1	1	6	1	2	4
CTAGATGTGAGTGTAA-1	Layer3	438.074	-298.425	5	6	6	0	4	2	5
CTAGATTTACGACGGC-1	Layer6	347.84	-346.265	4	7	3	3	4	4	1
CTAGCAACTAATTTAC-1	Layer1	206.931	-129.523	3	1	1	6	2	2	4
CTAGCATAGTATAATG-1	Layer6	323.402	-302.925	4	7	5	0	2	2	1
CTAGCCACAGGCGAGC-1	Layer2	480.378	-438.884	7	3	0	6	5	6	4
CTAGCCGATGTTATGA-1	Layer3	432.268	-244.464	5	2	6	4	5	2	5
CTAGGCGCCCTATCAG-1	Layer5	400.135	-395.185	1	6	6	5	4	4	5
CTAGGCGGCAGAGAAT-1	Layer1	219.262	-140.414	3	1	1	6	1	2	5
CTAGGTCTGAAGGAAT-1	Layer3	441.044	-314.581	5	6	0	0	4	6	4
CTAGGTTCGGACGTGA-1	Layer6	334.788	-432.403	4	7	3	3	2	4	1
CTAGTAGAAAGGGATT-1	Layer5	368.677	-459.631	1	6	3	5	2	4	5
CTAGTATTCGGAATTA-1	Layer3	367.552	-195.455	5	2	6	0	1	2	5
CTAGTCACGTCTTAAG-1	Layer6	332.583	-319.172	4	7	5	6	2	2	1
CTAGTGAAGGACAGGA-1	Layer5	236.634	-302.295	1	7	3	3	2	4	5
CTAGTTACAACCCGGT-1	Layer6	325.698	-405.401	4	7	5	3	2	1	1
CTAGTTGGGCCCGGTA-1	Layer5	329.928	-259.856	1	2	6	5	5	2	5
CTATAAGAGCCAATCG-1	Layer3	429.073	-260.621	5	2	6	0	5	2	5
CTATAGGCGTTGATGT-1	WM	235.509	-453.24	2	4	2	1	3	7	2
CTATCGACGAAATACA-1	Layer5	406.256	-405.986	5	6	0	0	4	2	4
CTATCGCGTAGAGAAC-1	Layer2	483.528	-433.528	7	3	0	4	5	6	4
CTATCGGGTCTCAACA-1	Layer6	332.628	-308.416	4	7	5	2	2	4	1
CTATGCCCGAATGCAA-1	Layer6	300.54	-459.091	4	5	4	3	6	1	1
CTATGGGAAGCGGAAT-1	Layer3	440.324	-411.656	5	6	0	0	1	2	4
CTATGTCACTAGCCCA-1	Layer6	323.537	-281.368	4	7	3	3	4	4	1
CTATGTCTATTGAAAC-1	Layer3	290.234	-178.668	5	1	1	4	1	2	4
CTATGTGAGTCACGGC-1	Layer6	171.107	-361.116	4	7	3	3	2	4	1
CTATTCATGTGTCCCA-1	Layer6	310.261	-399.865	4	7	5	1	2	1	1
CTATTGTGTTTGGTCA-1	Layer3	432.673	-190.549	5	3	0	4	5	6	4
CTATTTGGTTACGGAT-1	Layer5	372.862	-314.086	4	7	3	3	4	4	5
CTCAAACCACTGCCCG-1	WM	241.629	-464.041	2	4	2	1	3	7	2
CTCAACTAACCCGGAT-1	Layer5	381.098	-459.721	1	6	3	5	2	1	5
CTCAAGACATTAGCGC-1	Layer3	435.734	-195.95	5	3	0	4	5	2	4
CTCACATTTACTAAAT-1	Layer6	328.443	-453.915	4	7	3	3	2	4	1
CTCACTGTGATACTTA-1	Layer5	350.09	-459.496	4	6	3	3	2	4	5
CTCACTTGGCTGGTAA-1	Layer6	199.235	-334.338	1	7	4	3	2	2	1
CTCAGGACTCACCTGT-1	Layer2	212.601	-205.041	7	1	1	6	1	2	4
CTCAGTCACGACAAAT-1	Layer4	416.742	-249.73	5	2	6	0	5	2	5
CTCATGGCTCACAATC-1	Layer3	314.942	-189.649	5	2	6	0	1	6	5
CTCATGGTAATTTGCG-1	WM	198.83	-388.254	2	5	2	1	6	5	7
CTCATTGCTCTAACAA-1	Layer5	359.496	-443.384	4	6	4	3	2	1	5
CTCATTTGATGGGCGG-1	Layer5	311.476	-238.164	1	2	1	5	1	2	5
CTCCCAATGAGTCGCG-1	Layer3	474.527	-395.725	7	3	0	4	4	6	4
CTCCCTCCTTTCGATC-1	WM	189.469	-393.564	2	5	2	1	6	3	3
CTCCGCCCACATGAGG-1	Layer6	239.379	-350.81	6	5	2	2	2	1	1
CTCCGGCCTAATATGC-1	Layer4	302.295	-221.917	1	2	1	3	1	2	5
CTCCGGCTTGTAGACA-1	Layer1	178.533	-199.415	3	1	5	6	1	2	4
CTCCTAAGTTATGTCT-1	Layer1	212.736	-183.483	3	1	5	6	1	2	4
CTCCTCCAGCTCACAC-1	WM	272.682	-453.51	2	4	2	2	3	3	2
CTCCTGTTCAAGGCAG-1	Layer3	480.558	-417.327	7	3	0	6	5	2	4
CTCCTTTACGCAAGTC-1	Layer3	457.066	-244.644	5	3	0	4	5	2	4
CTCGAATGGAACGTAT-1	Layer1	429.883	-152.79	3	3	5	6	2	2	4
CTCGAGATCCAAAGCA-1	Layer1	160.126	-177.723	3	1	5	6	2	2	4
CTCGAGGTCGAACAGT-1	Layer6	301.89	-275.833	1	7	4	3	2	4	5
CTCGATATTTGCGAGC-1	Layer3	426.058	-244.419	5	2	6	0	5	2	4
CTCGCACCTATATAGT-1	Layer5	329.973	-249.055	1	2	6	5	5	2	5
CTCGCATTGCATAGCC-1	WM	155.041	-441.854	2	4	2	6	3	3	2
CTCGCCGAATGTAGGG-1	Layer6	316.157	-443.069	4	7	3	3	2	4	5
CTCGGGTTCTCTGGCC-1	WM	201.44	-447.57	2	4	2	1	3	7	2
CTCGGTACCACTGCTC-1	Layer5	369.577	-341.044	4	7	3	3	4	4	5
CTCGGTCCGTAGCCTG-1	Layer3	274.482	-216.292	5	2	1	0	1	2	5
CTCGGTTGTCGGCCCT-1	WM	198.56	-420.612	2	4	2	1	3	3	2
CTCGTCGAGGGCTCAT-1	WM	173.627	-441.989	2	4	2	1	3	3	2
CTCGTTTCTAATGTTT-1	Layer3	441.629	-239.109	5	2	6	4	5	6	5
CTCTAATGCATTGATC-1	Layer3	460.126	-250.045	5	3	0	4	5	6	4
CTCTACACTGGCGATT-1	Layer5	171.197	-350.315	4	7	3	3	2	4	5
CTCTAGCCCTCGGAAA-1	Layer4	396.445	-476.013	5	6	4	0	2	2	4
CTCTATTTGGCTGCAG-1	Layer6	329.028	-378.443	4	7	5	3	2	1	5
CTCTCACAATCGATGA-1	Layer6	335.869	-292.259	4	7	4	3	2	4	5
CTCTCGATGTGCGCCT-1	Layer1	312.196	-141.134	3	1	5	6	1	2	4
CTCTCTAACTGCCTAG-1	WM	183.033	-425.878	2	4	2	1	3	3	2
CTCTGCAGGCATTCTT-1	NA	188.659	-501.395	2	4	2	1	6	5	7
CTCTGCGAAGCAAGCA-1	Layer3	274.707	-183.978	7	1	1	6	1	2	4
CTCTGGACGCCTGGTG-1	Layer6	311.071	-292.079	4	7	3	3	2	4	1
CTCTGTTTGAGGATTC-1	Layer3	342.799	-195.275	5	2	1	0	1	2	5
CTCTTCTATTGACTGG-1	Layer4	428.263	-368.407	5	6	6	0	5	6	5
CTCTTCTGGAAGTTAG-1	WM	241.719	-453.285	2	4	2	1	3	7	2
CTCTTGTCCCGCTTGG-1	WM	297.795	-410.576	6	5	2	2	6	5	6
CTGAAAGAGATCCGAC-1	Layer5	333.303	-222.142	1	2	6	5	4	4	5
CTGAATCCGAGACCTC-1	WM	282.583	-372.727	6	5	2	2	6	3	3
CTGAATTTATTGCCAG-1	Layer3	447.795	-239.154	5	3	0	4	5	2	4
CTGACATAGAAATAGA-1	Layer3	486.904	-395.815	7	3	0	4	4	6	4
CTGACTGCGCAGCTCG-1	Layer4	431.953	-287.579	5	2	6	0	5	6	5
CTGAGAAAGTTCGGCG-1	Layer3	480.783	-384.969	7	3	0	4	4	6	4
CTGAGCAAGTAACAAG-1	Layer2	197.12	-199.55	3	1	5	6	1	2	4
CTGATAGTGTATCTCA-1	Layer4	168.542	-290.999	5	6	1	0	1	2	5
CTGCAAGCACGTTCCG-1	Layer3	461.701	-449.55	7	3	0	4	2	6	5
CTGCACAACTACATAT-1	Layer6	353.735	-389.424	4	7	4	3	2	1	1
CTGCACCTAGTCCACA-1	Layer2	481.593	-277.183	7	3	0	4	1	6	4
CTGCACCTGGAACCGC-1	Layer3	271.467	-200.135	5	1	0	4	1	6	5
CTGCACTCCAGTACAG-1	Layer6	334.969	-410.846	4	7	4	3	2	1	1
CTGCAGAGAATCAGAG-1	Layer3	430.738	-449.325	5	6	0	0	5	2	4
CTGCCAAGGTTGGAAG-1	Layer5	358.011	-233.123	1	2	6	5	5	4	5
CTGCCATGCATCACAT-1	Layer6	310.756	-335.194	6	5	5	2	2	5	6
CTGCCTAGCCACCAAG-1	Layer3	367.822	-163.096	5	1	1	4	1	2	4
CTGCCTTTAATACCTT-1	WM	204.455	-463.771	2	4	2	1	3	7	2
CTGCCTTTCTAGTAAA-1	Layer4	405.851	-459.901	5	6	4	0	2	2	4
CTGCGGGTGAAATGTT-1	Layer4	190.279	-285.779	1	2	1	5	2	2	4
CTGCGGTAGTCACGTG-1	Layer3	404.906	-174.167	5	3	1	4	5	2	4
CTGCGTTACGATATAA-1	Layer3	398.47	-206.436	5	2	6	0	1	2	5
CTGCTGAGGCCACGAA-1	WM	226.733	-383.078	2	4	2	1	3	3	2
CTGCTGTCTAACGAGC-1	Layer3	486.994	-385.014	7	3	0	6	4	6	4
CTGCTTGGCGATAGCT-1	Layer6	350.495	-405.581	4	7	3	3	2	4	5
CTGCTTTATGTCCGCG-1	Layer2	466.472	-228.533	7	3	0	4	5	6	4
CTGGAAATGGATGCTT-1	Layer5	283.303	-275.698	1	7	4	0	2	1	1
CTGGAAGACACGGTGG-1	Layer5	390.909	-389.694	1	6	0	5	2	2	5
CTGGACGCAGTCCGGC-1	Layer6	158.506	-393.339	2	4	2	2	3	3	2
CTGGATTTACACTTGA-1	WM	288.704	-383.528	6	5	2	2	6	5	7
CTGGCATCCGAATGAG-1	WM	198.875	-377.498	2	5	2	1	6	3	3
CTGGCGACATAAGTCC-1	Layer4	370.567	-211.656	5	2	6	0	5	6	5
CTGGCGCACAGGTCTG-1	Layer5	394.509	-319.667	1	2	6	3	4	2	5
CTGGCGGGAATAAGTA-1	Layer3	187.624	-226.418	5	1	1	6	1	2	4
CTGGCTCCTGCGGGAT-1	Layer1	203.645	-156.481	3	1	1	6	1	2	4
CTGGCTGATTCATCCT-1	Layer4	415.932	-357.561	5	6	6	5	4	2	5
CTGGCTGCTAACGTAA-1	Layer1	197.525	-145.635	3	1	5	6	1	2	1
CTGGCTGGTTGTCAGT-1	WM	291.584	-410.531	6	5	2	2	6	3	3
CTGGGATAAATAATGG-1	Layer5	378.983	-324.933	4	2	3	3	4	2	5
CTGGGATACGCTACCC-1	Layer3	481.278	-320.297	7	3	0	4	5	2	4
CTGGGCACTAGTCGGA-1	Layer1	420.792	-125.743	3	3	5	6	1	2	4
CTGGGCCTGCTATATC-1	Layer6	211.431	-356.031	4	7	5	2	2	1	6
CTGGGCGGCCAAATGT-1	Layer1	346.4	-125.203	3	1	5	6	7	2	4
CTGGGTAGGCAGTTAA-1	Layer6	363.321	-351.755	4	7	3	3	4	4	5
CTGGTAAAGTGTGGGC-1	Layer3	471.062	-444.239	7	3	0	4	2	2	4
CTGGTAACACATAGAA-1	Layer5	391.224	-346.58	1	6	6	5	4	2	5
CTGGTAACGAGCTCTT-1	Layer4	419.622	-276.688	1	2	6	0	5	2	5
CTGGTCCTAACTTGGC-1	Layer2	321.377	-157.336	7	1	1	4	1	2	4
CTGGTGAATGGGCCTA-1	WM	176.508	-468.947	2	4	2	1	3	3	2
CTGGTTCAACGCATCA-1	Layer1	237.669	-162.106	3	1	5	3	1	2	4
CTGGTTTCGAGCAAGA-1	Layer5	391.044	-368.137	1	6	3	5	4	1	5
CTGTACTTCTTAGCAT-1	Layer6	276.733	-329.523	4	7	5	2	2	1	1
CTGTAGCCATCTCACT-1	WM	260.531	-421.062	2	4	2	1	3	3	2
CTGTATGGTGTAGAAA-1	Layer3	218.632	-226.688	5	1	1	6	1	6	4
CTGTCAAATGGCTCGG-1	Layer5	376.508	-244.014	1	2	6	5	4	2	5
CTGTCACGCCAGGCGC-1	Layer3	423.492	-174.302	5	3	0	4	5	6	4
CTGTGCAGGGTAGGTC-1	Layer6	335.464	-346.175	4	7	5	3	2	4	1
CTGTGGTCGGGAGATA-1	Layer5	393.789	-416.697	1	6	4	5	7	4	5
CTGTTACCCAATCTAG-1	Layer6	298.02	-378.218	6	5	2	2	6	5	7
CTGTTCACTGCCTGTG-1	Layer5	292.889	-238.029	1	2	1	5	1	2	4
CTGTTCATCTCACGGG-1	Layer3	224.707	-237.489	5	2	1	4	1	2	4
CTGTTGTTCAGTCGTA-1	WM	182.628	-479.793	2	4	2	1	3	3	3
CTTAACTTCGAAGTAC-1	Layer3	315.032	-178.893	5	1	1	6	1	2	5
CTTACACGGTATTCCA-1	Layer5	258.461	-286.274	1	7	4	3	2	4	1
CTTACACTGGGAAATA-1	Layer3	268.362	-205.491	5	2	1	4	1	2	4
CTTAGCCTTCCACATG-1	Layer5	361.071	-238.524	1	2	6	5	5	4	5
CTTAGGTATAGACCAG-1	WM	164.221	-458.101	2	4	2	1	3	3	2
CTTAGTAGGCCTACAG-1	Layer4	435.014	-292.979	5	2	6	0	5	6	5
CTTAGTGTAGTAGCAT-1	Layer5	374.978	-448.875	1	6	3	5	4	4	5
CTTAGTTGAGGAATCG-1	WM	219.802	-480.063	2	4	2	1	3	7	2
CTTATAGATGGCTGTT-1	Layer2	486.499	-449.73	3	3	5	6	2	2	4
CTTATGTTGACTACCA-1	Layer1	203.42	-188.839	3	1	5	6	1	2	4
CTTCAACTCCACTTGG-1	Layer5	356.436	-437.984	4	7	4	5	2	4	1
CTTCACGCCCTGGTAC-1	NA	182.448	-501.35	2	4	2	2	6	3	2
CTTCAGTGGTCGCCTA-1	WM	173.852	-409.631	2	4	2	1	3	7	2
CTTCATAGCTCAAGAA-1	Layer3	234.158	-221.377	5	2	1	6	1	2	4
CTTCATTGTCAGTGGA-1	Layer6	304.725	-313.591	4	7	5	2	2	4	1
CTTCCGCTCCGTGAAG-1	WM	272.907	-421.152	2	4	2	1	3	3	2
CTTCGGCCAATTGTTT-1	Layer3	459.046	-390.234	5	3	0	6	4	2	4
CTTCGTAGATAGGTGA-1	Layer6	258.101	-329.388	4	7	5	3	2	4	1
CTTCTATGTTGAAGTA-1	WM	205.176	-366.742	6	5	5	1	6	5	3
CTTCTATTAATGCTAG-1	WM	263.816	-394.149	2	4	2	2	3	7	2
CTTCTGGGCGTACCTA-1	WM	222.952	-474.707	2	4	2	1	3	3	2
CTTCTTACGTCGTATA-1	Layer3	305.626	-194.96	5	2	1	6	1	2	5
CTTGACCCGAAAGATA-1	Layer2	296.535	-167.957	7	1	1	6	1	2	4
CTTGAGGTTATCCCGA-1	Layer1	194.149	-183.348	3	1	5	2	1	2	4
CTTGAGTTAGGGTAAT-1	Layer5	406.841	-330.513	1	6	6	5	4	2	5
CTTGCAACCGCCTCCT-1	Layer6	195.995	-350.495	4	7	4	3	2	4	1
CTTGCCCAGGCTCTAC-1	WM	288.884	-361.971	6	5	2	2	6	5	7
CTTGGCCAAGCTGGGA-1	Layer6	294.419	-448.29	6	5	2	3	6	1	6
CTTGTACTTGTTGACT-1	Layer4	277.453	-232.493	1	2	6	5	1	4	5
CTTGTCAACATTCGAG-1	Layer6	322.727	-389.199	4	7	5	3	2	1	1
CTTGTCGTACGTGTCA-1	Layer1	225.518	-129.703	3	1	1	6	1	2	5
CTTGTGAGTCTTTGAC-1	Layer1	225.203	-172.817	3	1	5	6	1	2	4
CTTGTGCTCACCGATT-1	Layer4	410.621	-238.884	5	2	6	0	1	2	5
CTTGTTGCTGAGTCAA-1	Layer6	366.607	-324.842	4	7	3	3	4	4	5
CTTGTTTATGTAGCCA-1	Layer3	206.301	-215.797	3	1	1	4	1	2	4
CTTTAACTTTCAAAGG-1	Layer5	326.913	-243.654	1	2	6	5	5	2	5
CTTTAATATTGGTCGA-1	Layer6	344.374	-394.734	4	7	3	3	2	4	5
CTTTACCGAATAGTAG-1	Layer5	378.488	-389.604	1	6	3	3	7	1	5
CTTTAGGAACACTGTT-1	Layer5	388.164	-341.179	1	6	6	5	4	4	5
CTTTAGTGCTATTATT-1	Layer6	316.787	-356.796	6	7	5	2	6	1	1
CTTTCTGTGCGGGCTT-1	Layer6	322.592	-410.756	4	7	5	3	2	1	1
CTTTGAAACATATTCC-1	Layer1	417.732	-120.342	3	3	5	6	1	2	1
CTTTGCATCGCTCTTG-1	Layer4	409.091	-443.744	5	6	0	0	7	2	5
CTTTGCTGTCATGGAT-1	Layer2	496.31	-379.703	3	3	4	6	5	2	4
CTTTGGCGCTTTATAC-1	Layer4	174.752	-291.044	1	1	1	0	1	2	4
CTTTGGCTTTAGTAAA-1	Layer5	242.934	-291.539	1	2	4	3	2	2	5
CTTTGGGATTGTTGCA-1	WM	254.095	-453.375	2	4	2	1	3	3	2
GAAACAGATGACCACC-1	Layer5	403.69	-335.869	1	6	6	5	4	4	5
GAAACAGCCATGCAGT-1	Layer3	308.731	-189.604	5	2	1	0	1	2	4
GAAACATAGGAAACAG-1	WM	179.793	-442.034	2	4	2	1	3	3	2
GAAACCATGGTGCGCT-1	Layer3	456.886	-266.202	5	2	6	0	1	2	5
GAAACCGAATTACCTT-1	WM	276.463	-361.881	2	5	2	2	6	3	2
GAAACCTATACAAATG-1	WM	278.938	-442.799	2	4	2	2	6	7	2
GAAACTCGTGCGATGC-1	Layer3	193.519	-269.622	1	2	1	0	1	2	5
GAAACTCTAATGAAGG-1	Layer3	345.905	-189.874	5	2	1	0	1	2	5
GAAAGAACAGCGTTAT-1	Layer4	437.894	-319.982	5	6	0	0	5	2	4
GAAAGCAGTGCACTTT-1	WM	285.329	-421.242	6	5	2	2	6	3	3
GAAAGCCCTTTGGACC-1	Layer5	183.933	-307.291	1	6	4	5	2	1	5
GAAAGTGACTAACTGC-1	Layer3	215.302	-253.6	5	2	1	0	1	2	5
GAAATACCTGCTGGCT-1	Layer3	383.348	-157.831	5	3	1	4	1	2	4
GAAATACTAAACGTTT-1	Layer2	187.714	-215.662	3	1	1	6	1	2	4
GAAATATCACCATCAG-1	Layer5	190.189	-296.535	1	6	4	5	2	1	4
GAAATATGCTTGAATG-1	Layer2	460.441	-206.931	7	3	0	4	5	6	4
GAAATCGCGCGCAACT-1	Layer4	330.243	-216.742	1	2	6	0	4	2	5
GAAATGGCGGTGTTAG-1	Layer5	280.153	-281.053	4	7	4	5	2	4	5
GAAATGGGATGTAAAC-1	Layer1	172.412	-188.569	3	1	5	6	2	2	4
GAAATTAGCACGGATA-1	Layer3	416.967	-217.372	5	2	6	0	5	2	4
GAAATTCACATCGCTG-1	Layer3	271.557	-189.334	7	1	6	4	1	6	4
GAAATTGTCTCTATAA-1	Layer6	282.763	-351.17	6	5	2	2	6	3	7
GAACACACATCAACCA-1	Layer5	274.302	-237.894	1	2	6	0	1	2	5
GAACAGATTACTAAAT-1	Layer6	337.939	-427.048	4	7	3	3	2	4	5
GAACCATCTGGGAGAC-1	Layer1	287.444	-140.909	3	1	5	6	1	2	4
GAACCCTCTGTGTTCT-1	Layer6	325.473	-437.714	4	7	3	2	2	1	5
GAACCTTTAACGATCC-1	Layer5	362.511	-459.586	1	6	4	5	2	1	4
GAACGACCGAATGATA-1	Layer4	314.716	-222.007	1	2	6	5	4	2	5
GAACGCGGGTCACACG-1	Layer3	471.557	-379.523	7	3	0	4	4	2	4
GAACGTCTCATGGTCG-1	Layer5	388.569	-287.264	1	2	6	5	4	6	5
GAACGTTAGGAAGACG-1	Layer4	165.437	-296.355	1	6	1	0	2	2	5
GAACTTAGCGCCCGGT-1	Layer1	432.988	-147.435	3	3	5	6	2	2	4
GAAGAAACGATATTGT-1	WM	207.741	-436.859	2	4	2	1	3	7	2
GAAGAACGGTGCAGGT-1	Layer3	243.654	-194.509	7	1	1	6	1	2	4
GAAGACTTCAATGCCG-1	Layer1	321.557	-135.779	3	1	5	6	1	2	4
GAAGCAAGGCAATGTT-1	Layer1	253.465	-124.482	3	1	1	4	1	2	5
GAAGCCACTGATTATG-1	Layer6	331.413	-470.117	4	7	4	3	2	1	5
GAAGCCTGCACATTCC-1	Layer6	306.796	-448.38	4	7	4	3	5	1	6
GAAGCGTGAGGAATTT-1	Layer6	304.815	-302.79	4	7	5	3	2	1	1
GAAGCTCGGACCCGTC-1	WM	183.123	-415.122	2	4	2	1	3	3	2
GAAGCTTGCTGACCGC-1	Layer5	227.543	-275.248	1	6	4	5	2	2	5
GAAGGAGTCGAGTGCG-1	Layer6	303.51	-475.293	4	7	3	2	4	1	5
GAAGTCAGTTGCACTA-1	WM	297.885	-399.775	6	5	2	2	6	3	3
GAAGTCTCCCTAGCGA-1	Layer5	400.72	-319.712	1	2	6	5	4	2	5
GAAGTGATTTATCGTG-1	Layer6	264.311	-329.433	4	7	5	3	2	4	1
GAAGTGCTGGATAGCT-1	Layer3	308.686	-200.405	5	2	1	4	1	2	4
GAAGTTTCCACTCAAT-1	Layer6	261.341	-313.276	4	7	3	3	2	4	5
GAATAGACGCGACCCA-1	Layer5	403.6	-346.67	1	6	6	5	4	4	5
GAATAGCATTTAGGGT-1	Layer3	484.023	-368.857	7	3	0	4	4	6	4
GAATAGCCCTGCGGTC-1	Layer2	460.351	-217.687	7	3	0	4	5	2	4
GAATAGTGCTCGATTA-1	WM	229.388	-442.394	2	4	2	1	3	3	2
GAATATTCGGAGTCCC-1	Layer3	376.913	-190.144	5	2	6	0	1	6	5
GAATCGACATGGTCAC-1	Layer5	249.37	-259.271	1	2	6	5	1	2	5
GAATCGCCGGACACGG-1	Layer2	246.85	-178.353	3	1	5	6	1	2	4
GAATCTATACTCGGAC-1	Layer1	355.671	-130.648	3	1	1	6	1	2	4
GAATCTGAACATTCTC-1	Layer6	316.877	-346.04	6	7	5	2	6	1	6
GAATGCCGAAATGACC-1	Layer3	172.097	-231.728	5	1	1	3	1	2	5
GAATGCGAATCGGTTC-1	Layer6	331.503	-459.361	4	7	3	3	2	4	5
GAATGTATGGCAGGTC-1	Layer3	401.62	-201.08	5	2	6	0	5	6	5
GAATGTGGTCCGGATT-1	Layer5	369.487	-351.8	4	7	3	3	4	4	5
GAATGTTGGGTAATCT-1	Layer5	333.123	-243.699	1	2	6	5	5	2	5
GAATTATAGTGAAAGG-1	Layer6	329.568	-302.97	4	7	5	3	2	1	1
GAATTCACCCGGGTGT-1	WM	288.794	-372.772	6	5	2	2	6	5	3
GAATTTCTCGCTGCAG-1	Layer4	212.106	-269.757	1	6	4	0	1	1	4
GACAAACATATGCAGG-1	Layer4	428.308	-357.651	5	6	6	0	5	2	5
GACAACGACCATTGAA-1	Layer5	357.831	-254.68	1	2	6	5	4	2	5
GACAACGCAGCTTACG-1	Layer4	286.769	-227.183	1	2	6	5	1	2	5
GACAAGACGCCCGTGC-1	NA	498.56	-492.934	1	6	4	0	2	1	4
GACAAGAGATGAGATT-1	Layer3	477.408	-422.682	7	3	0	6	5	2	4
GACACAAGGGAAGAAA-1	Layer6	342.124	-281.503	4	7	3	3	4	4	5
GACACGAGTTAGAGGA-1	Layer3	196.985	-221.107	3	1	1	6	1	2	4
GACACTGAGTTCAGTG-1	WM	261.026	-356.391	6	5	2	2	7	3	2
GACACTGGAACCCGAT-1	Layer3	459.001	-400.99	7	3	0	4	4	6	4
GACAGCCAGACCTGAC-1	Layer5	385.014	-346.535	1	7	3	5	4	2	5
GACAGGCACACACTAT-1	Layer5	186.904	-323.492	1	6	4	5	2	1	1
GACATCCGTCGAACTG-1	Layer5	337.624	-470.162	4	6	4	3	2	1	5
GACATCGATTTATAAC-1	WM	273.087	-399.595	2	4	2	1	6	7	2
GACCAAACGTTGACTG-1	Layer3	452.565	-433.303	7	3	0	4	4	6	4
GACCAGAGCCCTGTAG-1	Layer5	264.626	-286.319	1	7	3	3	2	4	5
GACCAGGTCATTCATA-1	Layer1	333.933	-135.869	3	1	1	6	1	2	4
GACCCAATTATGATAC-1	WM	180.063	-409.676	2	4	2	1	3	7	2
GACCCGTCGCCGGCTA-1	Layer3	302.7	-168.002	7	1	1	6	1	2	4
GACCGACGTGAAAGCA-1	Layer3	465.752	-325.563	5	6	0	4	2	2	4
GACCGACTGAAGCGTC-1	Layer5	187.084	-301.935	1	6	4	5	2	2	5
GACCGATTAAATATGT-1	WM	167.102	-485.059	2	4	2	1	3	7	2
GACCGCGTCTGACGTG-1	Layer3	465.257	-390.279	7	3	0	4	4	2	4
GACCGTCAGGTCGTGA-1	Layer3	370.702	-190.054	5	2	1	0	1	2	4
GACCGTGCTGACGGTG-1	Layer6	279.748	-334.969	6	7	3	2	6	1	1
GACCTTCCACGTCTAC-1	Layer5	346.895	-475.653	4	6	4	3	2	1	5
GACGACGATCCGCGTT-1	Layer6	335.059	-400.09	4	7	3	3	2	1	1
GACGAGGCTAATAAAC-1	Layer3	427.858	-422.322	5	6	0	0	5	6	5
GACGCCGTAAAGGCTA-1	WM	285.419	-410.486	6	5	2	2	6	3	3
GACGCCTGTTGCAGGG-1	Layer1	215.887	-178.128	3	1	5	6	1	2	4
GACGCTTGCTTCTAAA-1	Layer6	230.288	-323.807	4	7	3	3	2	2	5
GACGGACCGCGTTCCT-1	Layer1	299.82	-141.044	3	1	5	6	1	2	4
GACGGGTTGGCCCGTA-1	WM	275.833	-448.155	2	4	2	1	6	3	3
GACGGTCAATAGAAGC-1	Layer4	428.893	-282.178	5	2	6	0	5	6	5
GACGTGTAGGGATTAT-1	Layer4	218.272	-269.802	1	6	4	3	1	2	5
GACGTTCGTAAATACA-1	Layer2	478.713	-250.18	7	3	0	6	5	2	4
GACTAACACAGCACCT-1	Layer3	398.785	-163.321	5	3	6	4	1	6	4
GACTAAGATCATGCAC-1	Layer5	283.573	-243.339	1	2	6	5	1	2	5
GACTAAGTAGGCTCAC-1	Layer5	252.43	-264.671	1	2	1	5	1	2	5
GACTACAAAGCGGTGG-1	WM	183.348	-382.763	2	5	2	1	6	5	3
GACTACAATTGCTCGT-1	Layer3	374.032	-163.141	5	1	1	4	1	2	4
GACTAGGCCGTTAGGT-1	Layer5	359.271	-475.743	4	6	3	3	2	1	5
GACTCACCCACGTGAG-1	Layer3	447.165	-325.428	5	6	6	0	4	6	5
GACTCCCAGAATAAGG-1	Layer3	463.096	-266.247	5	3	6	4	4	6	4
GACTCGCGGGAATGAC-1	Layer4	416.562	-271.287	1	2	6	5	5	2	5
GACTCGGTCGGCGGAT-1	Layer1	451.44	-169.127	3	3	5	6	5	2	4
GACTGATTGGTCACAA-1	Layer2	432.853	-168.992	7	3	0	4	5	2	4
GACTGCAAATCGAGCT-1	Layer5	350.27	-437.939	4	7	3	5	2	1	5
GACTGCACCAGCCCAG-1	Layer6	366.292	-367.957	4	7	3	3	2	4	5
GACTGCGGCACGTGTA-1	Layer3	165.662	-263.996	5	6	1	6	1	2	5
GACTGCTGGTGAGAAA-1	WM	238.389	-480.198	2	4	2	2	3	7	3
GACTGGGCGCCGCAAC-1	Layer2	411.251	-152.655	7	3	0	4	1	2	4
GAGACCCTGCAACGCC-1	Layer1	463.726	-179.973	3	3	5	6	5	1	1
GAGACTGATGGGTAGA-1	Layer5	292.664	-270.342	1	2	3	5	1	2	5
GAGACTTCGCGACCGA-1	WM	294.734	-405.176	6	5	2	2	6	5	3
GAGAGGCCTATGTGTA-1	NA	483.213	-476.643	1	6	4	0	7	2	4
GAGAGGGCGCGAGGTT-1	Layer6	242.664	-323.897	4	7	3	3	2	4	1
GAGAGGTGCATTCTGG-1	Layer6	205.266	-355.941	4	7	5	3	2	1	1
GAGATCTGCTTGGCAT-1	Layer6	255.221	-302.43	4	7	3	3	2	4	5
GAGATCTGTCACTCCG-1	Layer6	348.335	-281.548	4	2	3	3	4	4	5
GAGATCTTCCATGACA-1	Layer6	357.021	-362.511	4	7	3	3	2	4	5
GAGATGGGAGTCGACA-1	Layer6	341.269	-400.135	4	7	3	3	2	1	5
GAGCACCTGTGTCCAG-1	Layer5	365.797	-432.628	1	6	4	5	2	4	5
GAGCACGGCGCCTCTT-1	Layer2	496.58	-347.39	7	3	0	4	4	2	4
GAGCATCAACAACTTG-1	WM	210.621	-463.816	2	4	2	1	3	3	2
GAGCATCATCCCTGGG-1	Layer2	243.744	-183.708	3	1	1	6	1	2	4
GAGCCACGGTAGTAGG-1	Layer2	265.527	-167.732	3	1	5	6	1	2	4
GAGCCAGCTACCTGTG-1	Layer5	393.879	-405.896	1	6	0	5	4	4	4
GAGCCGAGCGTTTATT-1	Layer2	451.26	-190.684	7	3	0	6	5	6	4
GAGCGAGGGAGTACCG-1	Layer3	299.415	-194.914	5	2	1	0	1	6	5
GAGCGCAAATACTCCG-1	Layer3	449.73	-395.545	5	6	6	0	4	6	4
GAGCGCGCACGAGTAG-1	Layer5	406.436	-384.428	1	6	6	5	2	2	5
GAGCGCTGTTAGGTAA-1	WM	189.064	-447.48	2	5	2	1	3	3	3
GAGCGGAATGCGGTGT-1	WM	266.247	-485.824	2	5	2	2	6	3	2
GAGCTAAGGGCATATC-1	Layer5	376.283	-276.373	1	2	6	5	4	4	5
GAGCTCTCGGACCTAA-1	Layer2	221.917	-199.73	7	1	1	6	1	2	4
GAGCTGTCGTCTCGGA-1	Layer3	454.095	-228.443	5	3	0	4	5	2	4
GAGGAATATCTCTTTG-1	WM	256.841	-501.935	2	5	2	1	6	3	2
GAGGAATGGAGAGGTT-1	Layer4	215.212	-264.401	1	6	1	0	1	2	4
GAGGATAAACAGTGCT-1	Layer3	471.872	-336.409	5	3	0	4	4	6	4
GAGGCCCGACTCCGCA-1	WM	189.334	-415.167	2	4	2	1	3	3	2
GAGGCCTGTTGATACA-1	Layer3	449.235	-460.216	5	3	4	0	7	2	5
GAGGCTATCAAAGTCG-1	Layer5	202.52	-307.426	1	6	4	5	2	1	5
GAGGGAGTCAGATCGC-1	WM	244.689	-469.487	2	4	2	1	3	3	3
GAGGGCATCGCGTATC-1	Layer1	222.097	-178.173	3	1	5	3	1	2	4
GAGGGCGCAGCTCTGC-1	Layer5	394.915	-265.752	1	2	6	5	4	2	5
GAGGGTAGTAACAAAG-1	WM	213.771	-458.461	2	4	2	1	3	7	2
GAGGTACATCCATCTT-1	Layer3	330.468	-184.383	5	2	1	4	1	2	5
GAGGTACGCGTGTCCC-1	Layer6	325.158	-480.873	6	5	4	2	7	1	6
GAGGTCCCAAAGATCT-1	Layer3	200.09	-215.752	3	1	1	4	1	2	4
GAGGTCTTAGTGGGTC-1	Layer1	414.491	-136.499	7	3	1	6	1	2	4
GAGTAAACCGGAAAGT-1	Layer3	480.693	-395.77	7	3	0	6	4	6	4
GAGTAAGGCCACGGGA-1	Layer6	161.701	-377.183	6	5	2	2	6	5	7
GAGTACGGGTATACAA-1	Layer3	252.88	-199.955	5	1	1	4	1	2	4
GAGTAGATACTAGTTG-1	Layer6	316.067	-453.825	4	7	3	3	2	4	5
GAGTATCAAAGTTACA-1	Layer2	492.844	-428.218	3	3	4	6	5	2	4
GAGTATGCCCGCCTTG-1	WM	251.53	-383.258	2	4	2	1	3	3	2
GAGTATGCGCGTGCAT-1	Layer6	337.714	-459.406	4	7	4	3	2	1	5
GAGTCAGACCAGAATC-1	WM	266.742	-421.107	2	4	2	1	3	3	2
GAGTCCGCTTACCGGA-1	Layer6	298.11	-367.462	6	5	2	2	6	5	3
GAGTGTCAACCAGAAA-1	Layer5	374.888	-459.676	1	6	6	5	2	4	5
GAGTGTGCGGTACCCA-1	Layer5	391.134	-357.381	1	6	6	5	4	4	5
GAGTTGATGGCAATTT-1	WM	177.093	-393.474	2	4	2	1	3	3	3
GATAAATCGGTGGATG-1	Layer3	246.715	-199.91	5	1	1	6	1	2	4
GATAACTCGCACTGTG-1	Layer5	394.464	-330.423	1	2	6	5	4	4	5
GATAAGGCAGATGCAA-1	Layer1	206.616	-172.682	3	1	5	4	1	2	5
GATACGATGGGAGTCA-1	WM	257.876	-361.746	2	5	2	2	6	3	3
GATAGGTAACGTTGAC-1	Layer6	304.23	-378.263	6	5	2	2	6	5	3
GATAGTGCGAGTAAGT-1	WM	253.87	-485.734	2	5	2	2	6	3	2
GATATCTCATGCAATA-1	Layer3	299.505	-184.158	5	1	1	4	1	2	5
GATATGAGACACTAAC-1	Layer6	369.667	-330.243	4	7	3	3	4	4	5
GATATGCGGTAGCCAA-1	Layer3	401.44	-222.637	5	2	6	0	1	2	4
GATATGGATTACGCGG-1	Layer3	174.932	-269.487	1	2	1	0	1	2	5
GATATTGAGATTGGCG-1	Layer4	428.713	-303.735	5	6	6	0	4	6	5
GATATTTCCTACATGG-1	Layer3	395.32	-211.836	5	2	6	0	1	6	5
GATCAACATAAAGGGA-1	WM	229.298	-453.195	2	4	2	1	3	7	2
GATCATTCCAAACATT-1	Layer6	292.574	-281.143	4	2	3	3	2	2	5
GATCCCTTTATACTGC-1	Layer6	305.041	-270.432	1	7	3	3	2	4	5
GATCCGGGAATTAACA-1	Layer6	344.869	-330.063	4	7	3	3	4	2	4
GATCCTAAATCGGGAC-1	Layer4	413.501	-265.887	5	2	6	0	5	2	5
GATCCTCGACACTGGC-1	WM	217.417	-388.389	2	4	2	1	3	7	2
GATCCTCTTGCGCTTA-1	Layer3	377.138	-157.786	5	3	1	4	1	2	4
GATCGACACTATCTGA-1	Layer5	264.806	-264.761	1	2	1	5	1	2	5
GATCGCGGGCTCTCCA-1	Layer6	279.928	-313.411	4	7	4	3	2	4	5
GATCGCTACCCGATTT-1	Layer4	421.872	-389.919	5	6	0	0	1	2	5
GATCGCTATATCTCAG-1	WM	195.275	-447.525	2	5	2	1	3	5	3
GATCGGATAGAACCAT-1	Layer5	158.911	-339.424	1	6	4	5	2	2	5
GATCGGTGGCCATAAC-1	Layer6	329.838	-270.657	4	7	3	3	4	4	5
GATCGTGACTGATATC-1	Layer6	341.809	-324.662	4	7	4	3	4	4	1
GATCTCGACGCTGTGG-1	Layer3	483.843	-390.414	7	3	0	4	4	2	4
GATCTGCTATCTAAGG-1	Layer6	291.269	-453.645	6	5	2	2	6	5	6
GATCTTGGAGGGCATA-1	Layer6	335.374	-356.931	4	7	5	3	2	1	1
GATCTTTGCAGGGTAT-1	Layer6	236.544	-313.051	4	7	3	3	2	4	5
GATGACAAGTAGGGCA-1	WM	220.207	-426.148	2	4	2	1	3	3	3
GATGACGATGATCGCG-1	Layer2	469.622	-223.177	3	3	0	6	1	2	4
GATGATTTGAAACTGG-1	Layer1	225.608	-118.902	3	1	1	6	1	2	4
GATGCCACACTACAGC-1	Layer1	238.029	-118.992	3	1	1	4	1	2	4
GATGCCAGCAGAAGGC-1	Layer3	172.007	-242.484	5	1	5	0	1	2	4
GATGCCTTCTGCGGCA-1	WM	161.296	-431.098	2	4	2	1	3	3	2
GATGCGTCCTGCATTC-1	Layer6	295.365	-318.902	6	7	5	2	6	1	7
GATGCTACAAGCGCCT-1	Layer3	277.588	-210.936	5	2	1	6	1	2	4
GATGCTGTATTTCATC-1	Layer6	350.9	-351.665	4	7	3	3	4	4	5
GATGGCGCACACATTA-1	Layer3	209.361	-221.197	5	1	1	6	1	2	5
GATGGTGCCCTAGGCA-1	Layer3	361.521	-173.852	5	2	1	4	1	2	5
GATGTAACGAACCACC-1	WM	183.258	-393.519	2	4	2	1	3	7	2
GATGTCCGGATCACAT-1	Layer1	234.653	-156.706	3	1	5	0	1	2	4
GATGTCGGTCAACTGC-1	Layer3	346.085	-168.317	5	2	1	4	1	2	4
GATGTGTTGTCACAAG-1	Layer3	361.701	-152.25	5	1	1	4	1	6	4
GATGTTCAATCCACGA-1	Layer6	251.845	-340.144	4	4	2	2	3	3	2
GATGTTTGTGCGAGAT-1	Layer3	212.421	-226.643	5	1	1	4	1	2	4
GATTAACCGAAAGCCC-1	Layer4	406.211	-416.787	5	6	4	0	7	1	4
GATTAATCCTGGCTCA-1	Layer1	206.886	-140.324	3	1	5	6	1	2	4
GATTACTGAATTTGGG-1	Layer6	239.469	-340.054	4	7	5	2	2	1	6
GATTCCCTTGTCGCAG-1	Layer5	326.868	-254.455	1	2	4	0	5	2	5
GATTCCGCGTTTCCGT-1	Layer3	355.086	-206.121	5	2	1	0	5	2	5
GATTCCTATACGGCGC-1	Layer3	190.549	-253.42	5	2	1	0	1	2	5
GATTCGACGGTTCACG-1	Layer6	338.614	-340.774	4	7	5	3	2	2	1
GATTGACACTCTGCTC-1	Layer1	315.257	-146.535	7	1	5	6	1	2	4
GATTGCTCCAGTTGCA-1	WM	201.395	-458.371	2	4	2	1	3	7	2
GATTGGGAAAGGTTGT-1	Layer5	365.482	-475.788	1	6	0	5	7	1	5
GCAAACCCTACATTAT-1	Layer5	372.412	-378.803	4	7	3	3	2	4	5
GCAAACCTTGGCCATA-1	Layer6	325.563	-426.958	4	7	4	3	2	1	1
GCAAACGTCGCCAGGT-1	Layer3	480.873	-374.212	7	3	0	4	4	6	4
GCAAAGGGCGTTAGCC-1	WM	179.568	-474.392	2	4	2	1	3	3	2
GCAAATATTACGCTTT-1	Layer6	245.905	-307.741	1	7	4	3	2	2	1
GCAACACACTAGAACT-1	Layer6	168.002	-366.472	4	7	3	3	2	1	1
GCAACAGCAGTATGCG-1	Layer3	446.85	-368.542	5	6	0	4	5	2	4
GCAACCACCAGACCGG-1	Layer3	404.77	-195.725	5	2	1	0	5	2	5
GCAACCACGGCCGCGT-1	Layer6	208.371	-350.585	4	7	4	3	2	1	5
GCAACGGCTAGTTATG-1	Layer3	468.632	-352.565	5	3	0	4	5	2	4
GCAAGAATTCCTTGGC-1	WM	230.018	-356.166	6	5	2	2	6	1	1
GCAAGATGTGTTCGCG-1	Layer1	445.14	-179.838	3	3	0	6	5	2	4
GCAAGTGCACAGAGAA-1	Layer5	249.415	-248.47	1	2	1	0	1	2	4
GCAAGTGTAAAGCATG-1	WM	256.976	-480.333	2	4	2	1	3	3	3
GCACAAACCCTAGATG-1	WM	182.718	-468.992	2	4	2	1	3	3	2
GCACAAACGAGGCGTG-1	Layer3	471.602	-368.767	7	3	0	4	4	6	4
GCACAAGTGTCGGAAG-1	Layer3	318.182	-173.492	5	1	1	0	1	2	4
GCACACACTGGTAGCC-1	Layer4	409.271	-422.187	5	6	0	0	4	2	4
GCACGCCTACTTAGAT-1	WM	238.884	-415.527	2	4	2	1	3	3	2
GCACGTGGTTTACTTA-1	Layer3	446.085	-465.617	5	6	4	4	4	2	4
GCACTAGTCGCGCTAT-1	Layer3	252.97	-189.199	7	1	1	6	1	2	4
GCACTCCCACAGTCCC-1	Layer1	265.842	-124.572	3	1	0	6	1	2	4
GCACTGCCTACCTTTA-1	Layer6	328.308	-475.518	4	7	4	3	7	1	4
GCACTGTGCAAATGTA-1	Layer1	222.142	-167.417	3	1	5	6	1	2	4
GCAGAAGGTAATCTCC-1	Layer2	496.265	-390.504	3	3	4	6	5	2	4
GCAGACCCAGCACGTA-1	Layer4	437.804	-330.738	5	6	0	0	4	2	4
GCAGATCCATAAGACT-1	Layer5	381.548	-395.005	1	6	0	5	7	1	5
GCAGATTAGGGATATC-1	Layer6	307.786	-318.992	4	7	5	2	2	1	1
GCAGCACACAGCCCAG-1	Layer6	248.875	-323.942	4	7	4	3	2	4	1
GCAGCCTATATCACAT-1	Layer3	468.947	-309.406	5	6	0	4	5	2	4
GCAGCGGTGGGCATTA-1	Layer1	216.022	-156.571	3	1	1	6	1	2	4
GCAGCTATGGACAGGT-1	Layer1	469.847	-190.819	3	3	5	6	5	2	4
GCAGGAACTTAGATCT-1	WM	164.626	-404.185	2	4	2	1	3	7	2
GCAGGACTATAGAATA-1	Layer5	233.483	-307.651	1	7	4	3	2	2	5
GCAGGTAGAGTATGGT-1	Layer3	410.801	-217.327	5	2	6	0	1	2	5
GCAGTGTGGCTATAGG-1	Layer5	375.068	-438.119	1	6	3	5	2	1	5
[truncated: 1,463 more rows]

## Sheet: Fig2b
RGB values in dimension reduction methods
	x	y	r	g	b	method				x	y	r	g	b	method				x	y	r	g	b	method
AAACAAGTATCTCCCA-1	434.293	-390.009	0.399549	0.374902	0.0521353	SpatialPCA			AAACAAGTATCTCCCA-1	434.293	-390.009	0.402804	0.411306	0.946174	PCA			AAACAAGTATCTCCCA-1	434.293	-390.009	0.422969	0.700121	0.822353	NMF
AAACAATCTACTAGCA-1	253.375	-135.284	0.842148	0.946967	0.157061	SpatialPCA			AAACAATCTACTAGCA-1	253.375	-135.284	0.133988	0.257272	0.989813	PCA			AAACAATCTACTAGCA-1	253.375	-135.284	0.545558	0.187084	0.694431	NMF
AAACACCAATAACTGC-1	176.778	-436.634	0.581659	0.607564	0.971067	SpatialPCA			AAACACCAATAACTGC-1	176.778	-436.634	0.370765	0.739886	0.00522405	PCA			AAACACCAATAACTGC-1	176.778	-436.634	0.320783	0.253306	0.0105199	NMF
AAACAGAGCGACTCCT-1	410.936	-195.77	0.380008	0.40559	0.0496872	SpatialPCA			AAACAGAGCGACTCCT-1	410.936	-195.77	0.429067	0.429534	0.942215	PCA			AAACAGAGCGACTCCT-1	410.936	-195.77	0.620962	0.500469	0.855644	NMF
AAACAGGGTCTATATT-1	158.641	-371.782	0.504925	0.190122	0.708584	SpatialPCA			AAACAGGGTCTATATT-1	158.641	-371.782	0.484908	0.77825	0.434223	PCA			AAACAGGGTCTATATT-1	158.641	-371.782	0.444342	0.514693	0.639706	NMF
AAACATTTCCCGGATT-1	418.362	-449.235	0.020759	0.315595	0.363104	SpatialPCA			AAACATTTCCCGGATT-1	418.362	-449.235	0.358624	0.457725	0.797914	PCA			AAACATTTCCCGGATT-1	418.362	-449.235	0.520148	0.753619	0.74905	NMF
AAACCCGAACGAAATC-1	474.752	-363.366	0.0971931	0.531212	0.211538	SpatialPCA			AAACCCGAACGAAATC-1	474.752	-363.366	0.771529	0.527163	0.608638	PCA			AAACCCGAACGAAATC-1	474.752	-363.366	0.313452	0.861013	0.943249	NMF
AAACCGGGTAGGTACC-1	205.311	-345.185	0.844728	0.127186	0.44936	SpatialPCA			AAACCGGGTAGGTACC-1	205.311	-345.185	0.733188	0.979826	0.731696	PCA			AAACCGGGTAGGTACC-1	205.311	-345.185	0.807183	0.619308	0.609585	NMF
AAACCGTTCGTCCAGG-1	248.29	-399.415	0.614112	0.304335	0.897515	SpatialPCA			AAACCGTTCGTCCAGG-1	248.29	-399.415	0.439112	0.794083	0.0962294	PCA			AAACCGTTCGTCCAGG-1	248.29	-399.415	0.179378	0.234962	0.0569998	NMF
AAACCTAAGCAGCCGG-1	374.797	-470.432	0.0351198	0.122051	0.500559	SpatialPCA			AAACCTAAGCAGCCGG-1	374.797	-470.432	0.843069	0.674992	0.722776	PCA			AAACCTAAGCAGCCGG-1	374.797	-470.432	0.795702	0.852634	0.793046	NMF
AAACCTCATGAAGTTG-1	177.633	-318.002	0.91921	0.236941	0.279053	SpatialPCA			AAACCTCATGAAGTTG-1	177.633	-318.002	0.588674	0.65059	0.736089	PCA			AAACCTCATGAAGTTG-1	177.633	-318.002	0.50064	0.734673	0.719277	NMF
AAACGAAGAACATACC-1	318.317	-151.935	0.606418	0.60701	0.0519088	SpatialPCA			AAACGAAGAACATACC-1	318.317	-151.935	0.582063	0.00744291	0.907973	PCA			AAACGAAGAACATACC-1	318.317	-151.935	0.324025	0.915007	1	NMF
AAACGAGACGGTTGAT-1	363.636	-308.641	0.450759	0.00640915	0.418992	SpatialPCA			AAACGAGACGGTTGAT-1	363.636	-308.641	0.679392	0.892804	0.745847	PCA			AAACGAGACGGTTGAT-1	363.636	-308.641	0.649315	0.507925	0.596014	NMF
AAACGGGCGTACGGGT-1	399.595	-470.657	0.022283	0.287112	0.378745	SpatialPCA			AAACGGGCGTACGGGT-1	399.595	-470.657	0.901977	0.215835	0.936087	PCA			AAACGGGCGTACGGGT-1	399.595	-470.657	0.679685	0.921951	0.888176	NMF
AAACGGTTGCGAACTG-1	300.36	-480.693	0.418008	0.159369	0.716006	SpatialPCA			AAACGGTTGCGAACTG-1	300.36	-480.693	0.495456	0.635154	0.611865	PCA			AAACGGTTGCGAACTG-1	300.36	-480.693	0.490157	0.462856	0.686351	NMF
AAACTCGGTTCGCAAT-1	334.473	-475.563	0.151676	0.110946	0.617922	SpatialPCA			AAACTCGGTTCGCAAT-1	334.473	-475.563	0.562928	0.66211	0.637677	PCA			AAACTCGGTTCGCAAT-1	334.473	-475.563	0.733173	0.731975	0.663777	NMF
AAACTCGTGATATAAG-1	469.442	-244.734	0.202839	0.533668	0.0183178	SpatialPCA			AAACTCGTGATATAAG-1	469.442	-244.734	0.537907	0.0758188	0.891097	PCA			AAACTCGTGATATAAG-1	469.442	-244.734	0.365094	0.953439	0.986138	NMF
AAACTGCTGGCTCCAA-1	326.058	-362.241	0.526809	0.0340479	0.601789	SpatialPCA			AAACTGCTGGCTCCAA-1	326.058	-362.241	0.757197	0.585762	0.596032	PCA			AAACTGCTGGCTCCAA-1	326.058	-362.241	0.486432	0.264693	0.520488	NMF
AAACTTAATTGCACGC-1	154.86	-463.411	0.581442	0.595863	0.992016	SpatialPCA			AAACTTAATTGCACGC-1	154.86	-463.411	0.356142	0.728847	0.0270546	PCA			AAACTTAATTGCACGC-1	154.86	-463.411	0.341031	0.256346	0.0274878	NMF
AAACTTGCAAACGTAT-1	177.318	-361.161	0.471278	0.156159	0.63693	SpatialPCA			AAACTTGCAAACGTAT-1	177.318	-361.161	0.604131	0.811539	0.667471	PCA			AAACTTGCAAACGTAT-1	177.318	-361.161	0.645021	0.571061	0.586476	NMF
AAAGACATGAAGTTTA-1	405.311	-120.252	0.559539	0.763571	0.074828	SpatialPCA			AAAGACATGAAGTTTA-1	405.311	-120.252	0.153364	0.310786	0.879202	PCA			AAAGACATGAAGTTTA-1	405.311	-120.252	0.383081	0.203879	0.86162	NMF
AAAGACCCAAGTCGCG-1	268.587	-173.132	0.630618	0.671119	0.0880627	SpatialPCA			AAAGACCCAAGTCGCG-1	268.587	-173.132	0.321922	0.335348	0.932766	PCA			AAAGACCCAAGTCGCG-1	268.587	-173.132	0.423907	0.0968956	0.833049	NMF
AAAGACTGGGCGCTTT-1	165.572	-274.797	0.97365	0.373396	0.176844	SpatialPCA			AAAGACTGGGCGCTTT-1	165.572	-274.797	0.435891	0.614434	0.838869	PCA			AAAGACTGGGCGCTTT-1	165.572	-274.797	0.333225	0.2984	0.765571	NMF
AAAGGCCCTATAATAC-1	185.779	-474.437	0.533593	0.565461	0.950366	SpatialPCA			AAAGGCCCTATAATAC-1	185.779	-474.437	0.350846	0.749452	0.0802553	PCA			AAAGGCCCTATAATAC-1	185.779	-474.437	0.270722	0.27317	0.0467107	NMF
AAAGGCTACGGACCAT-1	285.059	-453.6	0.454375	0.240897	0.842212	SpatialPCA			AAAGGCTACGGACCAT-1	285.059	-453.6	0.411363	0.818872	0.165272	PCA			AAAGGCTACGGACCAT-1	285.059	-453.6	0.2714	0.180486	0.145365	NMF
AAAGGCTCTCGCGCCG-1	288.479	-415.887	0.495448	0.207568	0.82526	SpatialPCA			AAAGGCTCTCGCGCCG-1	288.479	-415.887	0.488655	0.817274	0.319141	PCA			AAAGGCTCTCGCGCCG-1	288.479	-415.887	0.356626	0.213792	0.244862	NMF
AAAGGGATGTAGCAAG-1	311.386	-248.92	0.689928	0.133719	0.247035	SpatialPCA			AAAGGGATGTAGCAAG-1	311.386	-248.92	0.440693	0.689214	0.86411	PCA			AAAGGGATGTAGCAAG-1	311.386	-248.92	0.660622	0.157822	0.705401	NMF
AAAGGGCAGCTTGAAT-1	199.865	-248.11	0.886219	0.434069	0.137185	SpatialPCA			AAAGGGCAGCTTGAAT-1	199.865	-248.11	0.375469	0.532668	0.933019	PCA			AAAGGGCAGCTTGAAT-1	199.865	-248.11	0.644462	0.169709	0.826503	NMF
AAAGGTAAGCTGTACC-1	448.29	-174.482	0.373622	0.728589	0.102399	SpatialPCA			AAAGGTAAGCTGTACC-1	448.29	-174.482	0.180698	0.394808	0.777048	PCA			AAAGGTAAGCTGTACC-1	448.29	-174.482	0.0998311	0.211979	0.709623	NMF
AAAGTAGCATTGCTCA-1	201.845	-393.654	0.593139	0.409748	0.87606	SpatialPCA			AAAGTAGCATTGCTCA-1	201.845	-393.654	0.417783	0.75591	0.048449	PCA			AAAGTAGCATTGCTCA-1	201.845	-393.654	0.308876	0.187195	0.0458966	NMF
AAAGTCACTGATGTAA-1	280.963	-173.222	0.659587	0.595464	0.0813531	SpatialPCA			AAAGTCACTGATGTAA-1	280.963	-173.222	0.53831	0.140817	0.933133	PCA			AAAGTCACTGATGTAA-1	280.963	-173.222	0.357093	0.522463	0.911236	NMF
AAAGTCGACCCTCAGT-1	165.257	-317.912	0.908109	0.248881	0.256349	SpatialPCA			AAAGTCGACCCTCAGT-1	165.257	-317.912	0.446386	0.559326	0.763001	PCA			AAAGTCGACCCTCAGT-1	165.257	-317.912	0.512147	0.675505	0.710341	NMF
AAAGTGTGATTTATCT-1	409.721	-357.516	0.161603	0.129916	0.318498	SpatialPCA			AAAGTGTGATTTATCT-1	409.721	-357.516	0.765229	0.697294	0.833158	PCA			AAAGTGTGATTTATCT-1	409.721	-357.516	0.597009	0.689341	0.718727	NMF
AAAGTTGACTCCCGTA-1	416.022	-346.76	0.150685	0.180956	0.261136	SpatialPCA			AAAGTTGACTCCCGTA-1	416.022	-346.76	0.60286	0.65234	0.839364	PCA			AAAGTTGACTCCCGTA-1	416.022	-346.76	0.478981	0.76585	0.868856	NMF
AAATAACCATACGGGA-1	392.349	-195.635	0.401845	0.373763	0.0405076	SpatialPCA			AAATAACCATACGGGA-1	392.349	-195.635	0.738222	0.268296	0.919983	PCA			AAATAACCATACGGGA-1	392.349	-195.635	0.523177	0.731053	0.776428	NMF
AAATAAGGTAGTGCCC-1	475.338	-287.894	0.153539	0.495898	0.0916044	SpatialPCA			AAATAAGGTAGTGCCC-1	475.338	-287.894	0.656957	0.180356	0.926573	PCA			AAATAAGGTAGTGCCC-1	475.338	-287.894	0.505779	0.925178	0.958713	NMF
AAATACCTATAAGCAT-1	332.178	-373.087	0.460884	0.0196458	0.575417	SpatialPCA			AAATACCTATAAGCAT-1	332.178	-373.087	0.620477	0.84815	0.699768	PCA			AAATACCTATAAGCAT-1	332.178	-373.087	0.653884	0.403803	0.571754	NMF
AAATAGCTTAGACTTT-1	447.255	-314.671	0.070136	0.330941	0.192129	SpatialPCA			AAATAGCTTAGACTTT-1	447.255	-314.671	0.803168	0.215766	0.903875	PCA			AAATAGCTTAGACTTT-1	447.255	-314.671	0.574332	0.900707	0.886043	NMF
AAATAGGGTGCTATTG-1	362.916	-405.671	0.148887	0.0499113	0.546364	SpatialPCA			AAATAGGGTGCTATTG-1	362.916	-405.671	0.557962	0.674253	0.639401	PCA			AAATAGGGTGCTATTG-1	362.916	-405.671	0.543717	0.643023	0.701906	NMF
AAATCCGATACACGCC-1	387.219	-470.567	0.0415425	0.130426	0.494507	SpatialPCA			AAATCCGATACACGCC-1	387.219	-470.567	0.791977	0.644351	0.718176	PCA			AAATCCGATACACGCC-1	387.219	-470.567	0.67083	0.807347	0.744475	NMF
AAATCGTGTACCACAA-1	291.989	-356.616	0.658274	0.139952	0.693137	SpatialPCA			AAATCGTGTACCACAA-1	291.989	-356.616	0.417239	0.759988	0.277765	PCA			AAATCGTGTACCACAA-1	291.989	-356.616	0.318778	0.188729	0.228924	NMF
AAATCTAGCCCTGCTA-1	431.053	-406.166	0.0184947	0.364045	0.26318	SpatialPCA			AAATCTAGCCCTGCTA-1	431.053	-406.166	0.441915	0.457099	0.879006	PCA			AAATCTAGCCCTGCTA-1	431.053	-406.166	0.39167	0.789047	0.891937	NMF
AAATGATTCGATCAGC-1	463.321	-233.888	0.211265	0.533101	0.0072999	SpatialPCA			AAATGATTCGATCAGC-1	463.321	-233.888	0.395981	0.243973	0.821785	PCA			AAATGATTCGATCAGC-1	463.321	-233.888	0.302613	0.652444	0.860469	NMF
AAATGCTCGTTACGTT-1	193.969	-204.905	0.80766	0.652796	0.127709	SpatialPCA			AAATGCTCGTTACGTT-1	193.969	-204.905	0.263416	0.27112	0.947895	PCA			AAATGCTCGTTACGTT-1	193.969	-204.905	0.291456	0.375368	0.914762	NMF
AAATGGCATGTCTTGT-1	333.528	-189.784	0.538095	0.376411	0.0626256	SpatialPCA			AAATGGCATGTCTTGT-1	333.528	-189.784	0.788659	0.23958	0.940678	PCA			AAATGGCATGTCTTGT-1	333.528	-189.784	0.673687	0.696962	0.885485	NMF
AAATGGCCCGTGCCCT-1	170.972	-382.673	0.581251	0.338616	0.81266	SpatialPCA			AAATGGCCCGTGCCCT-1	170.972	-382.673	0.501653	0.841311	0.331898	PCA			AAATGGCCCGTGCCCT-1	170.972	-382.673	0.42251	0.309835	0.226001	NMF
AAATGGTCAATGTGCC-1	276.958	-297.21	0.807908	0.0710275	0.414378	SpatialPCA			AAATGGTCAATGTGCC-1	276.958	-297.21	0.656441	0.946419	0.766465	PCA			AAATGGTCAATGTGCC-1	276.958	-297.21	0.798204	0.459337	0.711324	NMF
AAATTAACGGGTAGCT-1	298.605	-302.745	0.722236	0.0687629	0.511772	SpatialPCA			AAATTAACGGGTAGCT-1	298.605	-302.745	0.612864	0.869717	0.79017	PCA			AAATTAACGGGTAGCT-1	298.605	-302.745	0.628429	0.128558	0.700328	NMF
AAATTACACGACTCTG-1	386.184	-195.59	0.418545	0.36077	0.0402941	SpatialPCA			AAATTACACGACTCTG-1	386.184	-195.59	0.409567	0.558988	0.921752	PCA			AAATTACACGACTCTG-1	386.184	-195.59	0.546635	0.202393	0.808707	NMF
AAATTACCTATCGATG-1	410.441	-260.441	0.374907	0.180418	0.1465	SpatialPCA			AAATTACCTATCGATG-1	410.441	-260.441	0.70424	0.559213	0.89852	PCA			AAATTACCTATCGATG-1	410.441	-260.441	0.885635	0.455156	0.829939	NMF
AAATTCCAGGTCCAAA-1	475.158	-309.451	0.0913988	0.48316	0.161591	SpatialPCA			AAATTCCAGGTCCAAA-1	475.158	-309.451	0.62226	0.0559935	0.904578	PCA			AAATTCCAGGTCCAAA-1	475.158	-309.451	0.398147	1	0.996855	NMF
AAATTGATAGTCCTTT-1	214.086	-415.347	0.55751	0.481512	0.938588	SpatialPCA			AAATTGATAGTCCTTT-1	214.086	-415.347	0.349468	0.780842	0.143713	PCA			AAATTGATAGTCCTTT-1	214.086	-415.347	0.309553	0.146904	0.078812	NMF
AAATTGCGGCGGTTCT-1	178.938	-145.5	0.886253	0.950663	0.205222	SpatialPCA			AAATTGCGGCGGTTCT-1	178.938	-145.5	0.401924	0.896762	0.783996	PCA			AAATTGCGGCGGTTCT-1	178.938	-145.5	0.34679	0.108994	0.60709	NMF
AAATTTACCGAAATCC-1	398.875	-152.565	0.477189	0.566517	0.0367341	SpatialPCA			AAATTTACCGAAATCC-1	398.875	-152.565	0.119722	0.34109	0.870325	PCA			AAATTTACCGAAATCC-1	398.875	-152.565	0.254368	0.495545	0.885786	NMF
AAATTTGCGGGTGTGG-1	220.612	-372.232	0.605727	0.344854	0.821193	SpatialPCA			AAATTTGCGGGTGTGG-1	220.612	-372.232	0.469399	0.78154	0.0890891	PCA			AAATTTGCGGGTGTGG-1	220.612	-372.232	0.385512	0.266558	0.1068	NMF
AACAACTGGTAGTTGC-1	249.28	-270.027	0.879564	0.162715	0.266109	SpatialPCA			AACAACTGGTAGTTGC-1	249.28	-270.027	0.453733	0.706105	0.827214	PCA			AACAACTGGTAGTTGC-1	249.28	-270.027	0.585901	0.327972	0.768789	NMF
AACAATACATTGTCGA-1	232.448	-447.84	0.516399	0.429323	0.934455	SpatialPCA			AACAATACATTGTCGA-1	232.448	-447.84	0.359488	0.763878	0.111889	PCA			AACAATACATTGTCGA-1	232.448	-447.84	0.119734	0.145324	0.127865	NMF
AACAATTACTCTACGC-1	196.58	-275.023	0.968817	0.302509	0.187522	SpatialPCA			AACAATTACTCTACGC-1	196.58	-275.023	0.443046	0.668914	0.875186	PCA			AACAATTACTCTACGC-1	196.58	-275.023	0.757578	0.303903	0.843723	NMF
AACACACGCTCGCCGC-1	406.346	-395.23	0.0436297	0.186279	0.324648	SpatialPCA			AACACACGCTCGCCGC-1	406.346	-395.23	0.646479	0.501321	0.797103	PCA			AACACACGCTCGCCGC-1	406.346	-395.23	0.509154	0.767151	0.771095	NMF
AACACGACTGTACTGA-1	321.287	-168.137	0.596544	0.47819	0.0528785	SpatialPCA			AACACGACTGTACTGA-1	321.287	-168.137	0.406461	0.413508	0.951561	PCA			AACACGACTGTACTGA-1	321.287	-168.137	0.346494	0.250914	0.851984	NMF
AACACGAGACGCGGCC-1	183.528	-361.206	0.486104	0.180091	0.689046	SpatialPCA			AACACGAGACGCGGCC-1	183.528	-361.206	0.643279	0.850596	0.686563	PCA			AACACGAGACGCGGCC-1	183.528	-361.206	0.616531	0.413597	0.576193	NMF
AACACGCGGCCGCGAA-1	225.383	-151.26	0.808945	0.931617	0.154472	SpatialPCA			AACACGCGGCCGCGAA-1	225.383	-151.26	0.079165	0.243833	0.992064	PCA			AACACGCGGCCGCGAA-1	225.383	-151.26	0.295423	0.241363	0.830398	NMF
AACAGCTGTGTGGCAA-1	213.951	-436.904	0.532203	0.556815	0.923076	SpatialPCA			AACAGCTGTGTGGCAA-1	213.951	-436.904	0.350805	0.747659	0.121221	PCA			AACAGCTGTGTGGCAA-1	213.951	-436.904	0.164648	0.224953	0.0460971	NMF
AACAGGAAATCGAATA-1	327.273	-200.54	0.522637	0.274086	0.0982516	SpatialPCA			AACAGGAAATCGAATA-1	327.273	-200.54	0.48338	0.500038	0.946645	PCA			AACAGGAAATCGAATA-1	327.273	-200.54	0.801976	0.345226	0.853392	NMF
AACAGGATGGGCCGCG-1	215.167	-275.158	0.965217	0.247908	0.233899	SpatialPCA			AACAGGATGGGCCGCG-1	215.167	-275.158	0.463445	0.578981	0.719897	PCA			AACAGGATGGGCCGCG-1	215.167	-275.158	0.457577	0.690174	0.730443	NMF
AACAGGTAGTATGGAT-1	468.407	-384.879	0.0411589	0.582751	0.234614	SpatialPCA			AACAGGTAGTATGGAT-1	468.407	-384.879	0.592969	0.159242	0.914733	PCA			AACAGGTAGTATGGAT-1	468.407	-384.879	0.454859	0.93583	0.942995	NMF
AACATATCAACTGGTG-1	425.923	-265.977	0.256402	0.288821	0.0974659	SpatialPCA			AACATATCAACTGGTG-1	425.923	-265.977	0.554488	0.545898	0.894182	PCA			AACATATCAACTGGTG-1	425.923	-265.977	0.742938	0.370217	0.830422	NMF
AACATCGATACGTCTA-1	469.712	-212.376	0.516655	0.756206	0.119936	SpatialPCA			AACATCGATACGTCTA-1	469.712	-212.376	0.129951	0.342552	0.801422	PCA			AACATCGATACGTCTA-1	469.712	-212.376	0.164965	0.478346	0.843522	NMF
AACATTGAAGTTGATC-1	188.839	-479.838	0.533229	0.560948	0.955461	SpatialPCA			AACATTGAAGTTGATC-1	188.839	-479.838	0.419324	0.82177	0.259461	PCA			AACATTGAAGTTGATC-1	188.839	-479.838	0.372777	0.161862	0.129606	NMF
AACATTGTGACTCGAG-1	278.803	-464.356	0.448182	0.266021	0.8557	SpatialPCA			AACATTGTGACTCGAG-1	278.803	-464.356	0.412965	0.790997	0.273962	PCA			AACATTGTGACTCGAG-1	278.803	-464.356	0.212346	0.175157	0.151754	NMF
AACCAAGACTTCTCTG-1	193.159	-312.736	0.975675	0.230884	0.321372	SpatialPCA			AACCAAGACTTCTCTG-1	193.159	-312.736	0.457107	0.675758	0.749268	PCA			AACCAAGACTTCTCTG-1	193.159	-312.736	0.477882	0.68226	0.708068	NMF
AACCAGTATCACTCTT-1	405.086	-152.61	0.449095	0.576847	0.0462873	SpatialPCA			AACCAGTATCACTCTT-1	405.086	-152.61	0.177833	0.242096	0.869039	PCA			AACCAGTATCACTCTT-1	405.086	-152.61	0.767389	0.445863	0.841551	NMF
AACCATAGGGTTGAAC-1	151.71	-468.767	0.533828	0.605892	0.974454	SpatialPCA			AACCATAGGGTTGAAC-1	151.71	-468.767	0.357143	0.745817	0.0609847	PCA			AACCATAGGGTTGAAC-1	151.71	-468.767	0.335304	0.246452	0.00602112	NMF
AACCATGGGATCGCTA-1	212.646	-194.284	0.780456	0.668148	0.122921	SpatialPCA			AACCATGGGATCGCTA-1	212.646	-194.284	0.301858	0.255201	0.930464	PCA			AACCATGGGATCGCTA-1	212.646	-194.284	0.340307	0.312588	0.889359	NMF
AACCCAGAGACGGAGA-1	240.504	-199.865	0.73965	0.559071	0.0947509	SpatialPCA			AACCCAGAGACGGAGA-1	240.504	-199.865	0.295182	0.482637	0.899677	PCA			AACCCAGAGACGGAGA-1	240.504	-199.865	0.403834	0.109156	0.769079	NMF
AACCCATCCCATGATC-1	161.386	-420.342	0.536242	0.62684	0.965699	SpatialPCA			AACCCATCCCATGATC-1	161.386	-420.342	0.34902	0.75072	0.0995609	PCA			AACCCATCCCATGATC-1	161.386	-420.342	0.20553	0.136759	0.0684169	NMF
AACCCGACAACCCGTG-1	250.81	-480.288	0.48177	0.41731	0.900959	SpatialPCA			AACCCGACAACCCGTG-1	250.81	-480.288	0.357651	0.757634	0.0796261	PCA			AACCCGACAACCCGTG-1	250.81	-480.288	0.253891	0.170814	0.0724889	NMF
AACCCGAGCAGAATCG-1	468.092	-428.038	0.0969515	0.596351	0.248426	SpatialPCA			AACCCGAGCAGAATCG-1	468.092	-428.038	0.520642	0.10135	0.880645	PCA			AACCCGAGCAGAATCG-1	468.092	-428.038	0.382319	0.971299	0.98435	NMF
AACCCTACTGTCAATA-1	416.112	-336.004	0.153899	0.179986	0.258308	SpatialPCA			AACCCTACTGTCAATA-1	416.112	-336.004	0.627249	0.566877	0.829158	PCA			AACCCTACTGTCAATA-1	416.112	-336.004	0.557401	0.736792	0.736205	NMF
AACCCTGGTGGAACCA-1	336.814	-162.871	0.547402	0.469525	0.0448911	SpatialPCA			AACCCTGGTGGAACCA-1	336.814	-162.871	0.383131	0.453846	0.942565	PCA			AACCCTGGTGGAACCA-1	336.814	-162.871	0.453262	0.221578	0.8954	NMF
AACCGAGCTTGGTCAT-1	336.184	-249.1	0.580047	0.10812	0.22131	SpatialPCA			AACCGAGCTTGGTCAT-1	336.184	-249.1	0.835648	0.663982	0.857189	PCA			AACCGAGCTTGGTCAT-1	336.184	-249.1	0.95849	0.622658	0.822022	NMF
AACCGCTAAGGGATGC-1	403.465	-368.227	0.168983	0.113522	0.337452	SpatialPCA			AACCGCTAAGGGATGC-1	403.465	-368.227	0.68851	0.607151	0.856155	PCA			AACCGCTAAGGGATGC-1	403.465	-368.227	0.731772	0.627648	0.793653	NMF
AACCGTTGTGTTTGCT-1	318.092	-184.293	0.594476	0.418844	0.0565058	SpatialPCA			AACCGTTGTGTTTGCT-1	318.092	-184.293	0.432025	0.403336	0.934733	PCA			AACCGTTGTGTTTGCT-1	318.092	-184.293	0.414927	0.149317	0.813939	NMF
AACCTAAAGCCGTCCG-1	368.137	-119.982	0.571066	0.783807	0.066975	SpatialPCA			AACCTAAAGCCGTCCG-1	368.137	-119.982	0.132754	0.298834	0.809487	PCA			AACCTAAAGCCGTCCG-1	368.137	-119.982	0.0246833	0.251574	0.776979	NMF
AACCTCGCTTTAGCCC-1	371.827	-454.275	0.0500417	0.11108	0.511311	SpatialPCA			AACCTCGCTTTAGCCC-1	371.827	-454.275	0.819489	0.661845	0.734615	PCA			AACCTCGCTTTAGCCC-1	371.827	-454.275	0.681156	0.780024	0.776354	NMF
AACCTGTCACGGAATT-1	484.428	-314.942	0.109108	0.536279	0.161747	SpatialPCA			AACCTGTCACGGAATT-1	484.428	-314.942	0.623769	0.112386	0.917496	PCA			AACCTGTCACGGAATT-1	484.428	-314.942	0.346539	0.914741	0.952327	NMF
AACCTTTAAATACGGT-1	328.758	-410.801	0.316027	0.0488035	0.672077	SpatialPCA			AACCTTTAAATACGGT-1	328.758	-410.801	0.559804	0.70726	0.614207	PCA			AACCTTTAAATACGGT-1	328.758	-410.801	0.504703	0.586542	0.627161	NMF
AACCTTTACGACGTCT-1	404.68	-206.526	0.39666	0.325609	0.0345744	SpatialPCA			AACCTTTACGACGTCT-1	404.68	-206.526	0.88581	0.23027	0.93545	PCA			AACCTTTACGACGTCT-1	404.68	-206.526	0.736232	0.765422	0.860137	NMF
AACGATAATGCCGTAG-1	344.284	-405.536	0.263744	0.0294912	0.615693	SpatialPCA			AACGATAATGCCGTAG-1	344.284	-405.536	0.556284	0.700506	0.659904	PCA			AACGATAATGCCGTAG-1	344.284	-405.536	0.50625	0.582814	0.661208	NMF
AACGATAGAAGGGCCG-1	283.888	-200.225	0.624327	0.458295	0.0811044	SpatialPCA			AACGATAGAAGGGCCG-1	283.888	-200.225	0.379452	0.386932	0.887577	PCA			AACGATAGAAGGGCCG-1	283.888	-200.225	0.757419	0.296192	0.831216	NMF
AACGATATGTCAACTG-1	354.77	-249.28	0.461897	0.104982	0.214751	SpatialPCA			AACGATATGTCAACTG-1	354.77	-249.28	0.568816	0.66084	0.865988	PCA			AACGATATGTCAACTG-1	354.77	-249.28	0.723908	0.195328	0.734889	NMF
AACGCATGATCTGGGT-1	441.674	-228.353	0.256702	0.435032	0.0340177	SpatialPCA			AACGCATGATCTGGGT-1	441.674	-228.353	0.634086	0.245926	0.888586	PCA			AACGCATGATCTGGGT-1	441.674	-228.353	0.448102	0.796945	0.838401	NMF
AACGCGAACGGCAACA-1	188.119	-161.746	0.874404	0.947237	0.192975	SpatialPCA			AACGCGAACGGCAACA-1	188.119	-161.746	0.17697	0.252474	0.977354	PCA			AACGCGAACGGCAACA-1	188.119	-161.746	0.361817	0.0860654	0.859717	NMF
AACGCGACCTTGGGCG-1	281.773	-480.558	0.42212	0.312658	0.854345	SpatialPCA			AACGCGACCTTGGGCG-1	281.773	-480.558	0.314825	0.795229	0.223893	PCA			AACGCGACCTTGGGCG-1	281.773	-480.558	0.23216	0.109908	0.133622	NMF
AACGCGGTCTCCAGCC-1	320.747	-243.609	0.600814	0.118304	0.22264	SpatialPCA			AACGCGGTCTCCAGCC-1	320.747	-243.609	0.670714	0.448847	0.887654	PCA			AACGCGGTCTCCAGCC-1	320.747	-243.609	0.777002	0.369942	0.805136	NMF
AACGCTGTTGCTGAAA-1	409.316	-411.386	0.0355026	0.206911	0.39046	SpatialPCA			AACGCTGTTGCTGAAA-1	409.316	-411.386	0.607447	0.564215	0.68277	PCA			AACGCTGTTGCTGAAA-1	409.316	-411.386	0.516117	0.736209	0.738722	NMF
AACGGACGTACGTATA-1	403.285	-389.784	0.0895649	0.132705	0.380547	SpatialPCA			AACGGACGTACGTATA-1	403.285	-389.784	0.915035	0.693151	0.788638	PCA			AACGGACGTACGTATA-1	403.285	-389.784	0.755189	0.845684	0.836248	NMF
AACGGCCATCTCCGGT-1	239.199	-372.412	0.615697	0.348624	0.852124	SpatialPCA			AACGGCCATCTCCGGT-1	239.199	-372.412	0.428651	0.794206	0.0832066	PCA			AACGGCCATCTCCGGT-1	239.199	-372.412	0.322248	0.204275	0.0323323	NMF
AACGTACTGTGGGTAC-1	248.47	-377.858	0.617501	0.336793	0.872922	SpatialPCA			AACGTACTGTGGGTAC-1	248.47	-377.858	0.415577	0.757685	0.0368899	PCA			AACGTACTGTGGGTAC-1	248.47	-377.858	0.307983	0.133537	0.101291	NMF
AACGTAGTCTACCCAT-1	247.255	-124.437	0.899414	0.991365	0.178076	SpatialPCA			AACGTAGTCTACCCAT-1	247.255	-124.437	0.168847	0.292935	0.988086	PCA			AACGTAGTCTACCCAT-1	247.255	-124.437	0.51499	0.177946	0.844879	NMF
AACGTCAGACTAGTGG-1	243.249	-248.425	0.839126	0.257698	0.200533	SpatialPCA			AACGTCAGACTAGTGG-1	243.249	-248.425	0.457681	0.585866	0.930328	PCA			AACGTCAGACTAGTGG-1	243.249	-248.425	0.603331	0.297287	0.807232	NMF
AACGTGATGAAGGACA-1	377.093	-168.542	0.495314	0.456331	0.0336609	SpatialPCA			AACGTGATGAAGGACA-1	377.093	-168.542	0.663161	0.269531	0.936881	PCA			AACGTGATGAAGGACA-1	377.093	-168.542	0.605485	0.713004	0.930632	NMF
AACGTGCGAAAGTCTC-1	348.11	-313.906	0.523266	0.0114027	0.461242	SpatialPCA			AACGTGCGAAAGTCTC-1	348.11	-313.906	0.768804	0.939135	0.760627	PCA			AACGTGCGAAAGTCTC-1	348.11	-313.906	0.767394	0.457683	0.624814	NMF
AACTACCCGTTTGTCA-1	468.497	-374.122	0.0449732	0.576921	0.226488	SpatialPCA			AACTACCCGTTTGTCA-1	468.497	-374.122	0.666068	0.105673	0.919854	PCA			AACTACCCGTTTGTCA-1	468.497	-374.122	0.441864	0.947821	0.962395	NMF
AACTAGGCTTGGGTGT-1	307.066	-416.022	0.419649	0.128393	0.75868	SpatialPCA			AACTAGGCTTGGGTGT-1	307.066	-416.022	0.459475	0.786545	0.364617	PCA			AACTAGGCTTGGGTGT-1	307.066	-416.022	0.337229	0.240786	0.264473	NMF
AACTCAAGTTAATTGC-1	255.086	-323.987	0.804908	0.0688281	0.473439	SpatialPCA			AACTCAAGTTAATTGC-1	255.086	-323.987	0.457032	0.858757	0.792822	PCA			AACTCAAGTTAATTGC-1	255.086	-323.987	0.346552	0.139006	0.585893	NMF
AACTCCAGAGCGTGTT-1	402.88	-443.699	0.0381288	0.255413	0.387992	SpatialPCA			AACTCCAGAGCGTGTT-1	402.88	-443.699	0.692677	0.352062	0.933994	PCA			AACTCCAGAGCGTGTT-1	402.88	-443.699	0.63672	0.397383	0.78191	NMF
AACTCCTAATCCCATG-1	404.815	-184.923	0.35563	0.446121	0.0479485	SpatialPCA			AACTCCTAATCCCATG-1	404.815	-184.923	0.464085	0.383648	0.922913	PCA			AACTCCTAATCCCATG-1	404.815	-184.923	0.483434	0.538447	0.782113	NMF
AACTCGATGGCGCAGT-1	203.465	-178.038	0.702538	0.831377	0.137616	SpatialPCA			AACTCGATGGCGCAGT-1	203.465	-178.038	0.142926	0.285742	0.972762	PCA			AACTCGATGGCGCAGT-1	203.465	-178.038	0.326775	0.0309289	0.591334	NMF
AACTCTCAATAGAGCG-1	407.021	-308.956	0.246081	0.113489	0.272491	SpatialPCA			AACTCTCAATAGAGCG-1	407.021	-308.956	0.961196	0.714723	0.806541	PCA			AACTCTCAATAGAGCG-1	407.021	-308.956	0.858424	0.837599	0.829249	NMF
AACTCTCAGTGTGCTC-1	245.185	-404.77	0.600595	0.297824	0.894409	SpatialPCA			AACTCTCAGTGTGCTC-1	245.185	-404.77	0.494007	0.853268	0.288914	PCA			AACTCTCAGTGTGCTC-1	245.185	-404.77	0.438424	0.287993	0.218914	NMF
AACTGATATTAGGCCT-1	324.122	-205.896	0.548851	0.278512	0.10425	SpatialPCA			AACTGATATTAGGCCT-1	324.122	-205.896	0.504248	0.460821	0.938781	PCA			AACTGATATTAGGCCT-1	324.122	-205.896	0.572838	0.207801	0.703302	NMF
AACTGGGTCCCGACGT-1	323.942	-227.453	0.567666	0.138513	0.195053	SpatialPCA			AACTGGGTCCCGACGT-1	323.942	-227.453	0.610179	0.514924	0.868944	PCA			AACTGGGTCCCGACGT-1	323.942	-227.453	0.804717	0.407763	0.842229	NMF
AACTGGGTTCGAGCCG-1	395.905	-136.364	0.529191	0.64432	0.0407459	SpatialPCA			AACTGGGTTCGAGCCG-1	395.905	-136.364	0.511677	0.120278	0.87098	PCA			AACTGGGTTCGAGCCG-1	395.905	-136.364	0.278729	0.63616	0.91612	NMF
AACTGGTGTGGGCCTT-1	271.827	-156.976	0.607862	0.801307	0.122486	SpatialPCA			AACTGGTGTGGGCCTT-1	271.827	-156.976	0.0906972	0.327909	0.849748	PCA			AACTGGTGTGGGCCTT-1	271.827	-156.976	0.106836	0.036315	0.757042	NMF
AACTTCTGCGTCTATC-1	175.338	-215.572	0.822705	0.635028	0.128172	SpatialPCA			AACTTCTGCGTCTATC-1	175.338	-215.572	0.357494	0.217666	0.937968	PCA			AACTTCTGCGTCTATC-1	175.338	-215.572	0.332632	0.379579	0.908933	NMF
AACTTGCCCGTATGCA-1	202.745	-275.068	0.976272	0.283899	0.200989	SpatialPCA			AACTTGCCCGTATGCA-1	202.745	-275.068	0.418357	0.74192	0.855473	PCA			AACTTGCCCGTATGCA-1	202.745	-275.068	0.673736	0.289055	0.761983	NMF
AACTTGCGTTCTCGCG-1	181.683	-194.059	0.714203	0.782641	0.134456	SpatialPCA			AACTTGCGTTCTCGCG-1	181.683	-194.059	0.117203	0.367965	0.856847	PCA			AACTTGCGTTCTCGCG-1	181.683	-194.059	0.153263	0.0179422	0.740768	NMF
AAGAAGGATCAGTTAG-1	197.21	-188.794	0.656363	0.792309	0.12625	SpatialPCA			AAGAAGGATCAGTTAG-1	197.21	-188.794	0.0341556	0.330328	0.818699	PCA			AAGAAGGATCAGTTAG-1	197.21	-188.794	0.0691154	0.0594928	0.760223	NMF
AAGACCCAACTGAACA-1	285.149	-442.844	0.46715	0.201633	0.824072	SpatialPCA			AAGACCCAACTGAACA-1	285.149	-442.844	0.39696	0.79393	0.252581	PCA			AAGACCCAACTGAACA-1	285.149	-442.844	0.291908	0.272656	0.145492	NMF
AAGACTAACCCGTTGT-1	203.735	-145.68	0.882502	0.960857	0.188592	SpatialPCA			AAGACTAACCCGTTGT-1	203.735	-145.68	0.138184	0.275234	0.982225	PCA			AAGACTAACCCGTTGT-1	203.735	-145.68	0.319701	0.116526	0.867807	NMF
AAGACTCACGCCCACT-1	414.581	-125.698	0.549517	0.765511	0.0931513	SpatialPCA			AAGACTCACGCCCACT-1	414.581	-125.698	0.143625	0.312499	0.811046	PCA			AAGACTCACGCCCACT-1	414.581	-125.698	0.0859526	0.144258	0.745117	NMF
AAGACTGCAAGCTACT-1	329.523	-313.771	0.675576	0.042267	0.522778	SpatialPCA			AAGACTGCAAGCTACT-1	329.523	-313.771	0.3698	0.93095	0.756167	PCA			AAGACTGCAAGCTACT-1	329.523	-313.771	0.279588	0.13168	0.555357	NMF
AAGAGATGAATCGGTA-1	202.835	-264.311	0.957083	0.315258	0.171406	SpatialPCA			AAGAGATGAATCGGTA-1	202.835	-264.311	0.344959	0.730971	0.883121	PCA			AAGAGATGAATCGGTA-1	202.835	-264.311	0.565276	0.237982	0.803347	NMF
AAGAGCTCTTTATCGG-1	357.426	-308.596	0.476195	0.00719072	0.43129	SpatialPCA			AAGAGCTCTTTATCGG-1	357.426	-308.596	0.830704	0.971538	0.743413	PCA			AAGAGCTCTTTATCGG-1	357.426	-308.596	0.915963	0.716514	0.75673	NMF
AAGAGGATGTACGCGA-1	208.551	-329.028	0.870932	0.146615	0.4244	SpatialPCA			AAGAGGATGTACGCGA-1	208.551	-329.028	0.496186	0.893927	0.787441	PCA			AAGAGGATGTACGCGA-1	208.551	-329.028	0.596158	0.299326	0.70592	NMF
AAGAGGCATGGATCGC-1	366.697	-314.041	0.437534	0.00644583	0.423375	SpatialPCA			AAGAGGCATGGATCGC-1	366.697	-314.041	0.814697	0.976584	0.734437	PCA			AAGAGGCATGGATCGC-1	366.697	-314.041	0.820127	0.646367	0.631993	NMF
AAGAGGCCCTTTGGAA-1	455.581	-438.704	0.0665144	0.554086	0.284162	SpatialPCA			AAGAGGCCCTTTGGAA-1	455.581	-438.704	0.50693	0.195373	0.84751	PCA			AAGAGGCCCTTTGGAA-1	455.581	-438.704	0.424869	0.972772	0.967454	NMF
AAGATGGCACCGGACC-1	238.704	-437.084	0.523315	0.39412	0.939386	SpatialPCA			AAGATGGCACCGGACC-1	238.704	-437.084	0.459574	0.786371	0.0923528	PCA			AAGATGGCACCGGACC-1	238.704	-437.084	0.420182	0.291289	0.12499	NMF
AAGATTGGCGGAACGT-1	398.065	-260.351	0.419897	0.123601	0.169849	SpatialPCA			AAGATTGGCGGAACGT-1	398.065	-260.351	0.703828	0.694496	0.861338	PCA			AAGATTGGCGGAACGT-1	398.065	-260.351	0.810013	0.407543	0.80223	NMF
AAGCACCCTGCGTATC-1	344.059	-437.894	0.207091	0.0417991	0.63915	SpatialPCA			AAGCACCCTGCGTATC-1	344.059	-437.894	0.658222	0.826235	0.657022	PCA			AAGCACCCTGCGTATC-1	344.059	-437.894	0.523434	0.614363	0.65362	NMF
AAGCATACTCTCCTGA-1	331.908	-405.446	0.288617	0.0347577	0.639823	SpatialPCA			AAGCATACTCTCCTGA-1	331.908	-405.446	0.592716	0.652156	0.653866	PCA			AAGCATACTCTCCTGA-1	331.908	-405.446	0.648586	0.675267	0.708557	NMF
AAGCCGAAGCGGTTTA-1	449.82	-384.743	0.0124367	0.49904	0.240013	SpatialPCA			AAGCCGAAGCGGTTTA-1	449.82	-384.743	0.739268	0.446889	0.913482	PCA			AAGCCGAAGCGGTTTA-1	449.82	-384.743	0.598773	0.824218	0.881106	NMF
AAGCCGCCGTGAAATC-1	188.929	-469.037	0.535297	0.567637	0.934954	SpatialPCA			AAGCCGCCGTGAAATC-1	188.929	-469.037	0.320451	0.789628	0.208352	PCA			AAGCCGCCGTGAAATC-1	188.929	-469.037	0.111092	0.156641	0.127933	NMF
AAGCGCAGGGCTTTGA-1	343.744	-481.008	0.171646	0.118378	0.638223	SpatialPCA			AAGCGCAGGGCTTTGA-1	343.744	-481.008	0.525605	0.694592	0.575236	PCA			AAGCGCAGGGCTTTGA-1	343.744	-481.008	0.510946	0.341365	0.497162	NMF
AAGCGGCGTCATGGGT-1	420.432	-168.902	0.339544	0.547114	0.0642391	SpatialPCA			AAGCGGCGTCATGGGT-1	420.432	-168.902	0.385819	0.399609	0.865963	PCA			AAGCGGCGTCATGGGT-1	420.432	-168.902	0.393697	0.273741	0.849042	NMF
AAGCGTCCCTCATCGA-1	226.418	-426.193	0.536228	0.436028	0.920085	SpatialPCA			AAGCGTCCCTCATCGA-1	226.418	-426.193	0.482275	0.825923	0.318363	PCA			AAGCGTCCCTCATCGA-1	226.418	-426.193	0.362081	0.227948	0.182916	NMF
AAGCTAGATCGAGTAA-1	328.938	-389.244	0.382499	0.0365622	0.64617	SpatialPCA			AAGCTAGATCGAGTAA-1	328.938	-389.244	0.564673	0.738833	0.653867	PCA			AAGCTAGATCGAGTAA-1	328.938	-389.244	0.464699	0.359368	0.529382	NMF
AAGCTCGTGCCAAGTC-1	345.05	-308.506	0.565852	0.0176503	0.454849	SpatialPCA			AAGCTCGTGCCAAGTC-1	345.05	-308.506	0.704635	0.994769	0.74717	PCA			AAGCTCGTGCCAAGTC-1	345.05	-308.506	0.722761	0.419878	0.598299	NMF
AAGCTCTTTCATGGTG-1	368.947	-427.273	0.095126	0.0425301	0.519157	SpatialPCA			AAGCTCTTTCATGGTG-1	368.947	-427.273	0.850421	0.645274	0.701209	PCA			AAGCTCTTTCATGGTG-1	368.947	-427.273	0.766985	0.851008	0.790078	NMF
AAGGAGCGGTTGGTGC-1	267.867	-270.162	0.830328	0.15332	0.270554	SpatialPCA			AAGGAGCGGTTGGTGC-1	267.867	-270.162	0.598463	0.660127	0.8825	PCA			AAGGAGCGGTTGGTGC-1	267.867	-270.162	0.744899	0.390484	0.766129	NMF
AAGGATCGATCGCTTG-1	456.391	-330.873	0.0612832	0.366673	0.191518	SpatialPCA			AAGGATCGATCGCTTG-1	456.391	-330.873	0.56907	0.393951	0.783976	PCA			AAGGATCGATCGCTTG-1	456.391	-330.873	0.376512	0.661453	0.763119	NMF
AAGGATGAGGGACCTC-1	388.749	-265.707	0.424014	0.0759044	0.200745	SpatialPCA			AAGGATGAGGGACCTC-1	388.749	-265.707	0.655197	0.712186	0.868846	PCA			AAGGATGAGGGACCTC-1	388.749	-265.707	0.68767	0.503839	0.803451	NMF
AAGGCAGGCTGTCTCC-1	484.158	-347.255	0.11946	0.579583	0.206851	SpatialPCA			AAGGCAGGCTGTCTCC-1	484.158	-347.255	0.495587	0.141393	0.884287	PCA			AAGGCAGGCTGTCTCC-1	484.158	-347.255	0.351755	0.825346	0.946187	NMF
AAGGCGCGTAAAGCTT-1	237.039	-248.38	0.855879	0.332628	0.166889	SpatialPCA			AAGGCGCGTAAAGCTT-1	237.039	-248.38	0.371533	0.534873	0.907187	PCA			AAGGCGCGTAAAGCTT-1	237.039	-248.38	0.73087	0.359132	0.777829	NMF
AAGGCTGTGCTCATCG-1	261.566	-280.918	0.880718	0.115971	0.328773	SpatialPCA			AAGGCTGTGCTCATCG-1	261.566	-280.918	0.610487	0.873515	0.792843	PCA			AAGGCTGTGCTCATCG-1	261.566	-280.918	0.814355	0.499067	0.823829	NMF
AAGGGAACGACTGGCT-1	182.808	-458.236	0.592382	0.606719	0.946166	SpatialPCA			AAGGGAACGACTGGCT-1	182.808	-458.236	0.343415	0.731446	0.130446	PCA			AAGGGAACGACTGGCT-1	182.808	-458.236	0.163626	0.148279	0.0660885	NMF
AAGGGACAGATTCTGT-1	404.275	-260.396	0.408487	0.145522	0.162686	SpatialPCA			AAGGGACAGATTCTGT-1	404.275	-260.396	0.849396	0.72305	0.82875	PCA			AAGGGACAGATTCTGT-1	404.275	-260.396	0.836042	0.607213	0.85125	NMF
AAGGGACTATGCATTC-1	198.425	-442.169	0.565831	0.60294	0.915292	SpatialPCA			AAGGGACTATGCATTC-1	198.425	-442.169	0.336648	0.74457	0.0903566	PCA			AAGGGACTATGCATTC-1	198.425	-442.169	0.297447	0.263256	0.0322703	NMF
AAGGTATCCTAATATA-1	370.207	-254.77	0.432368	0.0600367	0.225331	SpatialPCA			AAGGTATCCTAATATA-1	370.207	-254.77	0.686805	0.690664	0.87444	PCA			AAGGTATCCTAATATA-1	370.207	-254.77	0.907906	0.449969	0.798789	NMF
AAGGTGATAAACCAGC-1	403.555	-357.471	0.188257	0.110622	0.323813	SpatialPCA			AAGGTGATAAACCAGC-1	403.555	-357.471	0.744481	0.636416	0.750185	PCA			AAGGTGATAAACCAGC-1	403.555	-357.471	0.66755	0.796793	0.741725	NMF
AAGTAAGCTTCCAAAC-1	244.194	-119.037	0.904735	0.994726	0.180668	SpatialPCA			AAGTAAGCTTCCAAAC-1	244.194	-119.037	0.222243	0.320308	0.954982	PCA			AAGTAAGCTTCCAAAC-1	244.194	-119.037	0.288611	0.279269	0.864793	NMF
AAGTAGAAGACCGGGT-1	265.122	-221.647	0.765647	0.359116	0.134612	SpatialPCA			AAGTAGAAGACCGGGT-1	265.122	-221.647	0.70661	0.519659	0.914511	PCA			AAGTAGAAGACCGGGT-1	265.122	-221.647	0.813523	0.511211	0.850974	NMF
AAGTAGTGACGCGAGG-1	214.987	-296.715	0.990202	0.217975	0.276443	SpatialPCA			AAGTAGTGACGCGAGG-1	214.987	-296.715	0.370369	0.723765	0.869566	PCA			AAGTAGTGACGCGAGG-1	214.987	-296.715	0.624467	0.340916	0.739369	NMF
AAGTCAATTGTCGTCA-1	431.368	-363.051	0.0281	0.254138	0.279959	SpatialPCA			AAGTCAATTGTCGTCA-1	431.368	-363.051	0.537591	0.409325	0.85437	PCA			AAGTCAATTGTCGTCA-1	431.368	-363.051	0.530755	0.570661	0.79402	NMF
AAGTGACGACCGAATT-1	196.085	-339.739	0.86803	0.157035	0.428338	SpatialPCA			AAGTGACGACCGAATT-1	196.085	-339.739	0.461907	0.854077	0.798067	PCA			AAGTGACGACCGAATT-1	196.085	-339.739	0.636635	0.403563	0.654411	NMF
AAGTGAGTCGGGTTTA-1	266.472	-453.465	0.456325	0.310979	0.896199	SpatialPCA			AAGTGAGTCGGGTTTA-1	266.472	-453.465	0.388642	0.787318	0.26382	PCA			AAGTGAGTCGGGTTTA-1	266.472	-453.465	0.157817	0.149342	0.154976	NMF
AAGTGCCTTGACTGTA-1	440.729	-357.741	0.0489874	0.31466	0.241843	SpatialPCA			AAGTGCCTTGACTGTA-1	440.729	-357.741	0.579934	0.519193	0.792611	PCA			AAGTGCCTTGACTGTA-1	440.729	-357.741	0.512035	0.762428	0.783547	NMF
AAGTGCGTTAGAATCT-1	201.935	-382.898	0.592466	0.352917	0.823237	SpatialPCA			AAGTGCGTTAGAATCT-1	201.935	-382.898	0.503458	0.851234	0.319321	PCA			AAGTGCGTTAGAATCT-1	201.935	-382.898	0.436142	0.329153	0.216483	NMF
AAGTGTTTGGAGACGG-1	366.022	-400.315	0.151269	0.0534096	0.530985	SpatialPCA			AAGTGTTTGGAGACGG-1	366.022	-400.315	0.57389	0.666721	0.641396	PCA			AAGTGTTTGGAGACGG-1	366.022	-400.315	0.528031	0.620673	0.645032	NMF
AAGTTCACTCCAAGCT-1	381.323	-427.363	0.0620502	0.0671799	0.491932	SpatialPCA			AAGTTCACTCCAAGCT-1	381.323	-427.363	0.747484	0.565035	0.64944	PCA			AAGTTCACTCCAAGCT-1	381.323	-427.363	0.491133	0.662157	0.742907	NMF
AAGTTCAGTCTGCGTA-1	441.764	-217.552	0.272065	0.457843	0.0311413	SpatialPCA			AAGTTCAGTCTGCGTA-1	441.764	-217.552	0.519499	0.423635	0.84656	PCA			AAGTTCAGTCTGCGTA-1	441.764	-217.552	0.203527	0.443998	0.83436	NMF
AAGTTCGGCCAACAGG-1	223.762	-366.877	0.628227	0.292713	0.786766	SpatialPCA			AAGTTCGGCCAACAGG-1	223.762	-366.877	0.333645	0.791125	0.202307	PCA			AAGTTCGGCCAACAGG-1	223.762	-366.877	0.185438	0.243385	0.127827	NMF
AAGTTTACTAATGGCA-1	309.091	-146.49	0.59662	0.704267	0.0749595	SpatialPCA			AAGTTTACTAATGGCA-1	309.091	-146.49	0.176503	0.360801	0.865256	PCA			AAGTTTACTAATGGCA-1	309.091	-146.49	0.138202	0.0412012	0.748381	NMF
AAGTTTATGGGCCCAA-1	334.383	-486.319	0.177135	0.121325	0.643676	SpatialPCA			AAGTTTATGGGCCCAA-1	334.383	-486.319	0.430733	0.772716	0.352423	PCA			AAGTTTATGGGCCCAA-1	334.383	-486.319	0.390662	0.218238	0.210255	NMF
AATAACAACGCTCGGC-1	211.791	-312.871	0.926243	0.178923	0.368237	SpatialPCA			AATAACAACGCTCGGC-1	211.791	-312.871	0.465979	0.839826	0.81154	PCA			AATAACAACGCTCGGC-1	211.791	-312.871	0.84898	0.365374	0.799025	NMF
AATAACACTAGAACAA-1	235.914	-399.325	0.61509	0.319561	0.8914	SpatialPCA			AATAACACTAGAACAA-1	235.914	-399.325	0.450444	0.815103	0.208902	PCA			AATAACACTAGAACAA-1	235.914	-399.325	0.237813	0.184598	0.144703	NMF
AATAAGTCCTCGAGAC-1	340.054	-146.715	0.55475	0.628547	0.039769	SpatialPCA			AATAAGTCCTCGAGAC-1	340.054	-146.715	0.411946	0.219492	0.844761	PCA			AATAAGTCCTCGAGAC-1	340.054	-146.715	0.251519	0.552217	0.891836	NMF
AATAATCTTCGTATCG-1	496.175	-401.26	0.358764	0.748998	0.165679	SpatialPCA			AATAATCTTCGTATCG-1	496.175	-401.26	0.0302022	0.316243	0.800037	PCA			AATAATCTTCGTATCG-1	496.175	-401.26	0.17018	0.534186	0.854277	NMF
AATACAATGTTTCAGG-1	178.218	-242.529	0.90215	0.464869	0.142431	SpatialPCA			AATACAATGTTTCAGG-1	178.218	-242.529	0.239435	0.528864	0.803928	PCA			AATACAATGTTTCAGG-1	178.218	-242.529	0.482214	0.184	0.769241	NMF
AATACCGGAGGGCTGT-1	232.223	-480.153	0.564252	0.392018	0.969864	SpatialPCA			AATACCGGAGGGCTGT-1	232.223	-480.153	0.378856	0.747907	0.0147433	PCA			AATACCGGAGGGCTGT-1	232.223	-480.153	0.366281	0.220912	0.0537637	NMF
AATAGAACAGAGTGGC-1	260.711	-399.505	0.588232	0.285609	0.903952	SpatialPCA			AATAGAACAGAGTGGC-1	260.711	-399.505	0.482836	0.827771	0.247663	PCA			AATAGAACAGAGTGGC-1	260.711	-399.505	0.291916	0.24287	0.168846	NMF
AATAGAATCTGTTTCA-1	384.788	-378.893	0.157792	0.0730819	0.461683	SpatialPCA			AATAGAATCTGTTTCA-1	384.788	-378.893	0.576496	0.562365	0.69419	PCA			AATAGAATCTGTTTCA-1	384.788	-378.893	0.567511	0.660564	0.69464	NMF
AATAGCTACCGCGTGC-1	463.411	-223.132	0.216726	0.55273	0.0061593	SpatialPCA			AATAGCTACCGCGTGC-1	463.411	-223.132	0.264332	0.213485	0.877735	PCA			AATAGCTACCGCGTGC-1	463.411	-223.132	0.338491	0.808567	0.898976	NMF
AATAGTCCGTCCCGAC-1	294.554	-426.733	0.449292	0.150264	0.776274	SpatialPCA			AATAGTCCGTCCCGAC-1	294.554	-426.733	0.463615	0.792066	0.361323	PCA			AATAGTCCGTCCCGAC-1	294.554	-426.733	0.316397	0.213289	0.249787	NMF
AATATCAAGGTCGGAT-1	250.09	-162.196	0.605613	0.801389	0.124498	SpatialPCA			AATATCAAGGTCGGAT-1	250.09	-162.196	0.0454784	0.354362	0.82708	PCA			AATATCAAGGTCGGAT-1	250.09	-162.196	0.115493	0.114234	0.727499	NMF
AATATCGAATCAATGC-1	455.986	-384.788	0.0141464	0.518542	0.23987	SpatialPCA			AATATCGAATCAATGC-1	455.986	-384.788	0.61726	0.245504	0.912949	PCA			AATATCGAATCAATGC-1	455.986	-384.788	0.465469	0.85618	0.895295	NMF
AATATCGAGGGTTCTC-1	432.088	-266.022	0.244216	0.301381	0.0922687	SpatialPCA			AATATCGAGGGTTCTC-1	432.088	-266.022	0.740268	0.336869	0.934676	PCA			AATATCGAGGGTTCTC-1	432.088	-266.022	0.798153	0.749653	0.868691	NMF
AATATTGGAGTATTGA-1	186.994	-312.691	0.97548	0.237586	0.310109	SpatialPCA			AATATTGGAGTATTGA-1	186.994	-312.691	0.435953	0.837873	0.777802	PCA			AATATTGGAGTATTGA-1	186.994	-312.691	0.62484	0.724671	0.740013	NMF
AATCAGACTGCAGGAC-1	191.314	-145.59	0.887171	0.955304	0.197915	SpatialPCA			AATCAGACTGCAGGAC-1	191.314	-145.59	0.171983	0.270908	0.971958	PCA			AATCAGACTGCAGGAC-1	191.314	-145.59	0.406538	0.0569116	0.817537	NMF
AATCATGTAAAGACTC-1	421.737	-411.521	0.0205381	0.222227	0.295031	SpatialPCA			AATCATGTAAAGACTC-1	421.737	-411.521	0.543405	0.393441	0.844884	PCA			AATCATGTAAAGACTC-1	421.737	-411.521	0.529011	0.781183	0.759071	NMF
AATCCAAGGGCCTGAG-1	265.392	-189.289	0.667831	0.587622	0.0862577	SpatialPCA			AATCCAAGGGCCTGAG-1	265.392	-189.289	0.532735	0.14602	0.940314	PCA			AATCCAAGGGCCTGAG-1	265.392	-189.289	0.472245	0.556963	0.933844	NMF
AATCCATGCAAGGGTG-1	200.495	-161.836	0.820509	0.937321	0.157733	SpatialPCA			AATCCATGCAAGGGTG-1	200.495	-161.836	0.102778	0.246528	0.995408	PCA			AATCCATGCAAGGGTG-1	200.495	-161.836	0.40059	0.120373	0.805202	NMF
AATCGCCTCAGCGCCA-1	363.456	-330.198	0.420938	0.0125322	0.43856	SpatialPCA			AATCGCCTCAGCGCCA-1	363.456	-330.198	0.769729	0.909637	0.757428	PCA			AATCGCCTCAGCGCCA-1	363.456	-330.198	0.791442	0.430663	0.654333	NMF
AATCGCGCAGAGGACT-1	471.782	-347.165	0.127038	0.50516	0.192263	SpatialPCA			AATCGCGCAGAGGACT-1	471.782	-347.165	0.570268	0.173119	0.884357	PCA			AATCGCGCAGAGGACT-1	471.782	-347.165	0.383334	0.784218	0.871843	NMF
AATCGGGACACTACGA-1	305.851	-162.646	0.631806	0.6003	0.063326	SpatialPCA			AATCGGGACACTACGA-1	305.851	-162.646	0.337043	0.241061	0.946095	PCA			AATCGGGACACTACGA-1	305.851	-162.646	0.347362	0.178612	0.903083	NMF
AATCTAGGTTTACTTG-1	167.732	-398.83	0.58785	0.531343	0.89104	SpatialPCA			AATCTAGGTTTACTTG-1	167.732	-398.83	0.377491	0.809734	0.13019	PCA			AATCTAGGTTTACTTG-1	167.732	-398.83	0.255263	0.255751	0.0733891	NMF
AATCTATGCCGGAGCC-1	460.036	-260.846	0.203205	0.493554	0.0478047	SpatialPCA			AATCTATGCCGGAGCC-1	460.036	-260.846	0.466595	0.243719	0.904239	PCA			AATCTATGCCGGAGCC-1	460.036	-260.846	0.352088	0.612799	0.899354	NMF
AATCTGCGTTGGGACG-1	404.005	-292.754	0.391597	0.10463	0.22389	SpatialPCA			AATCTGCGTTGGGACG-1	404.005	-292.754	0.761427	0.61911	0.874378	PCA			AATCTGCGTTGGGACG-1	404.005	-292.754	0.943756	0.653432	0.822259	NMF
AATCTGGCTTTCTAGT-1	164.671	-393.384	0.57826	0.548079	0.88785	SpatialPCA			AATCTGGCTTTCTAGT-1	164.671	-393.384	0.333719	0.755336	0.148175	PCA			AATCTGGCTTTCTAGT-1	164.671	-393.384	0.200578	0.25877	0.0339284	NMF
AATCTGGGTAGACCCT-1	411.341	-141.854	0.467906	0.63996	0.0482122	SpatialPCA			AATCTGGGTAGACCCT-1	411.341	-141.854	0.341197	0.204992	0.929261	PCA			AATCTGGGTAGACCCT-1	411.341	-141.854	0.286031	0.566065	0.912469	NMF
AATGACAGCAATGTCT-1	211.296	-377.588	0.600792	0.378433	0.869638	SpatialPCA			AATGACAGCAATGTCT-1	211.296	-377.588	0.442214	0.77783	0.0910421	PCA			AATGACAGCAATGTCT-1	211.296	-377.588	0.356469	0.179492	0.0530535	NMF
AATGACGTAGGATGTC-1	360.171	-357.111	0.379662	0.00396319	0.468198	SpatialPCA			AATGACGTAGGATGTC-1	360.171	-357.111	0.820738	0.948651	0.744348	PCA			AATGACGTAGGATGTC-1	360.171	-357.111	0.737978	0.565	0.628005	NMF
AATGACTGTCAGCCGG-1	264.987	-243.204	0.790342	0.227205	0.202958	SpatialPCA			AATGACTGTCAGCCGG-1	264.987	-243.204	0.474564	0.679957	0.863521	PCA			AATGACTGTCAGCCGG-1	264.987	-243.204	0.647282	0.184844	0.711104	NMF
AATGAGTTCGCATATG-1	184.743	-199.46	0.717844	0.758417	0.131347	SpatialPCA			AATGAGTTCGCATATG-1	184.743	-199.46	0.0834208	0.353262	0.845154	PCA			AATGAGTTCGCATATG-1	184.743	-199.46	0.263581	0.0868241	0.737029	NMF
AATGATGATACGCTAT-1	407.471	-244.284	0.40852	0.191076	0.1159	SpatialPCA			AATGATGATACGCTAT-1	407.471	-244.284	0.748287	0.694167	0.851581	PCA			AATGATGATACGCTAT-1	407.471	-244.284	0.969398	0.521337	0.797215	NMF
AATGATGCGACTCCTG-1	432.178	-255.221	0.241159	0.345902	0.0677932	SpatialPCA			AATGATGCGACTCCTG-1	432.178	-255.221	0.607707	0.30278	0.898395	PCA			AATGATGCGACTCCTG-1	432.178	-255.221	0.569569	0.560051	0.910945	NMF
AATGCAACCGGGTACC-1	302.07	-254.275	0.720294	0.122973	0.270895	SpatialPCA			AATGCAACCGGGTACC-1	302.07	-254.275	0.788189	0.772461	0.826192	PCA			AATGCAACCGGGTACC-1	302.07	-254.275	0.825113	0.575174	0.772117	NMF
AATGCACCAAGCAATG-1	420.027	-222.772	0.314725	0.35962	0.0601348	SpatialPCA			AATGCACCAAGCAATG-1	420.027	-222.772	0.679345	0.42394	0.896099	PCA			AATGCACCAAGCAATG-1	420.027	-222.772	0.888047	0.634021	0.802449	NMF
AATGGTCCACCGTTCA-1	168.632	-280.198	0.975858	0.355211	0.18938	SpatialPCA			AATGGTCCACCGTTCA-1	168.632	-280.198	0.443279	0.566219	0.760969	PCA			AATGGTCCACCGTTCA-1	168.632	-280.198	0.41749	0.179521	0.593162	NMF
AATGGTTCTCACAAGC-1	227.948	-221.332	0.815717	0.491403	0.114094	SpatialPCA			AATGGTTCTCACAAGC-1	227.948	-221.332	0.44448	0.46314	0.947462	PCA			AATGGTTCTCACAAGC-1	227.948	-221.332	0.538814	0.208454	0.801337	NMF
AATGTGCCCGAGGTGT-1	201.71	-415.257	0.53538	0.503203	0.9267	SpatialPCA			AATGTGCCCGAGGTGT-1	201.71	-415.257	0.33543	0.783573	0.160478	PCA			AATGTGCCCGAGGTGT-1	201.71	-415.257	0.182192	0.264401	0.0942886	NMF
AATGTGCTAATCTGAG-1	216.742	-474.662	0.565517	0.468636	0.958393	SpatialPCA			AATGTGCTAATCTGAG-1	216.742	-474.662	0.365307	0.830472	0.182752	PCA			AATGTGCTAATCTGAG-1	216.742	-474.662	0.238945	0.196059	0.144152	NMF
AATTAAAGGTCGGCGT-1	273.582	-334.924	0.761619	0.0810014	0.55657	SpatialPCA			AATTAAAGGTCGGCGT-1	273.582	-334.924	0.356439	0.930587	0.758109	PCA			AATTAAAGGTCGGCGT-1	273.582	-334.924	0.278291	0.111118	0.543249	NMF
AATTAACGGATTTCCA-1	322.412	-432.313	0.293848	0.0688528	0.703137	SpatialPCA			AATTAACGGATTTCCA-1	322.412	-432.313	0.545347	0.723387	0.593038	PCA			AATTAACGGATTTCCA-1	322.412	-432.313	0.503461	0.306042	0.496892	NMF
AATTAGCGCTGCAGCG-1	313.411	-394.509	0.398069	0.0574583	0.683952	SpatialPCA			AATTAGCGCTGCAGCG-1	313.411	-394.509	0.523786	0.677945	0.587985	PCA			AATTAGCGCTGCAGCG-1	313.411	-394.509	0.327426	0.140792	0.489827	NMF
AATTCATAAGGGATCT-1	401.305	-244.239	0.406916	0.135455	0.131636	SpatialPCA			AATTCATAAGGGATCT-1	401.305	-244.239	0.816919	0.711006	0.835561	PCA			AATTCATAAGGGATCT-1	401.305	-244.239	0.868447	0.480673	0.822588	NMF
AATTCCAAGCATGTAC-1	297.3	-475.248	0.417895	0.16591	0.72139	SpatialPCA			AATTCCAAGCATGTAC-1	297.3	-475.248	0.438929	0.774802	0.349715	PCA			AATTCCAAGCATGTAC-1	297.3	-475.248	0.245326	0.277917	0.183065	NMF
AATTCGATTCGAGGAT-1	353.06	-475.698	0.139513	0.105528	0.599589	SpatialPCA			AATTCGATTCGAGGAT-1	353.06	-475.698	0.516952	0.740592	0.550081	PCA			AATTCGATTCGAGGAT-1	353.06	-475.698	0.527986	0.57574	0.691772	NMF
AATTCTAGAGTTAGGC-1	313.501	-383.753	0.410102	0.0570608	0.678138	SpatialPCA			AATTCTAGAGTTAGGC-1	313.501	-383.753	0.51884	0.668801	0.607523	PCA			AATTCTAGAGTTAGGC-1	313.501	-383.753	0.350248	0.163947	0.496662	NMF
AATTGAACGCTCTGGT-1	375.608	-362.646	0.321962	0.0198258	0.462345	SpatialPCA			AATTGAACGCTCTGGT-1	375.608	-362.646	0.702608	0.824158	0.7713	PCA			AATTGAACGCTCTGGT-1	375.608	-362.646	0.625696	0.485635	0.604603	NMF
AATTGCAGCAATCGAC-1	433.708	-465.527	0.0419272	0.421233	0.327749	SpatialPCA			AATTGCAGCAATCGAC-1	433.708	-465.527	0.465758	0.560124	0.714129	PCA			AATTGCAGCAATCGAC-1	433.708	-465.527	0.345424	0.405394	0.745839	NMF
AATTGCGTGGATTACA-1	145.455	-479.523	0.517625	0.609636	0.97706	SpatialPCA			AATTGCGTGGATTACA-1	145.455	-479.523	0.306426	0.782432	0.199293	PCA			AATTGCGTGGATTACA-1	145.455	-479.523	0.159044	0.14521	0.0806678	NMF
AATTTGGGACATAGTA-1	401.71	-190.324	0.39089	0.428229	0.0443201	SpatialPCA			AATTTGGGACATAGTA-1	401.71	-190.324	0.533399	0.481569	0.872783	PCA			AATTTGGGACATAGTA-1	401.71	-190.324	0.709796	0.169222	0.80041	NMF
AATTTGGTTCCAAAGA-1	327.408	-178.983	0.569435	0.416502	0.0505501	SpatialPCA			AATTTGGTTCCAAAGA-1	327.408	-178.983	0.792481	0.220296	0.938561	PCA			AATTTGGTTCCAAAGA-1	327.408	-178.983	0.759961	0.768536	0.895591	NMF
ACAAACCATGCGTCCT-1	167.282	-463.501	0.594453	0.561047	0.974764	SpatialPCA			ACAAACCATGCGTCCT-1	167.282	-463.501	0.393286	0.750032	0.0509416	PCA			ACAAACCATGCGTCCT-1	167.282	-463.501	0.284345	0.129524	0.0777488	NMF
ACAAACCGACAAGGCG-1	361.926	-119.937	0.579565	0.79311	0.0619586	SpatialPCA			ACAAACCGACAAGGCG-1	361.926	-119.937	0.103233	0.306743	0.811314	PCA			ACAAACCGACAAGGCG-1	361.926	-119.937	0.0160008	0.224496	0.769141	NMF
ACAAAGCATGACCTAG-1	418.272	-459.991	0.0259113	0.318781	0.371192	SpatialPCA			ACAAAGCATGACCTAG-1	418.272	-459.991	0.471616	0.548444	0.719475	PCA			ACAAAGCATGACCTAG-1	418.272	-459.991	0.553009	0.785744	0.805982	NMF
ACAAATCGCACCGAAT-1	372.322	-389.559	0.162159	0.0559157	0.51568	SpatialPCA			ACAAATCGCACCGAAT-1	372.322	-389.559	0.846681	0.667474	0.7187	PCA			ACAAATCGCACCGAAT-1	372.322	-389.559	0.752296	0.719515	0.653835	NMF
ACAAATGGTAGTGTTT-1	378.758	-357.246	0.320959	0.0217629	0.442048	SpatialPCA			ACAAATGGTAGTGTTT-1	378.758	-357.246	0.831058	0.966344	0.743541	PCA			ACAAATGGTAGTGTTT-1	378.758	-357.246	0.758149	0.733225	0.690938	NMF
ACAAATTCAGATCTGA-1	439.109	-158.236	0.385405	0.730753	0.0976783	SpatialPCA			ACAAATTCAGATCTGA-1	439.109	-158.236	0.18527	0.450543	0.782408	PCA			ACAAATTCAGATCTGA-1	439.109	-158.236	0.0581201	0.194461	0.725093	NMF
ACAACAGCATGAGCTA-1	342.079	-292.304	0.63592	0.0334782	0.421479	SpatialPCA			ACAACAGCATGAGCTA-1	342.079	-292.304	0.650657	0.981767	0.770384	PCA			ACAACAGCATGAGCTA-1	342.079	-292.304	0.722662	0.38676	0.607489	NMF
ACAACGGTCCCTGCGA-1	212.331	-237.399	0.854963	0.461364	0.128468	SpatialPCA			ACAACGGTCCCTGCGA-1	212.331	-237.399	0.322456	0.49306	0.920498	PCA			ACAACGGTCCCTGCGA-1	212.331	-237.399	0.499811	0.131533	0.821123	NMF
ACAAGCAGTGCCTAGC-1	199.64	-280.423	0.984084	0.278893	0.210929	SpatialPCA			ACAAGCAGTGCCTAGC-1	199.64	-280.423	0.43015	0.78873	0.846582	PCA			ACAAGCAGTGCCTAGC-1	199.64	-280.423	0.728501	0.314793	0.719984	NMF
ACAAGGAAATCCGCCC-1	350.675	-384.023	0.320082	0.0224663	0.57064	SpatialPCA			ACAAGGAAATCCGCCC-1	350.675	-384.023	0.521423	0.685263	0.663103	PCA			ACAAGGAAATCCGCCC-1	350.675	-384.023	0.472904	0.516751	0.664892	NMF
ACAAGGACAAGAGGTT-1	233.753	-275.293	0.936168	0.20131	0.257256	SpatialPCA			ACAAGGACAAGAGGTT-1	233.753	-275.293	0.447607	0.78215	0.844304	PCA			ACAAGGACAAGAGGTT-1	233.753	-275.293	0.599547	0.41502	0.703134	NMF
ACAAGGATGCTTTAGG-1	387.354	-448.965	0.0368497	0.117918	0.488026	SpatialPCA			ACAAGGATGCTTTAGG-1	387.354	-448.965	0.828915	0.673566	0.740166	PCA			ACAAGGATGCTTTAGG-1	387.354	-448.965	0.765418	0.834409	0.783007	NMF
ACAAGGGCAGGCTCTG-1	353.96	-357.066	0.406372	0.00281105	0.469094	SpatialPCA			ACAAGGGCAGGCTCTG-1	353.96	-357.066	0.715708	0.857424	0.774323	PCA			ACAAGGGCAGGCTCTG-1	353.96	-357.066	0.684914	0.449697	0.596174	NMF
ACAATAGTCGTACGTT-1	180.558	-345.005	0.833859	0.174724	0.406117	SpatialPCA			ACAATAGTCGTACGTT-1	180.558	-345.005	0.769243	0.97663	0.751785	PCA			ACAATAGTCGTACGTT-1	180.558	-345.005	0.801848	0.633064	0.609472	NMF
ACAATCCATTTAAACC-1	217.957	-312.916	0.889834	0.131529	0.385536	SpatialPCA			ACAATCCATTTAAACC-1	217.957	-312.916	0.633643	0.86641	0.806607	PCA			ACAATCCATTTAAACC-1	217.957	-312.916	0.825619	0.625973	0.651312	NMF
ACAATGAATACGGAGA-1	213.996	-426.103	0.542293	0.514702	0.933399	SpatialPCA			ACAATGAATACGGAGA-1	213.996	-426.103	0.496904	0.733702	0.143849	PCA			ACAATGAATACGGAGA-1	213.996	-426.103	0.31345	0.18291	0.0912761	NMF
ACAATTGTGTCTCTTT-1	418.767	-395.32	0.0132374	0.207629	0.300696	SpatialPCA			ACAATTGTGTCTCTTT-1	418.767	-395.32	0.818585	0.213236	0.929256	PCA			ACAATTGTGTCTCTTT-1	418.767	-395.32	0.651147	0.848588	0.900273	NMF
ACAATTTGAGCAGTGG-1	373.222	-270.972	0.439158	0.0437322	0.249462	SpatialPCA			ACAATTTGAGCAGTGG-1	373.222	-270.972	0.829551	0.611767	0.8727	PCA			ACAATTTGAGCAGTGG-1	373.222	-270.972	0.876126	0.586205	0.815488	NMF
ACAATTTGGCCATATT-1	499.64	-352.79	0.177125	0.655481	0.212579	SpatialPCA			ACAATTTGGCCATATT-1	499.64	-352.79	0.462195	0.091808	0.913378	PCA			ACAATTTGGCCATATT-1	499.64	-352.79	0.331267	0.532846	0.890402	NMF
ACACAAAGACGGGTGG-1	292.799	-248.785	0.749737	0.172365	0.234004	SpatialPCA			ACACAAAGACGGGTGG-1	292.799	-248.785	0.848888	0.736276	0.825853	PCA			ACACAAAGACGGGTGG-1	292.799	-248.785	0.982029	0.522498	0.804427	NMF
ACACACCAGGACCAGT-1	397.345	-357.426	0.216003	0.09132	0.335212	SpatialPCA			ACACACCAGGACCAGT-1	397.345	-357.426	0.918518	0.713332	0.791591	PCA			ACACACCAGGACCAGT-1	397.345	-357.426	0.74715	0.759214	0.732179	NMF
ACACACTTTCTACACG-1	318.002	-195.05	0.631741	0.403558	0.066639	SpatialPCA			ACACACTTTCTACACG-1	318.002	-195.05	0.776077	0.5162	0.606507	PCA			ACACACTTTCTACACG-1	318.002	-195.05	0.524663	0.130697	0.847414	NMF
ACACATGATCAAATCT-1	167.417	-441.944	0.553496	0.613097	0.982221	SpatialPCA			ACACATGATCAAATCT-1	167.417	-441.944	0.323074	0.78651	0.205853	PCA			ACACATGATCAAATCT-1	167.417	-441.944	0.12528	0.11339	0.118637	NMF
ACACCACATAATTAGC-1	481.503	-287.939	0.149222	0.517791	0.0953399	SpatialPCA			ACACCACATAATTAGC-1	481.503	-287.939	0.565543	0.0637664	0.927597	PCA			ACACCACATAATTAGC-1	481.503	-287.939	0.351842	0.893471	0.988166	NMF
ACACCCAGCATGCAGC-1	274.212	-248.65	0.761054	0.205611	0.212926	SpatialPCA			ACACCCAGCATGCAGC-1	274.212	-248.65	0.504835	0.707588	0.858915	PCA			ACACCCAGCATGCAGC-1	274.212	-248.65	0.849267	0.298582	0.75492	NMF
ACACCCGAGAAATCCG-1	240.324	-221.422	0.82296	0.484629	0.118822	SpatialPCA			ACACCCGAGAAATCCG-1	240.324	-221.422	0.390767	0.549011	0.921574	PCA			ACACCCGAGAAATCCG-1	240.324	-221.422	0.690946	0.36376	0.797178	NMF
ACACCGGTCTGACCGC-1	170.297	-468.902	0.574867	0.563104	0.972979	SpatialPCA			ACACCGGTCTGACCGC-1	170.297	-468.902	0.40271	0.813556	0.241605	PCA			ACACCGGTCTGACCGC-1	170.297	-468.902	0.181282	0.250574	0.0581465	NMF
ACACCTTAAGTAGGGC-1	252.475	-253.87	0.839285	0.206049	0.228243	SpatialPCA			ACACCTTAAGTAGGGC-1	252.475	-253.87	0.462738	0.741109	0.844485	PCA			ACACCTTAAGTAGGGC-1	252.475	-253.87	0.893207	0.406568	0.79671	NMF
ACACCTTACTACTTGC-1	462.511	-341.719	0.0795718	0.434653	0.195598	SpatialPCA			ACACCTTACTACTTGC-1	462.511	-341.719	0.280109	0.493974	0.795281	PCA			ACACCTTACTACTTGC-1	462.511	-341.719	0.411562	0.757396	0.818345	NMF
ACACGAGACTCCTTCT-1	339.019	-286.859	0.60537	0.0305681	0.383032	SpatialPCA			ACACGAGACTCCTTCT-1	339.019	-286.859	0.673421	0.939475	0.784061	PCA			ACACGAGACTCCTTCT-1	339.019	-286.859	0.74905	0.406511	0.686137	NMF
ACACGGCACTATGCAT-1	339.964	-157.516	0.556774	0.544301	0.0410421	SpatialPCA			ACACGGCACTATGCAT-1	339.964	-157.516	0.751423	0.466058	0.916606	PCA			ACACGGCACTATGCAT-1	339.964	-157.516	0.665611	0.636773	0.907562	NMF
ACACGGGAACTTAGGG-1	339.154	-265.302	0.556154	0.0420103	0.30601	SpatialPCA			ACACGGGAACTTAGGG-1	339.154	-265.302	0.855712	0.75668	0.832425	PCA			ACACGGGAACTTAGGG-1	339.154	-265.302	0.769802	0.423326	0.789583	NMF
ACACGTAGGCCACAAG-1	458.731	-433.348	0.0708462	0.569405	0.272791	SpatialPCA			ACACGTAGGCCACAAG-1	458.731	-433.348	0.604641	0.134869	0.882512	PCA			ACACGTAGGCCACAAG-1	458.731	-433.348	0.419526	0.977334	0.975756	NMF
ACACTCCAATGTCACT-1	172.277	-210.171	0.817602	0.646657	0.129085	SpatialPCA			ACACTCCAATGTCACT-1	172.277	-210.171	0.224421	0.390898	0.918507	PCA			ACACTCCAATGTCACT-1	172.277	-210.171	0.321913	0.0896433	0.845989	NMF
ACACTGATCAAGGTGT-1	266.877	-399.55	0.586636	0.283844	0.902332	SpatialPCA			ACACTGATCAAGGTGT-1	266.877	-399.55	0.418985	0.780037	0.254486	PCA			ACACTGATCAAGGTGT-1	266.877	-399.55	0.202726	0.141225	0.193023	NMF
ACACTGGGACAGTCGT-1	474.212	-438.839	0.133206	0.620439	0.243386	SpatialPCA			ACACTGGGACAGTCGT-1	474.212	-438.839	0.580926	0.175485	0.910714	PCA			ACACTGGGACAGTCGT-1	474.212	-438.839	0.426587	0.873425	0.922649	NMF
ACAGAACTGAGAACAA-1	192.529	-399.01	0.582178	0.471184	0.882916	SpatialPCA			ACAGAACTGAGAACAA-1	192.529	-399.01	0.337556	0.749362	0.108857	PCA			ACAGAACTGAGAACAA-1	192.529	-399.01	0.203264	0.14478	0.0572719	NMF
ACAGATTAGGTTAGTG-1	296.58	-157.156	0.622155	0.671963	0.0799588	SpatialPCA			ACAGATTAGGTTAGTG-1	296.58	-157.156	0.381305	0.172333	0.927083	PCA			ACAGATTAGGTTAGTG-1	296.58	-157.156	0.32919	0.487824	0.933095	NMF
ACAGCATAGAGCCAGT-1	299.595	-173.357	0.643721	0.518763	0.0621189	SpatialPCA			ACAGCATAGAGCCAGT-1	299.595	-173.357	0.33643	0.38516	0.926847	PCA			ACAGCATAGAGCCAGT-1	299.595	-173.357	0.474433	0.166254	0.745017	NMF
ACAGCGACATTCTCAT-1	424.617	-438.479	0.01377	0.370499	0.322918	SpatialPCA			ACAGCGACATTCTCAT-1	424.617	-438.479	0.601781	0.504491	0.796913	PCA			ACAGCGACATTCTCAT-1	424.617	-438.479	0.443931	0.652517	0.692864	NMF
ACAGCGCACCCGCAGC-1	367.732	-173.897	0.486959	0.444484	0.0249956	SpatialPCA			ACAGCGCACCCGCAGC-1	367.732	-173.897	0.430309	0.426647	0.927223	PCA			ACAGCGCACCCGCAGC-1	367.732	-173.897	0.449212	0.236266	0.811512	NMF
ACAGGCTTGCCCGACT-1	387.669	-405.851	0.0737765	0.0951017	0.456919	SpatialPCA			ACAGGCTTGCCCGACT-1	387.669	-405.851	0.789329	0.663231	0.731013	PCA			ACAGGCTTGCCCGACT-1	387.669	-405.851	0.698869	0.781798	0.739553	NMF
ACAGGTGGAGGTGAGG-1	239.064	-393.969	0.624121	0.313916	0.893568	SpatialPCA			ACAGGTGGAGGTGAGG-1	239.064	-393.969	0.465337	0.781164	0.0837938	PCA			ACAGGTGGAGGTGAGG-1	239.064	-393.969	0.278153	0.181354	0.11988	NMF
ACAGTAATACAACTTG-1	161.791	-366.427	0.493662	0.183814	0.693835	SpatialPCA			ACAGTAATACAACTTG-1	161.791	-366.427	0.509299	0.732112	0.530617	PCA			ACAGTAATACAACTTG-1	161.791	-366.427	0.422462	0.290061	0.659037	NMF
ACATAATAAGGCGGTG-1	314.626	-232.763	0.56363	0.159212	0.184776	SpatialPCA			ACATAATAAGGCGGTG-1	314.626	-232.763	0.679248	0.700473	0.860095	PCA			ACATAATAAGGCGGTG-1	314.626	-232.763	0.735384	0.305078	0.79983	NMF
ACATCCCGGCCATACG-1	294.644	-415.932	0.490789	0.191144	0.806649	SpatialPCA			ACATCCCGGCCATACG-1	294.644	-415.932	0.477948	0.84229	0.237607	PCA			ACATCCCGGCCATACG-1	294.644	-415.932	0.391714	0.282535	0.137707	NMF
ACATCCTGGTAACTGT-1	434.608	-346.895	0.0770841	0.26248	0.239212	SpatialPCA			ACATCCTGGTAACTGT-1	434.608	-346.895	0.535319	0.448015	0.908995	PCA			ACATCCTGGTAACTGT-1	434.608	-346.895	0.514831	0.710578	0.773063	NMF
ACATCGATCGTTTACC-1	310.666	-345.95	0.595838	0.0754389	0.641508	SpatialPCA			ACATCGATCGTTTACC-1	310.666	-345.95	0.758642	0.587506	0.582068	PCA			ACATCGATCGTTTACC-1	310.666	-345.95	0.339519	0.0296584	0.570125	NMF
ACATCGGTCAGCCGCG-1	233.258	-340.009	0.779775	0.0992387	0.552108	SpatialPCA			ACATCGGTCAGCCGCG-1	233.258	-340.009	0.364832	0.933962	0.755161	PCA			ACATCGGTCAGCCGCG-1	233.258	-340.009	0.316762	0.0778723	0.556366	NMF
ACATCGTATGCAATGG-1	369.397	-362.601	0.344545	0.0127151	0.465639	SpatialPCA			ACATCGTATGCAATGG-1	369.397	-362.601	0.63278	0.812189	0.757641	PCA			ACATCGTATGCAATGG-1	369.397	-362.601	0.464168	0.424598	0.809486	NMF
ACATCGTTAACCTAGT-1	352.295	-168.362	0.55924	0.460536	0.0612643	SpatialPCA			ACATCGTTAACCTAGT-1	352.295	-168.362	0.363938	0.423267	0.936424	PCA			ACATCGTTAACCTAGT-1	352.295	-168.362	0.594605	0.194713	0.808919	NMF
ACATCTCAACGCGTAA-1	349.37	-141.404	0.540784	0.654754	0.0408947	SpatialPCA			ACATCTCAACGCGTAA-1	349.37	-141.404	0.361806	0.234554	0.916963	PCA			ACATCTCAACGCGTAA-1	349.37	-141.404	0.324278	0.324256	0.886857	NMF
ACATGGCGCCAAAGTA-1	440.864	-336.184	0.0650757	0.288333	0.232019	SpatialPCA			ACATGGCGCCAAAGTA-1	440.864	-336.184	0.579714	0.447907	0.792414	PCA			ACATGGCGCCAAAGTA-1	440.864	-336.184	0.499068	0.964224	0.941777	NMF
ACATGGCTCAATTTAG-1	163.321	-161.566	0.883444	0.934543	0.219485	SpatialPCA			ACATGGCTCAATTTAG-1	163.321	-161.566	0.0438263	0.248435	0.979104	PCA			ACATGGCTCAATTTAG-1	163.321	-161.566	0.288176	0.143366	0.754146	NMF
ACATTAGTTTATATCC-1	307.201	-394.464	0.423472	0.0788979	0.705392	SpatialPCA			ACATTAGTTTATATCC-1	307.201	-394.464	0.554137	0.671859	0.600278	PCA			ACATTAGTTTATATCC-1	307.201	-394.464	0.375061	0.167711	0.502683	NMF
ACCAAACTAGAAATCC-1	327.723	-135.824	0.583387	0.769848	0.0708311	SpatialPCA			ACCAAACTAGAAATCC-1	327.723	-135.824	0.0723566	0.350235	0.855858	PCA			ACCAAACTAGAAATCC-1	327.723	-135.824	0.207471	0.141814	0.806244	NMF
ACCAACACCACACACT-1	460.261	-228.488	0.218769	0.533963	0.00727857	SpatialPCA			ACCAACACCACACACT-1	460.261	-228.488	0.521078	0.413573	0.847173	PCA			ACCAACACCACACACT-1	460.261	-228.488	0.315872	0.55795	0.857728	NMF
ACCAACCGCACTCCAC-1	418.182	-470.792	0.0259118	0.309116	0.375916	SpatialPCA			ACCAACCGCACTCCAC-1	418.182	-470.792	0.498312	0.568801	0.697468	PCA			ACCAACCGCACTCCAC-1	418.182	-470.792	0.395825	0.674249	0.760878	NMF
ACCAACGCTTATTTAT-1	269.937	-404.951	0.572857	0.27514	0.900772	SpatialPCA			ACCAACGCTTATTTAT-1	269.937	-404.951	0.37611	0.829287	0.189983	PCA			ACCAACGCTTATTTAT-1	269.937	-404.951	0.311157	0.267399	0.138272	NMF
ACCAAGAACGCGTGTC-1	271.422	-210.891	0.583413	0.448648	0.0812208	SpatialPCA			ACCAAGAACGCGTGTC-1	271.422	-210.891	0.782115	0.272634	0.945963	PCA			ACCAAGAACGCGTGTC-1	271.422	-210.891	0.650082	0.712419	0.914369	NMF
ACCAATATGCAAGTTA-1	359.676	-421.827	0.112928	0.0361691	0.537827	SpatialPCA			ACCAATATGCAAGTTA-1	359.676	-421.827	0.737246	0.567998	0.647955	PCA			ACCAATATGCAAGTTA-1	359.676	-421.827	0.502113	0.621578	0.656683	NMF
ACCACAACTCAGAACA-1	370.972	-157.741	0.519938	0.555329	0.0263524	SpatialPCA			ACCACAACTCAGAACA-1	370.972	-157.741	0.463988	0.197144	0.877127	PCA			ACCACAACTCAGAACA-1	370.972	-157.741	0.337034	0.798306	0.872788	NMF
ACCACAAGTTTCTATC-1	286.364	-281.098	0.814245	0.0962716	0.38217	SpatialPCA			ACCACAAGTTTCTATC-1	286.364	-281.098	0.705903	0.969664	0.774331	PCA			ACCACAAGTTTCTATC-1	286.364	-281.098	0.804264	0.636662	0.644686	NMF
ACCACCAATGTAACAA-1	450.135	-341.629	0.0466392	0.33153	0.225567	SpatialPCA			ACCACCAATGTAACAA-1	450.135	-341.629	0.898123	0.223266	0.933449	PCA			ACCACCAATGTAACAA-1	450.135	-341.629	0.676762	0.949477	0.902511	NMF
ACCACGTGCAGCTATA-1	353.825	-378.623	0.341783	0.0175713	0.509233	SpatialPCA			ACCACGTGCAGCTATA-1	353.825	-378.623	0.766238	0.928287	0.705849	PCA			ACCACGTGCAGCTATA-1	353.825	-378.623	0.734327	0.573737	0.591807	NMF
ACCAGCCCGGTCTTTG-1	343.204	-141.359	0.548934	0.665797	0.0420877	SpatialPCA			ACCAGCCCGGTCTTTG-1	343.204	-141.359	0.370155	0.230195	0.901679	PCA			ACCAGCCCGGTCTTTG-1	343.204	-141.359	0.244458	0.547057	0.860812	NMF
ACCAGTGCCCGGTCAA-1	439.019	-169.037	0.362061	0.696869	0.0929565	SpatialPCA			ACCAGTGCCCGGTCAA-1	439.019	-169.037	0.29523	0.480519	0.777221	PCA			ACCAGTGCCCGGTCAA-1	439.019	-169.037	0.309484	0.670464	0.850875	NMF
ACCAGTGCGGGAGACG-1	409.586	-379.073	0.0818093	0.148733	0.352385	SpatialPCA			ACCAGTGCGGGAGACG-1	409.586	-379.073	0.784651	0.497774	0.900288	PCA			ACCAGTGCGGGAGACG-1	409.586	-379.073	0.720077	0.817455	0.850449	NMF
ACCATATCCGCAATAA-1	292.259	-324.257	0.719195	0.0881184	0.588071	SpatialPCA			ACCATATCCGCAATAA-1	292.259	-324.257	0.436522	0.949417	0.731964	PCA			ACCATATCCGCAATAA-1	292.259	-324.257	0.310614	0.157563	0.557907	NMF
ACCATCGTATATGGTA-1	248.695	-345.5	0.720881	0.117198	0.626894	SpatialPCA			ACCATCGTATATGGTA-1	248.695	-345.5	0.456514	0.794605	0.356648	PCA			ACCATCGTATATGGTA-1	248.695	-345.5	0.300314	0.160144	0.233361	NMF
ACCCAACGCCCGTGGC-1	385.509	-281.818	0.422725	0.0524086	0.25976	SpatialPCA			ACCCAACGCCCGTGGC-1	385.509	-281.818	0.635972	0.689681	0.841066	PCA			ACCCAACGCCCGTGGC-1	385.509	-281.818	0.800278	0.53709	0.818759	NMF
ACCCACCTACATGCTC-1	196.715	-253.465	0.917506	0.374138	0.150749	SpatialPCA			ACCCACCTACATGCTC-1	196.715	-253.465	0.398402	0.573559	0.915317	PCA			ACCCACCTACATGCTC-1	196.715	-253.465	0.73962	0.223435	0.732002	NMF
ACCCATCTTGAGGGTA-1	233.438	-318.452	0.866502	0.108195	0.413196	SpatialPCA			ACCCATCTTGAGGGTA-1	233.438	-318.452	0.671897	0.959978	0.773539	PCA			ACCCATCTTGAGGGTA-1	233.438	-318.452	0.874638	0.512557	0.762457	NMF
ACCCATTTGTCCCTCT-1	427.678	-443.879	0.0152772	0.394432	0.314939	SpatialPCA			ACCCATTTGTCCCTCT-1	427.678	-443.879	0.778373	0.241597	0.930002	PCA			ACCCATTTGTCCCTCT-1	427.678	-443.879	0.670195	0.900312	0.864603	NMF
ACCCGAGCGAAATTAC-1	207.651	-447.615	0.540046	0.581537	0.916954	SpatialPCA			ACCCGAGCGAAATTAC-1	207.651	-447.615	0.321585	0.734624	0.164094	PCA			ACCCGAGCGAAATTAC-1	207.651	-447.615	0.0859319	0.242375	0.0463295	NMF
ACCCGGAAACTCCCAG-1	319.352	-426.913	0.325242	0.0734252	0.71363	SpatialPCA			ACCCGGAAACTCCCAG-1	319.352	-426.913	0.570422	0.710086	0.603455	PCA			ACCCGGAAACTCCCAG-1	319.352	-426.913	0.507776	0.373182	0.564143	NMF
ACCCGGATGACGCATC-1	428.578	-325.293	0.117187	0.229478	0.232441	SpatialPCA			ACCCGGATGACGCATC-1	428.578	-325.293	0.507389	0.44631	0.74559	PCA			ACCCGGATGACGCATC-1	428.578	-325.293	0.473889	0.708588	0.72423	NMF
ACCCGGTTACACTTCC-1	267.282	-345.635	0.738775	0.108382	0.612608	SpatialPCA			ACCCGGTTACACTTCC-1	267.282	-345.635	0.767714	0.57524	0.578795	PCA			ACCCGGTTACACTTCC-1	267.282	-345.635	0.395348	0.0888201	0.551005	NMF
ACCCGTGTCATCAGTA-1	285.239	-432.043	0.466094	0.196241	0.817059	SpatialPCA			ACCCGTGTCATCAGTA-1	285.239	-432.043	0.428677	0.802985	0.286161	PCA			ACCCGTGTCATCAGTA-1	285.239	-432.043	0.346865	0.206516	0.219125	NMF
ACCCTATGCCATATCG-1	241.944	-420.927	0.56549	0.347752	0.933943	SpatialPCA			ACCCTATGCCATATCG-1	241.944	-420.927	0.457244	0.767155	0.0779662	PCA			ACCCTATGCCATATCG-1	241.944	-420.927	0.243161	0.225019	0.14186	NMF
ACCCTCCCTTGCTATT-1	378.578	-378.848	0.215788	0.0495652	0.478901	SpatialPCA			ACCCTCCCTTGCTATT-1	378.578	-378.848	0.733069	0.690265	0.846783	PCA			ACCCTCCCTTGCTATT-1	378.578	-378.848	0.89002	0.489784	0.823761	NMF
ACCCTGGTAACGCCCT-1	475.743	-233.978	0.225097	0.561111	0.00236546	SpatialPCA			ACCCTGGTAACGCCCT-1	475.743	-233.978	0.289951	0.313233	0.823168	PCA			ACCCTGGTAACGCCCT-1	475.743	-233.978	0.221509	0.477737	0.84783	NMF
ACCCTTCATCTGCGAA-1	321.152	-189.694	0.611668	0.40742	0.0627384	SpatialPCA			ACCCTTCATCTGCGAA-1	321.152	-189.694	0.766364	0.308077	0.938118	PCA			ACCCTTCATCTGCGAA-1	321.152	-189.694	0.733185	0.554272	0.877926	NMF
ACCCTTTAGTTCTCCA-1	367.912	-152.295	0.523731	0.569831	0.0233945	SpatialPCA			ACCCTTTAGTTCTCCA-1	367.912	-152.295	0.500366	0.193035	0.887256	PCA			ACCCTTTAGTTCTCCA-1	367.912	-152.295	0.36055	0.490617	0.865494	NMF
ACCGAAAGGGCCCTGC-1	284.113	-167.867	0.656885	0.619075	0.0833864	SpatialPCA			ACCGAAAGGGCCCTGC-1	284.113	-167.867	0.341862	0.236398	0.936123	PCA			ACCGAAAGGGCCCTGC-1	284.113	-167.867	0.336621	0.297893	0.898006	NMF
ACCGACACATCTCCCA-1	325.383	-448.515	0.250085	0.0734644	0.691061	SpatialPCA			ACCGACACATCTCCCA-1	325.383	-448.515	0.595475	0.761927	0.628597	PCA			ACCGACACATCTCCCA-1	325.383	-448.515	0.616868	0.628096	0.621979	NMF
ACCGACTGAGTCCCAC-1	323.627	-270.612	0.648228	0.0616087	0.330562	SpatialPCA			ACCGACTGAGTCCCAC-1	323.627	-270.612	0.575338	0.857648	0.774949	PCA			ACCGACTGAGTCCCAC-1	323.627	-270.612	0.584719	0.39444	0.698435	NMF
ACCGATAGGCATAACC-1	483.438	-444.329	0.169188	0.625732	0.243451	SpatialPCA			ACCGATAGGCATAACC-1	483.438	-444.329	0.500844	0.0511338	0.898714	PCA			ACCGATAGGCATAACC-1	483.438	-444.329	0.333165	0.944198	0.991601	NMF
ACCGATATTTAATCAT-1	489.874	-412.016	0.243068	0.693566	0.199746	SpatialPCA			ACCGATATTTAATCAT-1	489.874	-412.016	0.473004	0.0982626	0.896303	PCA			ACCGATATTTAATCAT-1	489.874	-412.016	0.309361	0.848392	0.979087	NMF
ACCGATGGTAGCATCG-1	403.87	-314.311	0.233043	0.103561	0.295609	SpatialPCA			ACCGATGGTAGCATCG-1	403.87	-314.311	0.698449	0.643279	0.847005	PCA			ACCGATGGTAGCATCG-1	403.87	-314.311	0.860261	0.689231	0.796192	NMF
ACCGCAATAACTGCCT-1	362.961	-394.87	0.167364	0.0539605	0.545773	SpatialPCA			ACCGCAATAACTGCCT-1	362.961	-394.87	0.629386	0.6997	0.672222	PCA			ACCGCAATAACTGCCT-1	362.961	-394.87	0.654123	0.665905	0.655563	NMF
ACCGCGGTGGAAGTCG-1	446.895	-357.786	0.0362598	0.347496	0.241839	SpatialPCA			ACCGCGGTGGAAGTCG-1	446.895	-357.786	0.649235	0.307304	0.913645	PCA			ACCGCGGTGGAAGTCG-1	446.895	-357.786	0.570684	0.962586	0.923883	NMF
ACCGGGCCTTTGTTGA-1	422.052	-368.362	0.0416968	0.207765	0.306267	SpatialPCA			ACCGGGCCTTTGTTGA-1	422.052	-368.362	0.385441	0.470777	0.819737	PCA			ACCGGGCCTTTGTTGA-1	422.052	-368.362	0.493768	0.58547	0.803267	NMF
ACCGGTCAGGTACACC-1	164.356	-436.544	0.542616	0.62296	0.969837	SpatialPCA			ACCGGTCAGGTACACC-1	164.356	-436.544	0.338463	0.749172	0.107014	PCA			ACCGGTCAGGTACACC-1	164.356	-436.544	0.292421	0.23954	0.0192799	NMF
ACCGGTCTGAGTACGG-1	429.928	-141.989	0.502514	0.746528	0.116851	SpatialPCA			ACCGGTCTGAGTACGG-1	429.928	-141.989	0.169647	0.311346	0.813471	PCA			ACCGGTCTGAGTACGG-1	429.928	-141.989	0.213844	0.1334	0.724333	NMF
ACCGTGACCACGTGGG-1	238.659	-447.885	0.518562	0.393972	0.9434	SpatialPCA			ACCGTGACCACGTGGG-1	238.659	-447.885	0.406189	0.790468	0.186454	PCA			ACCGTGACCACGTGGG-1	238.659	-447.885	0.163178	0.116786	0.133137	NMF
ACCGTTCCCGCTCTGA-1	321.467	-146.58	0.580771	0.637166	0.04923	SpatialPCA			ACCGTTCCCGCTCTGA-1	321.467	-146.58	0.285987	0.298024	0.903298	PCA			ACCGTTCCCGCTCTGA-1	321.467	-146.58	0.306221	0.0512951	0.825821	NMF
ACCTAAGTACCTTTCA-1	211.206	-388.344	0.588052	0.425965	0.927789	SpatialPCA			ACCTAAGTACCTTTCA-1	211.206	-388.344	0.435892	0.786779	0.0821989	PCA			ACCTAAGTACCTTTCA-1	211.206	-388.344	0.337983	0.216023	0.0639936	NMF
ACCTAATCGACTTCCT-1	211.926	-291.314	0.991143	0.22503	0.26004	SpatialPCA			ACCTAATCGACTTCCT-1	211.926	-291.314	0.454786	0.778931	0.844331	PCA			ACCTAATCGACTTCCT-1	211.926	-291.314	0.813837	0.355203	0.752699	NMF
ACCTACAGTATGTGGT-1	468.722	-341.764	0.111758	0.490025	0.188264	SpatialPCA			ACCTACAGTATGTGGT-1	468.722	-341.764	0.608134	0.192044	0.90434	PCA			ACCTACAGTATGTGGT-1	468.722	-341.764	0.395872	0.80745	0.914109	NMF
ACCTCCGCCCTCGCTG-1	449.55	-417.102	0.00282969	0.463558	0.278779	SpatialPCA			ACCTCCGCCCTCGCTG-1	449.55	-417.102	0.463142	0.376869	0.833923	PCA			ACCTCCGCCCTCGCTG-1	449.55	-417.102	0.328246	0.800727	0.855625	NMF
ACCTCCGTTATTCACC-1	465.887	-304.005	0.0783758	0.412981	0.164305	SpatialPCA			ACCTCCGTTATTCACC-1	465.887	-304.005	0.333486	0.429515	0.885921	PCA			ACCTCCGTTATTCACC-1	465.887	-304.005	0.342786	0.637889	0.825569	NMF
ACCTCGAACTTATGCT-1	164.131	-468.857	0.57697	0.572908	0.976454	SpatialPCA			ACCTCGAACTTATGCT-1	164.131	-468.857	0.321196	0.775885	0.187192	PCA			ACCTCGAACTTATGCT-1	164.131	-468.857	0.177187	0.102597	0.101857	NMF
ACCTGCGTGTCATGTT-1	174.167	-366.517	0.477418	0.177836	0.689673	SpatialPCA			ACCTGCGTGTCATGTT-1	174.167	-366.517	0.59946	0.844431	0.695421	PCA			ACCTGCGTGTCATGTT-1	174.167	-366.517	0.414416	0.267751	0.26433	NMF
ACGAAATGGGCGGCAC-1	193.339	-291.179	0.998942	0.259881	0.260198	SpatialPCA			ACGAAATGGGCGGCAC-1	193.339	-291.179	0.712543	0.730712	0.793495	PCA			ACGAAATGGGCGGCAC-1	193.339	-291.179	0.852353	0.750503	0.817879	NMF
ACGACTGGTCATACTC-1	223.042	-463.906	0.485208	0.44394	0.947288	SpatialPCA			ACGACTGGTCATACTC-1	223.042	-463.906	0.413807	0.777509	0.159868	PCA			ACGACTGGTCATACTC-1	223.042	-463.906	0.169711	0.18661	0.139337	NMF
ACGAGAACCCATCACG-1	225.293	-162.016	0.785903	0.914021	0.149685	SpatialPCA			ACGAGAACCCATCACG-1	225.293	-162.016	0.051996	0.234485	0.993453	PCA			ACGAGAACCCATCACG-1	225.293	-162.016	0.338864	0.0526149	0.644972	NMF
ACGAGATATTTGCTTA-1	370.882	-168.497	0.491417	0.452337	0.0258323	SpatialPCA			ACGAGATATTTGCTTA-1	370.882	-168.497	0.335521	0.526028	0.912899	PCA			ACGAGATATTTGCTTA-1	370.882	-168.497	0.551504	0.1476	0.791855	NMF
ACGAGGATACCACTCT-1	174.032	-388.074	0.59241	0.391843	0.834921	SpatialPCA			ACGAGGATACCACTCT-1	174.032	-388.074	0.412679	0.767722	0.0993568	PCA			ACGAGGATACCACTCT-1	174.032	-388.074	0.26334	0.170169	0.0864206	NMF
ACGAGGTTTACAACGT-1	158.236	-425.698	0.53005	0.635287	0.963783	SpatialPCA			ACGAGGTTTACAACGT-1	158.236	-425.698	0.3121	0.764862	0.164742	PCA			ACGAGGTTTACAACGT-1	158.236	-425.698	0.121302	0.0913185	0.106613	NMF
ACGAGTACGGATGCCC-1	441.359	-271.467	0.202205	0.364668	0.0843293	SpatialPCA			ACGAGTACGGATGCCC-1	441.359	-271.467	0.441282	0.468952	0.877846	PCA			ACGAGTACGGATGCCC-1	441.359	-271.467	0.620673	0.37749	0.881606	NMF
ACGATACATAGAACTA-1	367.237	-238.569	0.414009	0.0894468	0.200563	SpatialPCA			ACGATACATAGAACTA-1	367.237	-238.569	0.840886	0.6963	0.847425	PCA			ACGATACATAGAACTA-1	367.237	-238.569	0.934175	0.673159	0.811827	NMF
ACGATCATACATAGAG-1	314.446	-254.365	0.675512	0.104164	0.269477	SpatialPCA			ACGATCATACATAGAG-1	314.446	-254.365	0.786049	0.883158	0.791047	PCA			ACGATCATACATAGAG-1	314.446	-254.365	0.548702	0.509248	0.894167	NMF
ACGATCATCTTGTAAA-1	434.833	-314.536	0.0853376	0.300245	0.200957	SpatialPCA			ACGATCATCTTGTAAA-1	434.833	-314.536	0.547181	0.421319	0.772847	PCA			ACGATCATCTTGTAAA-1	434.833	-314.536	0.469476	0.906921	0.916001	NMF
ACGATGCATATGTTAT-1	252.025	-318.587	0.857209	0.0764604	0.420817	SpatialPCA			ACGATGCATATGTTAT-1	252.025	-318.587	0.470255	0.920276	0.79023	PCA			ACGATGCATATGTTAT-1	252.025	-318.587	0.479797	0.231528	0.641427	NMF
ACGATGGATCCGATGC-1	336.769	-173.627	0.549118	0.429403	0.0529011	SpatialPCA			ACGATGGATCCGATGC-1	336.769	-173.627	0.789562	0.248357	0.942866	PCA			ACGATGGATCCGATGC-1	336.769	-173.627	0.756119	0.616696	0.885301	NMF
ACGCAAACTAATAGAT-1	263.366	-458.821	0.45777	0.325259	0.904932	SpatialPCA			ACGCAAACTAATAGAT-1	263.366	-458.821	0.411839	0.772849	0.100378	PCA			ACGCAAACTAATAGAT-1	263.366	-458.821	0.243476	0.267434	0.0312959	NMF
ACGCAATCACTACAGC-1	456.976	-255.401	0.201267	0.461909	0.0505243	SpatialPCA			ACGCAATCACTACAGC-1	456.976	-255.401	0.441376	0.491918	0.899246	PCA			ACGCAATCACTACAGC-1	456.976	-255.401	0.639834	0.231259	0.883328	NMF
ACGCATACGTTTACTA-1	434.023	-422.367	0.00653252	0.412079	0.279362	SpatialPCA			ACGCATACGTTTACTA-1	434.023	-422.367	0.797185	0.207276	0.937415	PCA			ACGCATACGTTTACTA-1	434.023	-422.367	0.569885	0.905422	0.890411	NMF
ACGCATTCGTGAGTAC-1	307.921	-297.435	0.707106	0.0564868	0.48781	SpatialPCA			ACGCATTCGTGAGTAC-1	307.921	-297.435	0.618385	0.876964	0.748295	PCA			ACGCATTCGTGAGTAC-1	307.921	-297.435	0.598488	0.372431	0.563997	NMF
ACGCCAGATGATTTCT-1	345.77	-211.431	0.453082	0.274605	0.101338	SpatialPCA			ACGCCAGATGATTTCT-1	345.77	-211.431	0.587845	0.522648	0.867101	PCA			ACGCCAGATGATTTCT-1	345.77	-211.431	0.778343	0.400693	0.772537	NMF
ACGCCCAGCTGTCGAT-1	340.144	-135.914	0.559652	0.730401	0.0546565	SpatialPCA			ACGCCCAGCTGTCGAT-1	340.144	-135.914	0.354508	0.256822	0.838454	PCA			ACGCCCAGCTGTCGAT-1	340.144	-135.914	0.303386	0.50315	0.839035	NMF
ACGCCGCTAGACGACC-1	338.524	-351.575	0.488803	0.0132245	0.525974	SpatialPCA			ACGCCGCTAGACGACC-1	338.524	-351.575	0.752773	0.94334	0.723925	PCA			ACGCCGCTAGACGACC-1	338.524	-351.575	0.671665	0.406214	0.575726	NMF
ACGCGAAGTCAGACGA-1	301.08	-383.618	0.538071	0.164498	0.777469	SpatialPCA			ACGCGAAGTCAGACGA-1	301.08	-383.618	0.416003	0.783028	0.298044	PCA			ACGCGAAGTCAGACGA-1	301.08	-383.618	0.270938	0.224814	0.2379	NMF
ACGCGCTACACAGGGT-1	214.671	-339.874	0.844138	0.118285	0.449906	SpatialPCA			ACGCGCTACACAGGGT-1	214.671	-339.874	0.536926	0.907031	0.777667	PCA			ACGCGCTACACAGGGT-1	214.671	-339.874	0.625599	0.306275	0.592861	NMF
ACGCGGGCCAAGGACA-1	310.981	-302.835	0.700795	0.0506914	0.511371	SpatialPCA			ACGCGGGCCAAGGACA-1	310.981	-302.835	0.384503	0.754001	0.758836	PCA			ACGCGGGCCAAGGACA-1	310.981	-302.835	0.736198	0.379335	0.788693	NMF
ACGCTAGTGATACACT-1	428.983	-271.377	0.238316	0.276171	0.115466	SpatialPCA			ACGCTAGTGATACACT-1	428.983	-271.377	0.628365	0.408326	0.930596	PCA			ACGCTAGTGATACACT-1	428.983	-271.377	0.663656	0.251853	0.823954	NMF
ACGCTTAGTGTCTCTC-1	371.107	-136.184	0.536927	0.643373	0.0368453	SpatialPCA			ACGCTTAGTGTCTCTC-1	371.107	-136.184	0.2652	0.316226	0.906349	PCA			ACGCTTAGTGTCTCTC-1	371.107	-136.184	0.432449	0.240428	0.840405	NMF
ACGGAATTTAGCAAAT-1	203.33	-199.595	0.798702	0.648409	0.123572	SpatialPCA			ACGGAATTTAGCAAAT-1	203.33	-199.595	0.241223	0.523253	0.807305	PCA			ACGGAATTTAGCAAAT-1	203.33	-199.595	0.291176	0.166559	0.862548	NMF
ACGGACTCTCAAAGCG-1	350.18	-448.695	0.159448	0.0557209	0.590395	SpatialPCA			ACGGACTCTCAAAGCG-1	350.18	-448.695	0.798799	0.748975	0.710328	PCA			ACGGACTCTCAAAGCG-1	350.18	-448.695	0.680082	0.642721	0.646028	NMF
ACGGAGCGCAAATTAC-1	454.14	-217.642	0.223765	0.531228	0.0105903	SpatialPCA			ACGGAGCGCAAATTAC-1	454.14	-217.642	0.256559	0.297412	0.800263	PCA			ACGGAGCGCAAATTAC-1	454.14	-217.642	0.321896	0.634737	0.833015	NMF
ACGGATGGTGCGGATA-1	362.736	-427.228	0.10836	0.0392627	0.532447	SpatialPCA			ACGGATGGTGCGGATA-1	362.736	-427.228	0.549213	0.67975	0.694305	PCA			ACGGATGGTGCGGATA-1	362.736	-427.228	0.595628	0.57203	0.710596	NMF
ACGGCACTTGCTTGGG-1	304.05	-399.82	0.45899	0.113358	0.743722	SpatialPCA			ACGGCACTTGCTTGGG-1	304.05	-399.82	0.521399	0.681158	0.574422	PCA			ACGGCACTTGCTTGGG-1	304.05	-399.82	0.31417	0.134194	0.506515	NMF
ACGGCCAACATGGACT-1	288.524	-405.131	0.534993	0.196894	0.810471	SpatialPCA			ACGGCCAACATGGACT-1	288.524	-405.131	0.449571	0.79706	0.141071	PCA			ACGGCCAACATGGACT-1	288.524	-405.131	0.295514	0.238796	0.122949	NMF
ACGGCGACGATGGGAA-1	356.841	-384.068	0.292955	0.0284407	0.548374	SpatialPCA			ACGGCGACGATGGGAA-1	356.841	-384.068	0.7568	0.630798	0.633788	PCA			ACGGCGACGATGGGAA-1	356.841	-384.068	0.642055	0.581877	0.608613	NMF
ACGGCGGGTTGCCCTG-1	216.112	-145.77	0.881841	0.975384	0.170031	SpatialPCA			ACGGCGGGTTGCCCTG-1	216.112	-145.77	0.149932	0.256066	0.979783	PCA			ACGGCGGGTTGCCCTG-1	216.112	-145.77	0.394218	0.127492	0.808885	NMF
ACGGCTGGATGTAGAA-1	151.89	-447.21	0.553129	0.620933	0.979929	SpatialPCA			ACGGCTGGATGTAGAA-1	151.89	-447.21	0.335925	0.748708	0.112574	PCA			ACGGCTGGATGTAGAA-1	151.89	-447.21	0.290294	0.216219	0.0101078	NMF
ACGGGAGTGTCGGCCC-1	195.815	-372.052	0.565184	0.280045	0.774901	SpatialPCA			ACGGGAGTGTCGGCCC-1	195.815	-372.052	0.422273	0.770743	0.334694	PCA			ACGGGAGTGTCGGCCC-1	195.815	-372.052	0.258114	0.250671	0.216917	NMF
ACGTACAGATTTCTCT-1	324.347	-173.537	0.575354	0.446146	0.0496756	SpatialPCA			ACGTACAGATTTCTCT-1	324.347	-173.537	0.422309	0.403293	0.949889	PCA			ACGTACAGATTTCTCT-1	324.347	-173.537	0.341624	0.308125	0.844931	NMF
ACGTAGATTGCTGATG-1	326.508	-297.57	0.727655	0.0548277	0.489089	SpatialPCA			ACGTAGATTGCTGATG-1	326.508	-297.57	0.424791	0.92617	0.77332	PCA			ACGTAGATTGCTGATG-1	326.508	-297.57	0.531001	0.194782	0.638507	NMF
ACGTATTACTCCGATC-1	419.172	-341.404	0.136335	0.19752	0.252339	SpatialPCA			ACGTATTACTCCGATC-1	419.172	-341.404	0.661654	0.525837	0.834784	PCA			ACGTATTACTCCGATC-1	419.172	-341.404	0.784146	0.775224	0.795201	NMF
ACGTGCGCCTCGTGCA-1	314.761	-211.206	0.591016	0.292111	0.114121	SpatialPCA			ACGTGCGCCTCGTGCA-1	314.761	-211.206	0.57913	0.462936	0.938697	PCA			ACGTGCGCCTCGTGCA-1	314.761	-211.206	0.630496	0.361603	0.785112	NMF
ACGTGGTCGAATGTGC-1	361.881	-130.693	0.539803	0.680972	0.0447436	SpatialPCA			ACGTGGTCGAATGTGC-1	361.881	-130.693	0.501901	0.0468044	0.91288	PCA			ACGTGGTCGAATGTGC-1	361.881	-130.693	0.321202	0.919026	0.992374	NMF
ACGTTAATGTCGAAGA-1	332.403	-340.729	0.534557	0.0220947	0.552065	SpatialPCA			ACGTTAATGTCGAAGA-1	332.403	-340.729	0.681772	0.904069	0.751351	PCA			ACGTTAATGTCGAAGA-1	332.403	-340.729	0.592521	0.298466	0.585068	NMF
ACGTTAGATTTGCCCG-1	239.514	-329.253	0.836175	0.0823141	0.451144	SpatialPCA			ACGTTAGATTTGCCCG-1	239.514	-329.253	0.623064	0.979226	0.761567	PCA			ACGTTAGATTTGCCCG-1	239.514	-329.253	0.751797	0.489124	0.613814	NMF
ACGTTCCGCGCTCCGT-1	287.264	-162.511	0.63726	0.656662	0.0849545	SpatialPCA			ACGTTCCGCGCTCCGT-1	287.264	-162.511	0.267691	0.373568	0.909342	PCA			ACGTTCCGCGCTCCGT-1	287.264	-162.511	0.421688	0.119053	0.818252	NMF
ACGTTCGCAATCAATT-1	469.037	-298.65	0.0885205	0.432726	0.157504	SpatialPCA			ACGTTCGCAATCAATT-1	469.037	-298.65	0.557821	0.364992	0.774582	PCA			ACGTTCGCAATCAATT-1	469.037	-298.65	0.485003	0.794862	0.811393	NMF
ACGTTCGTTCAGGAAA-1	254.185	-442.574	0.491634	0.338641	0.919987	SpatialPCA			ACGTTCGTTCAGGAAA-1	254.185	-442.574	0.446237	0.762289	0.0636711	PCA			ACGTTCGTTCAGGAAA-1	254.185	-442.574	0.318159	0.283788	0.0697463	NMF
ACGTTTAGTTGTGATC-1	330.378	-195.185	0.514593	0.277515	0.0947379	SpatialPCA			ACGTTTAGTTGTGATC-1	330.378	-195.185	0.55279	0.389965	0.923933	PCA			ACGTTTAGTTGTGATC-1	330.378	-195.185	0.592439	0.166105	0.790855	NMF
ACTAATACGTCAGGCG-1	423.582	-163.501	0.354989	0.591193	0.0635943	SpatialPCA			ACTAATACGTCAGGCG-1	423.582	-163.501	0.261157	0.490821	0.781045	PCA			ACTAATACGTCAGGCG-1	423.582	-163.501	0.468758	0.18652	0.72283	NMF
ACTACATCCCGACAAG-1	170.387	-458.146	0.604817	0.564678	0.972356	SpatialPCA			ACTACATCCCGACAAG-1	170.387	-458.146	0.374596	0.730669	0.0265594	PCA			ACTACATCCCGACAAG-1	170.387	-458.146	0.330585	0.214358	0.018795	NMF
ACTACCAGCTCTCTGG-1	246.31	-253.825	0.83787	0.213905	0.222095	SpatialPCA			ACTACCAGCTCTCTGG-1	246.31	-253.825	0.472016	0.722224	0.856461	PCA			ACTACCAGCTCTCTGG-1	246.31	-253.825	0.760398	0.282925	0.779584	NMF
ACTACGCGTTAGAATT-1	291.359	-442.889	0.438227	0.14485	0.778348	SpatialPCA			ACTACGCGTTAGAATT-1	291.359	-442.889	0.424556	0.775868	0.324593	PCA			ACTACGCGTTAGAATT-1	291.359	-442.889	0.319384	0.24145	0.261859	NMF
ACTAGTTGCGATCGTC-1	440.459	-390.099	0.377444	0.377399	0.0679893	SpatialPCA			ACTAGTTGCGATCGTC-1	440.459	-390.099	0.630407	0.432537	0.934824	PCA			ACTAGTTGCGATCGTC-1	440.459	-390.099	0.67388	0.775434	0.813979	NMF
ACTATATGCTGTGTTC-1	445.05	-190.639	0.220402	0.547287	0.0249238	SpatialPCA			ACTATATGCTGTGTTC-1	445.05	-190.639	0.532605	0.386877	0.84521	PCA			ACTATATGCTGTGTTC-1	445.05	-190.639	0.345755	0.568224	0.853225	NMF
ACTATCCAGGGCATGG-1	453.375	-325.473	0.0608759	0.349805	0.192214	SpatialPCA			ACTATCCAGGGCATGG-1	453.375	-325.473	0.584908	0.382997	0.777696	PCA			ACTATCCAGGGCATGG-1	453.375	-325.473	0.465192	0.862963	0.86865	NMF
ACTATCTGCCCGCGTA-1	468.227	-406.481	0.0851521	0.60325	0.243861	SpatialPCA			ACTATCTGCCCGCGTA-1	468.227	-406.481	0.56217	0.0614417	0.921818	PCA			ACTATCTGCCCGCGTA-1	468.227	-406.481	0.389597	0.890815	0.944829	NMF
ACTATGTCCAGCTGCC-1	185.869	-463.636	0.543203	0.576913	0.925771	SpatialPCA			ACTATGTCCAGCTGCC-1	185.869	-463.636	0.374596	0.742071	0.00814372	PCA			ACTATGTCCAGCTGCC-1	185.869	-463.636	0.365461	0.178322	0.0123869	NMF
ACTATTCGTCCGTGGT-1	348.965	-195.32	0.474255	0.336773	0.0690613	SpatialPCA			ACTATTCGTCCGTGGT-1	348.965	-195.32	0.468686	0.493175	0.895393	PCA			ACTATTCGTCCGTGGT-1	348.965	-195.32	0.732209	0.291079	0.86048	NMF
ACTATTTCCGGGCCCA-1	244.914	-437.129	0.524461	0.383222	0.952271	SpatialPCA			ACTATTTCCGGGCCCA-1	244.914	-437.129	0.456605	0.817296	0.178429	PCA			ACTATTTCCGGGCCCA-1	244.914	-437.129	0.405568	0.28421	0.129801	NMF
ACTCAAGTGCAAGGCT-1	384.293	-443.564	0.0377192	0.108578	0.489097	SpatialPCA			ACTCAAGTGCAAGGCT-1	384.293	-443.564	0.855084	0.678808	0.732155	PCA			ACTCAAGTGCAAGGCT-1	384.293	-443.564	0.817646	0.85878	0.807438	NMF
ACTCAATAAAGGCACG-1	333.033	-254.5	0.605899	0.0942026	0.245173	SpatialPCA			ACTCAATAAAGGCACG-1	333.033	-254.5	0.603846	0.519013	0.863585	PCA			ACTCAATAAAGGCACG-1	333.033	-254.5	0.736514	0.262945	0.729193	NMF
ACTCAGACCTGCTTCT-1	253.15	-167.642	0.59391	0.794963	0.123296	SpatialPCA			ACTCAGACCTGCTTCT-1	253.15	-167.642	0.105378	0.360913	0.857511	PCA			ACTCAGACCTGCTTCT-1	253.15	-167.642	0.176657	0.0375596	0.747759	NMF
ACTCATGGCAGCCTTC-1	170.252	-479.703	0.545177	0.578686	0.990202	SpatialPCA			ACTCATGGCAGCCTTC-1	170.252	-479.703	0.338018	0.742692	0.085988	PCA			ACTCATGGCAGCCTTC-1	170.252	-479.703	0.0913439	0.223891	0.0676513	NMF
ACTCCAATATCATCAT-1	207.561	-458.416	0.533795	0.560904	0.977523	SpatialPCA			ACTCCAATATCATCAT-1	207.561	-458.416	0.390388	0.768693	0.088535	PCA			ACTCCAATATCATCAT-1	207.561	-458.416	0.177635	0.230364	0.0481432	NMF
ACTCCCATTCCTAAAG-1	171.062	-371.872	0.490129	0.192305	0.723409	SpatialPCA			ACTCCCATTCCTAAAG-1	171.062	-371.872	0.49051	0.781834	0.407897	PCA			ACTCCCATTCCTAAAG-1	171.062	-371.872	0.418182	0.273442	0.252315	NMF
ACTCCCGAATTCGTTT-1	441.224	-293.024	0.175643	0.333789	0.12474	SpatialPCA			ACTCCCGAATTCGTTT-1	441.224	-293.024	0.428972	0.466527	0.896297	PCA			ACTCCCGAATTCGTTT-1	441.224	-293.024	0.488342	0.733605	0.818802	NMF
ACTCCCTAATGCTAAA-1	331.773	-427.003	0.25377	0.0449054	0.665154	SpatialPCA			ACTCCCTAATGCTAAA-1	331.773	-427.003	0.5968	0.754168	0.64291	PCA			ACTCCCTAATGCTAAA-1	331.773	-427.003	0.474688	0.583394	0.647233	NMF
ACTCCCTAGAATAGTA-1	335.194	-378.488	0.408978	0.0218642	0.589599	SpatialPCA			ACTCCCTAGAATAGTA-1	335.194	-378.488	0.558186	0.760411	0.682822	PCA			ACTCCCTAGAATAGTA-1	335.194	-378.488	0.3902	0.11849	0.528771	NMF
ACTCGTAACCCGTCCT-1	189.559	-382.808	0.58995	0.34051	0.813843	SpatialPCA			ACTCGTAACCCGTCCT-1	189.559	-382.808	0.416138	0.798238	0.275808	PCA			ACTCGTAACCCGTCCT-1	189.559	-382.808	0.249892	0.255832	0.185142	NMF
ACTCGTCAGTAATCCC-1	360.486	-313.996	0.459688	0.00644902	0.431346	SpatialPCA			ACTCGTCAGTAATCCC-1	360.486	-313.996	0.793321	0.97304	0.739877	PCA			ACTCGTCAGTAATCCC-1	360.486	-313.996	0.839136	0.542395	0.656424	NMF
ACTCTCTGACTTAGGT-1	360.261	-346.355	0.410132	0.00319316	0.450944	SpatialPCA			ACTCTCTGACTTAGGT-1	360.261	-346.355	0.791811	0.973547	0.74023	PCA			ACTCTCTGACTTAGGT-1	360.261	-346.355	0.800315	0.508027	0.598093	NMF
ACTCTCTTATACACGA-1	380.198	-163.186	0.517287	0.52498	0.0330237	SpatialPCA			ACTCTCTTATACACGA-1	380.198	-163.186	0.337247	0.463241	0.905912	PCA			ACTCTCTTATACACGA-1	380.198	-163.186	0.331081	0.213146	0.796887	NMF
ACTCTTGTATAGTAAC-1	335.689	-313.816	0.586711	0.0222735	0.499083	SpatialPCA			ACTCTTGTATAGTAAC-1	335.689	-313.816	0.522877	0.881769	0.784828	PCA			ACTCTTGTATAGTAAC-1	335.689	-313.816	0.493546	0.20565	0.565163	NMF
ACTGAAACGCCGTTAG-1	406.121	-427.543	0.0315072	0.238697	0.388089	SpatialPCA			ACTGAAACGCCGTTAG-1	406.121	-427.543	0.545186	0.587951	0.665785	PCA			ACTGAAACGCCGTTAG-1	406.121	-427.543	0.54068	0.799614	0.803989	NMF
ACTGAATGGCGAAAGT-1	375.518	-373.402	0.283325	0.0310238	0.472045	SpatialPCA			ACTGAATGGCGAAAGT-1	375.518	-373.402	0.816719	0.961825	0.7418	PCA			ACTGAATGGCGAAAGT-1	375.518	-373.402	0.795209	0.711217	0.671998	NMF
ACTGATTTAGTGATTC-1	367.957	-141.539	0.527427	0.613091	0.0307239	SpatialPCA			ACTGATTTAGTGATTC-1	367.957	-141.539	0.441162	0.321042	0.938783	PCA			ACTGATTTAGTGATTC-1	367.957	-141.539	0.451267	0.538678	0.897911	NMF
ACTGCCGTCGTAACTC-1	336.499	-205.986	0.506989	0.266074	0.0988363	SpatialPCA			ACTGCCGTCGTAACTC-1	336.499	-205.986	0.445743	0.498639	0.928451	PCA			ACTGCCGTCGTAACTC-1	336.499	-205.986	0.505533	0.213738	0.765596	NMF
ACTGCGGACACACCGT-1	487.489	-320.342	0.117195	0.563919	0.177753	SpatialPCA			ACTGCGGACACACCGT-1	487.489	-320.342	0.62054	0.105796	0.895874	PCA			ACTGCGGACACACCGT-1	487.489	-320.342	0.350091	0.868651	0.963551	NMF
ACTGTACGATACACAT-1	360.711	-281.638	0.504091	0.0228045	0.32447	SpatialPCA			ACTGTACGATACACAT-1	360.711	-281.638	0.697163	0.843777	0.811649	PCA			ACTGTACGATACACAT-1	360.711	-281.638	0.839004	0.486755	0.69716	NMF
ACTGTAGCACTTTGGA-1	240.009	-264.581	0.882866	0.174038	0.257136	SpatialPCA			ACTGTAGCACTTTGGA-1	240.009	-264.581	0.751401	0.71529	0.780418	PCA			ACTGTAGCACTTTGGA-1	240.009	-264.581	0.839639	0.542129	0.810743	NMF
ACTGTATACGCGAGCA-1	231.413	-172.862	0.655129	0.79471	0.127127	SpatialPCA			ACTGTATACGCGAGCA-1	231.413	-172.862	0.110839	0.348791	0.857878	PCA			ACTGTATACGCGAGCA-1	231.413	-172.862	0.151052	0.0109912	0.74899	NMF
ACTGTCCAGGATTATA-1	289.334	-297.3	0.719431	0.0603341	0.472589	SpatialPCA			ACTGTCCAGGATTATA-1	289.334	-297.3	0.430203	0.882741	0.767652	PCA			ACTGTCCAGGATTATA-1	289.334	-297.3	0.510859	0.252771	0.661557	NMF
ACTGTCTTCTTTAGAA-1	317.372	-281.323	0.682924	0.0575806	0.374401	SpatialPCA			ACTGTCTTCTTTAGAA-1	317.372	-281.323	0.572303	0.902217	0.769722	PCA			ACTGTCTTCTTTAGAA-1	317.372	-281.323	0.421971	0.0831074	0.823263	NMF
ACTGTGCTAGTAGATC-1	215.797	-188.929	0.692406	0.755693	0.124325	SpatialPCA			ACTGTGCTAGTAGATC-1	215.797	-188.929	0.0982941	0.377158	0.86495	PCA			ACTGTGCTAGTAGATC-1	215.797	-188.929	0.267787	0.0408254	0.710202	NMF
ACTGTTTAGTGTAGGC-1	302.97	-135.644	0.596658	0.787263	0.0754492	SpatialPCA			ACTGTTTAGTGTAGGC-1	302.97	-135.644	0.0720843	0.344886	0.848833	PCA			ACTGTTTAGTGTAGGC-1	302.97	-135.644	0.256118	0.0427076	0.74113	NMF
ACTTACCGGGCGCGCA-1	414.176	-179.613	0.343715	0.511293	0.0592999	SpatialPCA			ACTTACCGGGCGCGCA-1	414.176	-179.613	0.412409	0.267316	0.826501	PCA			ACTTACCGGGCGCGCA-1	414.176	-179.613	0.341507	0.476222	0.825541	NMF
ACTTACGCATCCACGC-1	359.586	-432.583	0.143992	0.048962	0.57325	SpatialPCA			ACTTACGCATCCACGC-1	359.586	-432.583	0.545595	0.68934	0.681247	PCA			ACTTACGCATCCACGC-1	359.586	-432.583	0.600296	0.378027	0.532693	NMF
ACTTAGTACGACAAGA-1	218.857	-194.329	0.772133	0.644724	0.116317	SpatialPCA			ACTTAGTACGACAAGA-1	218.857	-194.329	0.327988	0.392484	0.928237	PCA			ACTTAGTACGACAAGA-1	218.857	-194.329	0.365422	0.250381	0.805187	NMF
ACTTATACTTACCCGG-1	397.66	-314.266	0.272269	0.0857033	0.299292	SpatialPCA			ACTTATACTTACCCGG-1	397.66	-314.266	0.680279	0.586035	0.861536	PCA			ACTTATACTTACCCGG-1	397.66	-314.266	0.853885	0.552423	0.779235	NMF
ACTTATCTGATCTATA-1	219.442	-118.857	0.913944	0.991116	0.201352	SpatialPCA			ACTTATCTGATCTATA-1	219.442	-118.857	0.220303	0.262001	0.970465	PCA			ACTTATCTGATCTATA-1	219.442	-118.857	0.282812	0.283371	0.871421	NMF
ACTTATTAGGATCGGT-1	279.838	-324.167	0.756816	0.0753706	0.547112	SpatialPCA			ACTTATTAGGATCGGT-1	279.838	-324.167	0.40137	0.9311	0.754671	PCA			ACTTATTAGGATCGGT-1	279.838	-324.167	0.33488	0.0633167	0.55864	NMF
ACTTATTTATGTGCCA-1	397.255	-368.182	0.180181	0.0916631	0.370217	SpatialPCA			ACTTATTTATGTGCCA-1	397.255	-368.182	0.598139	0.591185	0.685632	PCA			ACTTATTTATGTGCCA-1	397.255	-368.182	0.557025	0.765509	0.734316	NMF
ACTTCAGGCTGATCCC-1	369.172	-394.915	0.158462	0.0547568	0.522815	SpatialPCA			ACTTCAGGCTGATCCC-1	369.172	-394.915	0.540954	0.610796	0.649589	PCA			ACTTCAGGCTGATCCC-1	369.172	-394.915	0.520806	0.701036	0.694887	NMF
ACTTCCATGCGGGACA-1	381.143	-448.92	0.0341573	0.116884	0.49638	SpatialPCA			ACTTCCATGCGGGACA-1	381.143	-448.92	0.614825	0.599162	0.6761	PCA			ACTTCCATGCGGGACA-1	381.143	-448.92	0.570254	0.709778	0.702625	NMF
ACTTCGCCATACGCAC-1	351.575	-265.392	0.501423	0.0356817	0.293984	SpatialPCA			ACTTCGCCATACGCAC-1	351.575	-265.392	0.670065	0.854518	0.780013	PCA			ACTTCGCCATACGCAC-1	351.575	-265.392	0.756944	0.369009	0.675205	NMF
ACTTGACTCCCTCTTT-1	341.674	-346.22	0.465061	0.00276471	0.485369	SpatialPCA			ACTTGACTCCCTCTTT-1	341.674	-346.22	0.760783	0.608298	0.625114	PCA			ACTTGACTCCCTCTTT-1	341.674	-346.22	0.691336	0.437324	0.587289	NMF
ACTTGCCATATTGTAC-1	293.609	-140.954	0.588939	0.776298	0.0770585	SpatialPCA			ACTTGCCATATTGTAC-1	293.609	-140.954	0.110158	0.34782	0.856633	PCA			ACTTGCCATATTGTAC-1	293.609	-140.954	0.169847	0.00517843	0.745707	NMF
ACTTGGGACCCGGTGG-1	270.927	-275.608	0.840132	0.132578	0.300357	SpatialPCA			ACTTGGGACCCGGTGG-1	270.927	-275.608	0.273173	0.57072	0.789804	PCA			ACTTGGGACCCGGTGG-1	270.927	-275.608	0.541245	0.278943	0.769145	NMF
ACTTGTGGATGGAACG-1	452.79	-400.945	0.0193327	0.517007	0.259089	SpatialPCA			ACTTGTGGATGGAACG-1	452.79	-400.945	0.346938	0.402435	0.876767	PCA			ACTTGTGGATGGAACG-1	452.79	-400.945	0.413216	0.794578	0.904872	NMF
ACTTTACCCTCATGAA-1	447.39	-293.069	0.157482	0.38249	0.114373	SpatialPCA			ACTTTACCCTCATGAA-1	447.39	-293.069	0.44671	0.459162	0.875559	PCA			ACTTTACCCTCATGAA-1	447.39	-293.069	0.459544	0.774278	0.82386	NMF
ACTTTCCTATAGCTTC-1	311.251	-270.477	0.697403	0.0831025	0.324804	SpatialPCA			ACTTTCCTATAGCTTC-1	311.251	-270.477	0.580522	0.839495	0.793786	PCA			ACTTTCCTATAGCTTC-1	311.251	-270.477	0.768698	0.33127	0.810125	NMF
ACTTTGGTCGTGCTCC-1	158.101	-447.255	0.571524	0.609463	0.993107	SpatialPCA			ACTTTGGTCGTGCTCC-1	158.101	-447.255	0.352458	0.782656	0.112767	PCA			ACTTTGGTCGTGCTCC-1	158.101	-447.255	0.242883	0.190968	0.0456012	NMF
ACTTTGTCGACGCACT-1	489.784	-422.817	0.222727	0.685221	0.205907	SpatialPCA			ACTTTGTCGACGCACT-1	489.784	-422.817	0.533802	0.0207063	0.90994	PCA			ACTTTGTCGACGCACT-1	489.784	-422.817	0.337812	0.927734	0.993648	NMF
AGAAATTATGACTCGC-1	474.437	-406.526	0.110327	0.619798	0.231561	SpatialPCA			AGAAATTATGACTCGC-1	474.437	-406.526	0.469884	0.247823	0.813122	PCA			AGAAATTATGACTCGC-1	474.437	-406.526	0.440043	0.940852	0.937099	NMF
AGAACCCAGCGTGACA-1	502.7	-358.191	0.215655	0.676659	0.20509	SpatialPCA			AGAACCCAGCGTGACA-1	502.7	-358.191	0.315186	0.315604	0.913271	PCA			AGAACCCAGCGTGACA-1	502.7	-358.191	0.463541	0.408947	0.841775	NMF
AGAACGTGGTACATTC-1	345.365	-265.347	0.539725	0.0357249	0.30973	SpatialPCA			AGAACGTGGTACATTC-1	345.365	-265.347	0.780986	0.766975	0.833043	PCA			AGAACGTGGTACATTC-1	345.365	-265.347	0.737212	0.286095	0.680424	NMF
AGAAGAGCGCCGTTCC-1	391.404	-325.023	0.311323	0.0602496	0.325069	SpatialPCA			AGAAGAGCGCCGTTCC-1	391.404	-325.023	0.529228	0.658942	0.857439	PCA			AGAAGAGCGCCGTTCC-1	391.404	-325.023	0.310924	0.00358751	0.591832	NMF
AGAAGGTACACTTCAC-1	161.566	-398.785	0.579344	0.554403	0.897209	SpatialPCA			AGAAGGTACACTTCAC-1	161.566	-398.785	0.342637	0.766166	0.167212	PCA			AGAAGGTACACTTCAC-1	161.566	-398.785	0.196804	0.274343	0.0980462	NMF
AGAAGGTTGCCGAATT-1	254.905	-345.545	0.725506	0.114297	0.624047	SpatialPCA			AGAAGGTTGCCGAATT-1	254.905	-345.545	0.5057	0.94623	0.733364	PCA			AGAAGGTTGCCGAATT-1	254.905	-345.545	0.378716	0.229392	0.284468	NMF
AGAAGGTTGTAGGTCG-1	359.361	-464.942	0.0920168	0.101955	0.560883	SpatialPCA			AGAAGGTTGTAGGTCG-1	359.361	-464.942	0.568245	0.601819	0.664937	PCA			AGAAGGTTGTAGGTCG-1	359.361	-464.942	0.550906	0.727936	0.714891	NMF
AGAAGTGATTCGTGAT-1	205.086	-377.543	0.590524	0.351463	0.822894	SpatialPCA			AGAAGTGATTCGTGAT-1	205.086	-377.543	0.431924	0.80151	0.21052	PCA			AGAAGTGATTCGTGAT-1	205.086	-377.543	0.249089	0.179551	0.153993	NMF
AGAATGCGGGTTCGGA-1	454.41	-185.329	0.370677	0.723335	0.135734	SpatialPCA			AGAATGCGGGTTCGGA-1	454.41	-185.329	0.124846	0.244544	0.971896	PCA			AGAATGCGGGTTCGGA-1	454.41	-185.329	0.211332	0.530831	0.863103	NMF
AGAATTATGGATTCGA-1	422.592	-292.889	0.199276	0.189647	0.221251	SpatialPCA			AGAATTATGGATTCGA-1	422.592	-292.889	0.714268	0.562567	0.887506	PCA			AGAATTATGGATTCGA-1	422.592	-292.889	0.587115	0.715417	0.929814	NMF
AGAATTGTTTGACATA-1	190.864	-210.306	0.82706	0.640236	0.126636	SpatialPCA			AGAATTGTTTGACATA-1	190.864	-210.306	0.182747	0.422826	0.878916	PCA			AGAATTGTTTGACATA-1	190.864	-210.306	0.253102	0.174473	0.833865	NMF
AGACATAGATCCTTCC-1	265.617	-156.931	0.617558	0.808965	0.127428	SpatialPCA			AGACATAGATCCTTCC-1	265.617	-156.931	0.106469	0.372432	0.857464	PCA			AGACATAGATCCTTCC-1	265.617	-156.931	0.170136	0.0153723	0.734214	NMF
AGACCATGGGATACAA-1	206.121	-237.354	0.86851	0.469398	0.130021	SpatialPCA			AGACCATGGGATACAA-1	206.121	-237.354	0.442213	0.446274	0.935961	PCA			AGACCATGGGATACAA-1	206.121	-237.354	0.674927	0.308886	0.810725	NMF
AGACCCACCGCTGATC-1	319.667	-383.798	0.405002	0.0475087	0.663908	SpatialPCA			AGACCCACCGCTGATC-1	319.667	-383.798	0.542835	0.666003	0.632111	PCA			AGACCCACCGCTGATC-1	319.667	-383.798	0.285629	0.11714	0.534426	NMF
AGACCCGCCCTCCTCG-1	292.709	-259.586	0.763141	0.13252	0.276074	SpatialPCA			AGACCCGCCCTCCTCG-1	292.709	-259.586	0.671672	0.72374	0.857446	PCA			AGACCCGCCCTCCTCG-1	292.709	-259.586	0.790932	0.332095	0.73486	NMF
AGACCGCTCCGCGGTT-1	462.106	-395.635	0.0287697	0.549447	0.247604	SpatialPCA			AGACCGCTCCGCGGTT-1	462.106	-395.635	0.561874	0.199823	0.918943	PCA			AGACCGCTCCGCGGTT-1	462.106	-395.635	0.446881	0.772361	0.929814	NMF
AGACCGGGAAACCCTG-1	171.287	-339.514	0.832395	0.18058	0.378001	SpatialPCA			AGACCGGGAAACCCTG-1	171.287	-339.514	0.633404	0.801556	0.815949	PCA			AGACCGGGAAACCCTG-1	171.287	-339.514	0.72355	0.578111	0.649434	NMF
AGACGAAGTGCCGGTC-1	418.812	-384.518	0.0714937	0.164441	0.338037	SpatialPCA			AGACGAAGTGCCGGTC-1	418.812	-384.518	0.519257	0.547346	0.848825	PCA			AGACGAAGTGCCGGTC-1	418.812	-384.518	0.533877	0.760481	0.744555	NMF
AGACGACGATGCCGCT-1	220.387	-404.59	0.575759	0.416563	0.925993	SpatialPCA			AGACGACGATGCCGCT-1	220.387	-404.59	0.348571	0.779366	0.209016	PCA			AGACGACGATGCCGCT-1	220.387	-404.59	0.16399	0.143364	0.140276	NMF
AGACGCCCACTTCGCC-1	489.649	-444.374	0.371082	0.732903	0.161613	SpatialPCA			AGACGCCCACTTCGCC-1	489.649	-444.374	0.166697	0.302063	0.809457	PCA			AGACGCCCACTTCGCC-1	489.649	-444.374	0.279257	0.515732	0.846051	NMF
AGACGGGATTGGTATA-1	364.987	-125.338	0.550359	0.723709	0.053879	SpatialPCA			AGACGGGATTGGTATA-1	364.987	-125.338	0.357425	0.235877	0.837022	PCA			AGACGGGATTGGTATA-1	364.987	-125.338	0.312801	0.525023	0.832639	NMF
AGACGGGCCGATTTAA-1	435.959	-163.591	0.378234	0.713707	0.0939432	SpatialPCA			AGACGGGCCGATTTAA-1	435.959	-163.591	0.0599821	0.362139	0.835204	PCA			AGACGGGCCGATTTAA-1	435.959	-163.591	0.0685818	0.211939	0.730505	NMF
AGACTAGCCTTCCAGA-1	261.656	-270.117	0.866238	0.152781	0.277896	SpatialPCA			AGACTAGCCTTCCAGA-1	261.656	-270.117	0.395127	0.680274	0.867465	PCA			AGACTAGCCTTCCAGA-1	261.656	-270.117	0.533031	0.202674	0.72498	NMF
AGACTGTTACCGGGTC-1	257.156	-458.776	0.475993	0.3573	0.925766	SpatialPCA			AGACTGTTACCGGGTC-1	257.156	-458.776	0.374003	0.785936	0.156505	PCA			AGACTGTTACCGGGTC-1	257.156	-458.776	0.166356	0.140229	0.0978647	NMF
AGAGAACCGTCTAGGA-1	391.854	-260.306	0.418682	0.0881693	0.175362	SpatialPCA			AGAGAACCGTCTAGGA-1	391.854	-260.306	0.701176	0.683222	0.876262	PCA			AGAGAACCGTCTAGGA-1	391.854	-260.306	0.834603	0.513498	0.812139	NMF
AGAGAAGGAGTACAAT-1	223.267	-431.593	0.509469	0.44646	0.91339	SpatialPCA			AGAGAAGGAGTACAAT-1	223.267	-431.593	0.341788	0.783856	0.184568	PCA			AGAGAAGGAGTACAAT-1	223.267	-431.593	0.250695	0.176568	0.0418841	NMF
AGAGATCTCTAAAGCG-1	174.437	-334.158	0.837672	0.18735	0.360128	SpatialPCA			AGAGATCTCTAAAGCG-1	174.437	-334.158	0.707233	0.732945	0.844208	PCA			AGAGATCTCTAAAGCG-1	174.437	-334.158	0.733286	0.564331	0.75304	NMF
AGAGCAGTTATGAGAC-1	177.993	-274.887	0.988843	0.351018	0.184196	SpatialPCA			AGAGCAGTTATGAGAC-1	177.993	-274.887	0.351774	0.709447	0.889434	PCA			AGAGCAGTTATGAGAC-1	177.993	-274.887	0.598729	0.202976	0.786483	NMF
AGAGCCGCCGAGATTT-1	464.942	-433.393	0.0815271	0.581767	0.265117	SpatialPCA			AGAGCCGCCGAGATTT-1	464.942	-433.393	0.540118	0.129288	0.873973	PCA			AGAGCCGCCGAGATTT-1	464.942	-433.393	0.364638	0.894117	0.954482	NMF
AGAGCGGGCTAATCAT-1	317.912	-205.851	0.630214	0.395134	0.0695917	SpatialPCA			AGAGCGGGCTAATCAT-1	317.912	-205.851	0.513281	0.500316	0.942242	PCA			AGAGCGGGCTAATCAT-1	317.912	-205.851	0.777277	0.363688	0.84704	NMF
AGAGCGTACAAGCTCG-1	206.076	-248.155	0.901225	0.388632	0.147184	SpatialPCA			AGAGCGTACAAGCTCG-1	206.076	-248.155	0.382543	0.562396	0.922579	PCA			AGAGCGTACAAGCTCG-1	206.076	-248.155	0.54056	0.166296	0.73523	NMF
AGAGCTACGAAAGCAT-1	169.442	-172.412	0.875909	0.924373	0.222288	SpatialPCA			AGAGCTACGAAAGCAT-1	169.442	-172.412	0.0221083	0.242322	0.980434	PCA			AGAGCTACGAAAGCAT-1	169.442	-172.412	0.292845	0.285755	0.740783	NMF
AGAGGCTTCGGAAACC-1	431.143	-395.41	0.391864	0.372699	0.050529	SpatialPCA			AGAGGCTTCGGAAACC-1	431.143	-395.41	0.423603	0.514576	0.923374	PCA			AGAGGCTTCGGAAACC-1	431.143	-395.41	0.582842	0.755724	0.774677	NMF
AGAGTAAACTTCACTA-1	446.76	-379.343	0.0146036	0.486234	0.239307	SpatialPCA			AGAGTAAACTTCACTA-1	446.76	-379.343	0.611342	0.151391	0.914827	PCA			AGAGTAAACTTCACTA-1	446.76	-379.343	0.434822	0.957251	0.958815	NMF
AGAGTTAGAGACCGAT-1	423.672	-152.745	0.418475	0.634199	0.0625122	SpatialPCA			AGAGTTAGAGACCGAT-1	423.672	-152.745	0.442432	0.251244	0.915898	PCA			AGAGTTAGAGACCGAT-1	423.672	-152.745	0.390027	0.722696	0.902064	NMF
AGATAACTTCAGGGCC-1	255.311	-291.629	0.878345	0.0999812	0.353977	SpatialPCA			AGATAACTTCAGGGCC-1	255.311	-291.629	0.606706	0.919377	0.801233	PCA			AGATAACTTCAGGGCC-1	255.311	-291.629	0.6569	0.489229	0.687209	NMF
AGATACCGGTGTTCAC-1	236.409	-334.653	0.775258	0.0822226	0.530011	SpatialPCA			AGATACCGGTGTTCAC-1	236.409	-334.653	0.395675	0.900209	0.761522	PCA			AGATACCGGTGTTCAC-1	236.409	-334.653	0.327864	0.0647422	0.559444	NMF
AGATACGACTTCATAT-1	228.128	-199.775	0.69449	0.613207	0.0902217	SpatialPCA			AGATACGACTTCATAT-1	228.128	-199.775	0.581141	0.041591	0.919525	PCA			AGATACGACTTCATAT-1	228.128	-199.775	0.404026	0.565144	0.941779	NMF
AGATACTCAAGATCGA-1	372.457	-368.002	0.32281	0.0191533	0.473735	SpatialPCA			AGATACTCAAGATCGA-1	372.457	-368.002	0.833164	0.973316	0.737443	PCA			AGATACTCAAGATCGA-1	372.457	-368.002	0.830638	0.685992	0.66685	NMF
AGATATAATACGACTA-1	340.774	-464.806	0.143526	0.0860498	0.603209	SpatialPCA			AGATATAATACGACTA-1	340.774	-464.806	0.559995	0.645966	0.638764	PCA			AGATATAATACGACTA-1	340.774	-464.806	0.58713	0.654521	0.648852	NMF
AGATCGTGCATAAGAT-1	419.982	-233.573	0.322634	0.324742	0.0705625	SpatialPCA			AGATCGTGCATAAGAT-1	419.982	-233.573	0.654681	0.599799	0.883922	PCA			AGATCGTGCATAAGAT-1	419.982	-233.573	0.861318	0.475733	0.806383	NMF
AGATCTCAGGTGTGAT-1	351.485	-276.193	0.527721	0.0248546	0.323979	SpatialPCA			AGATCTCAGGTGTGAT-1	351.485	-276.193	0.677494	0.887318	0.783627	PCA			AGATCTCAGGTGTGAT-1	351.485	-276.193	0.780817	0.438804	0.654429	NMF
AGATGACTCGCCCACG-1	289.829	-232.583	0.664039	0.216729	0.173981	SpatialPCA			AGATGACTCGCCCACG-1	289.829	-232.583	0.886087	0.730415	0.831558	PCA			AGATGACTCGCCCACG-1	289.829	-232.583	0.939352	0.66043	0.835491	NMF
AGATGAGGGTTGCGAT-1	423.357	-195.86	0.262054	0.49503	0.055815	SpatialPCA			AGATGAGGGTTGCGAT-1	423.357	-195.86	0.690882	0.133764	0.930506	PCA			AGATGAGGGTTGCGAT-1	423.357	-195.86	0.528394	0.730112	0.911985	NMF
AGATGATGGAGTCTGG-1	447.3	-303.87	0.0795063	0.374177	0.17441	SpatialPCA			AGATGATGGAGTCTGG-1	447.3	-303.87	0.509046	0.424569	0.737907	PCA			AGATGATGGAGTCTGG-1	447.3	-303.87	0.484465	0.796073	0.811784	NMF
AGATGCAAGACGTGCA-1	192.304	-431.323	0.589755	0.59773	0.942299	SpatialPCA			AGATGCAAGACGTGCA-1	192.304	-431.323	0.362782	0.739682	0.0389428	PCA			AGATGCAAGACGTGCA-1	192.304	-431.323	0.325284	0.235257	0.0265939	NMF
AGATTATAGGACGTTT-1	286.139	-313.456	0.757267	0.077753	0.546344	SpatialPCA			AGATTATAGGACGTTT-1	286.139	-313.456	0.419723	0.883612	0.758334	PCA			AGATTATAGGACGTTT-1	286.139	-313.456	0.339153	0.0983983	0.553662	NMF
AGATTCACAACCGATA-1	158.416	-404.14	0.568216	0.571149	0.907007	SpatialPCA			AGATTCACAACCGATA-1	158.416	-404.14	0.424369	0.78326	0.091325	PCA			AGATTCACAACCGATA-1	158.416	-404.14	0.382024	0.259471	0.0567331	NMF
AGCAAAGGCCGCTAGT-1	340.909	-443.249	0.212223	0.0519382	0.654262	SpatialPCA			AGCAAAGGCCGCTAGT-1	340.909	-443.249	0.81953	0.692196	0.745432	PCA			AGCAAAGGCCGCTAGT-1	340.909	-443.249	0.687951	0.825124	0.795994	NMF
AGCAACATATCTTATT-1	406.751	-341.314	0.194572	0.134329	0.286619	SpatialPCA			AGCAACATATCTTATT-1	406.751	-341.314	0.748837	0.676049	0.846929	PCA			AGCAACATATCTTATT-1	406.751	-341.314	0.839686	0.662607	0.837775	NMF
AGCAACCGAAAGTAAT-1	179.973	-420.477	0.600057	0.569683	0.954411	SpatialPCA			AGCAACCGAAAGTAAT-1	179.973	-420.477	0.376122	0.752105	0.0334325	PCA			AGCAACCGAAAGTAAT-1	179.973	-420.477	0.33143	0.201812	0.00390682	NMF
AGCACACGTTTAGACT-1	198.065	-485.284	0.561767	0.521946	0.970951	SpatialPCA			AGCACACGTTTAGACT-1	198.065	-485.284	0.392667	0.752951	0.0356126	PCA			AGCACACGTTTAGACT-1	198.065	-485.284	0.338175	0.216988	0.0409903	NMF
AGCACCAGTACTCACG-1	320.567	-265.167	0.64141	0.0917224	0.267505	SpatialPCA			AGCACCAGTACTCACG-1	320.567	-265.167	0.598788	0.488439	0.861186	PCA			AGCACCAGTACTCACG-1	320.567	-265.167	0.710838	0.2717	0.859434	NMF
AGCACTACCGGCCTGT-1	180.873	-301.845	0.972125	0.260892	0.275509	SpatialPCA			AGCACTACCGGCCTGT-1	180.873	-301.845	0.549237	0.63159	0.738143	PCA			AGCACTACCGGCCTGT-1	180.873	-301.845	0.404673	0.635919	0.835593	NMF
AGCACTACCTCACCAG-1	369.082	-405.716	0.135217	0.0500383	0.521652	SpatialPCA			AGCACTACCTCACCAG-1	369.082	-405.716	0.574736	0.626941	0.647939	PCA			AGCACTACCTCACCAG-1	369.082	-405.716	0.602054	0.688209	0.714532	NMF
AGCACTTAAGGACGCC-1	227.453	-286.049	0.947044	0.185448	0.271271	SpatialPCA			AGCACTTAAGGACGCC-1	227.453	-286.049	0.504691	0.810994	0.82641	PCA			AGCACTTAAGGACGCC-1	227.453	-286.049	0.874194	0.423213	0.789968	NMF
AGCAGAAGGAGAAAGA-1	328.353	-464.716	0.272657	0.107121	0.706279	SpatialPCA			AGCAGAAGGAGAAAGA-1	328.353	-464.716	0.796501	0.940986	0.724428	PCA			AGCAGAAGGAGAAAGA-1	328.353	-464.716	0.747913	0.712331	0.658152	NMF
AGCAGCCAGATGAATA-1	297.705	-421.332	0.469377	0.170992	0.786862	SpatialPCA			AGCAGCCAGATGAATA-1	297.705	-421.332	0.429058	0.782838	0.281483	PCA			AGCAGCCAGATGAATA-1	297.705	-421.332	0.261383	0.218763	0.232045	NMF
AGCATATCAATATGCT-1	412.556	-395.275	0.0150622	0.205496	0.302823	SpatialPCA			AGCATATCAATATGCT-1	412.556	-395.275	0.934489	0.210392	0.938934	PCA			AGCATATCAATATGCT-1	412.556	-395.275	0.730512	0.940501	0.88845	NMF
AGCATCATTTCGAAAG-1	177.003	-404.275	0.590785	0.483448	0.878948	SpatialPCA			AGCATCATTTCGAAAG-1	177.003	-404.275	0.394669	0.813106	0.209115	PCA			AGCATCATTTCGAAAG-1	177.003	-404.275	0.181868	0.244601	0.0494996	NMF
AGCATCGTCGATAATT-1	280.513	-237.939	0.687774	0.223882	0.17727	SpatialPCA			AGCATCGTCGATAATT-1	280.513	-237.939	0.845323	0.718388	0.829321	PCA			AGCATCGTCGATAATT-1	280.513	-237.939	0.866955	0.477056	0.828561	NMF
AGCCAAGCTTTGTGTC-1	297.39	-464.491	0.380686	0.153757	0.748817	SpatialPCA			AGCCAAGCTTTGTGTC-1	297.39	-464.491	0.491562	0.816358	0.379265	PCA			AGCCAAGCTTTGTGTC-1	297.39	-464.491	0.685581	0.580117	0.581731	NMF
AGCCACAGGTTACCCG-1	393.474	-459.811	0.0409798	0.238772	0.407611	SpatialPCA			AGCCACAGGTTACCCG-1	393.474	-459.811	0.618127	0.608427	0.716506	PCA			AGCCACAGGTTACCCG-1	393.474	-459.811	0.534175	0.770468	0.76847	NMF
AGCCACTCCCGTGCTT-1	370.297	-243.969	0.418792	0.0852159	0.205962	SpatialPCA			AGCCACTCCCGTGCTT-1	370.297	-243.969	0.689063	0.691284	0.869618	PCA			AGCCACTCCCGTGCTT-1	370.297	-243.969	0.850419	0.272398	0.767668	NMF
AGCCCATACATGTAAG-1	199.145	-345.14	0.854498	0.148415	0.440599	SpatialPCA			AGCCCATACATGTAAG-1	199.145	-345.14	0.744139	0.980149	0.755373	PCA			AGCCCATACATGTAAG-1	199.145	-345.14	0.785541	0.572337	0.601865	NMF
AGCCCGGCATTAGAGG-1	198.245	-463.726	0.540019	0.571095	0.92273	SpatialPCA			AGCCCGGCATTAGAGG-1	198.245	-463.726	0.347101	0.759052	0.206153	PCA			AGCCCGGCATTAGAGG-1	198.245	-463.726	0.110879	0.180669	0.0806577	NMF
AGCCCGGTAGCCTGTA-1	269.622	-448.11	0.460227	0.292872	0.887231	SpatialPCA			AGCCCGGTAGCCTGTA-1	269.622	-448.11	0.448151	0.769853	0.076087	PCA			AGCCCGGTAGCCTGTA-1	269.622	-448.11	0.365242	0.252371	0.117441	NMF
AGCCCTAAGCGAAGTT-1	321.062	-200.495	0.628725	0.40019	0.0669737	SpatialPCA			AGCCCTAAGCGAAGTT-1	321.062	-200.495	0.298976	0.49529	0.906124	PCA			AGCCCTAAGCGAAGTT-1	321.062	-200.495	0.673384	0.121608	0.747028	NMF
AGCCCTCCCTGGTGGC-1	207.426	-479.973	0.571695	0.493083	0.974968	SpatialPCA			AGCCCTCCCTGGTGGC-1	207.426	-479.973	0.350676	0.768904	0.21439	PCA			AGCCCTCCCTGGTGGC-1	207.426	-479.973	0.148529	0.1221	0.134319	NMF
AGCCCTGTCGCACCGT-1	493.519	-341.944	0.162675	0.641535	0.213577	SpatialPCA			AGCCCTGTCGCACCGT-1	493.519	-341.944	0.743897	0.511161	0.626339	PCA			AGCCCTGTCGCACCGT-1	493.519	-341.944	0.339311	0.65414	0.885662	NMF
AGCCCTTCTAATCCGA-1	438.704	-212.151	0.281872	0.468876	0.0342666	SpatialPCA			AGCCCTTCTAATCCGA-1	438.704	-212.151	0.624968	0.266269	0.897008	PCA			AGCCCTTCTAATCCGA-1	438.704	-212.151	0.457613	0.699368	0.850357	NMF
AGCCCTTGGACATCCC-1	480.468	-428.128	0.146988	0.64112	0.233384	SpatialPCA			AGCCCTTGGACATCCC-1	480.468	-428.128	0.409662	0.181708	0.868785	PCA			AGCCCTTGGACATCCC-1	480.468	-428.128	0.307659	0.840838	0.963636	NMF
AGCCGTGGCTAAATGT-1	186.409	-388.164	0.595203	0.391526	0.841813	SpatialPCA			AGCCGTGGCTAAATGT-1	186.409	-388.164	0.429525	0.791953	0.0915098	PCA			AGCCGTGGCTAAATGT-1	186.409	-388.164	0.286409	0.254546	0.0597852	NMF
AGCCTAATACCCACGT-1	161.611	-387.984	0.567627	0.553255	0.883166	SpatialPCA			AGCCTAATACCCACGT-1	161.611	-387.984	0.368032	0.740918	0.113672	PCA			AGCCTAATACCCACGT-1	161.611	-387.984	0.249131	0.258555	0.0213854	NMF
AGCGACAGGAACGGTC-1	232.853	-393.924	0.611385	0.335569	0.883214	SpatialPCA			AGCGACAGGAACGGTC-1	232.853	-393.924	0.369935	0.737383	0.00902104	PCA			AGCGACAGGAACGGTC-1	232.853	-393.924	0.329283	0.253017	0.0140264	NMF
AGCGACATCCCATTCA-1	302.385	-211.116	0.624666	0.342011	0.0988401	SpatialPCA			AGCGACATCCCATTCA-1	302.385	-211.116	0.726338	0.534869	0.904061	PCA			AGCGACATCCCATTCA-1	302.385	-211.116	0.764405	0.434583	0.865611	NMF
AGCGACCAACGATATT-1	289.649	-254.14	0.767632	0.144059	0.264943	SpatialPCA			AGCGACCAACGATATT-1	289.649	-254.14	0.423931	0.772714	0.848341	PCA			AGCGACCAACGATATT-1	289.649	-254.14	0.442945	0.204507	0.690879	NMF
AGCGAGACGTGAAGGC-1	185.689	-485.194	0.519984	0.574341	0.959141	SpatialPCA			AGCGAGACGTGAAGGC-1	185.689	-485.194	0.343516	0.737001	0.0736064	PCA			AGCGAGACGTGAAGGC-1	185.689	-485.194	0.31952	0.243051	0.0693055	NMF
AGCGCATAATGAATCG-1	288.389	-426.688	0.47473	0.188295	0.806149	SpatialPCA			AGCGCATAATGAATCG-1	288.389	-426.688	0.442471	0.822042	0.273737	PCA			AGCGCATAATGAATCG-1	288.389	-426.688	0.43508	0.308812	0.198821	NMF
AGCGCGGGTGCCAATG-1	404.365	-249.64	0.410342	0.143678	0.1365	SpatialPCA			AGCGCGGGTGCCAATG-1	404.365	-249.64	0.866815	0.69883	0.847267	PCA			AGCGCGGGTGCCAATG-1	404.365	-249.64	0.98333	0.617896	0.824729	NMF
AGCGCTAGAGCGATGT-1	496.67	-336.589	0.347315	0.720118	0.166708	SpatialPCA			AGCGCTAGAGCGATGT-1	496.67	-336.589	0.363154	0.24341	0.824984	PCA			AGCGCTAGAGCGATGT-1	496.67	-336.589	0.286844	0.646151	0.874629	NMF
AGCGCTTATGGGCAAG-1	417.372	-163.456	0.368552	0.549763	0.0623503	SpatialPCA			AGCGCTTATGGGCAAG-1	417.372	-163.456	0.512407	0.189383	0.861723	PCA			AGCGCTTATGGGCAAG-1	417.372	-163.456	0.335795	0.61141	0.830136	NMF
AGCGGACACTTCGTAG-1	309.856	-453.78	0.328677	0.102339	0.716955	SpatialPCA			AGCGGACACTTCGTAG-1	309.856	-453.78	0.731506	0.963866	0.725396	PCA			AGCGGACACTTCGTAG-1	309.856	-453.78	0.740793	0.534826	0.58666	NMF
AGCGGCGGTTAGCGGT-1	155.446	-387.939	0.567981	0.55888	0.888714	SpatialPCA			AGCGGCGGTTAGCGGT-1	155.446	-387.939	0.405388	0.823378	0.250625	PCA			AGCGGCGGTTAGCGGT-1	155.446	-387.939	0.278207	0.136701	0.553976	NMF
AGCGGGAAGGGTCCAT-1	234.383	-189.064	0.659137	0.654666	0.0909946	SpatialPCA			AGCGGGAAGGGTCCAT-1	234.383	-189.064	0.316741	0.325853	0.930196	PCA			AGCGGGAAGGGTCCAT-1	234.383	-189.064	0.40454	0.28253	0.856673	NMF
AGCGGGTCTGACACTC-1	322.097	-475.428	0.288998	0.118841	0.697167	SpatialPCA			AGCGGGTCTGACACTC-1	322.097	-475.428	0.784131	0.941793	0.718958	PCA			AGCGGGTCTGACACTC-1	322.097	-475.428	0.813611	0.68969	0.674459	NMF
AGCGGTTGAGATGTAC-1	399.145	-120.207	0.56461	0.76401	0.0718229	SpatialPCA			AGCGGTTGAGATGTAC-1	399.145	-120.207	0.144635	0.277463	0.865249	PCA			AGCGGTTGAGATGTAC-1	399.145	-120.207	0.432419	0.118229	0.754443	NMF
AGCGTACGAGAGCTAG-1	194.329	-161.791	0.851398	0.943683	0.173781	SpatialPCA			AGCGTACGAGAGCTAG-1	194.329	-161.791	0.0935824	0.250661	0.987573	PCA			AGCGTACGAGAGCTAG-1	194.329	-161.791	0.302334	0.204426	0.842346	NMF
AGCGTAGCGCTAGACC-1	197.615	-134.878	0.911584	0.975217	0.204768	SpatialPCA			AGCGTAGCGCTAGACC-1	197.615	-134.878	0.134896	0.250962	0.990429	PCA			AGCGTAGCGCTAGACC-1	197.615	-134.878	0.329931	0.187787	0.857233	NMF
AGCGTCTGAACCCGCA-1	231.593	-151.305	0.790775	0.920511	0.148092	SpatialPCA			AGCGTCTGAACCCGCA-1	231.593	-151.305	0.0204895	0.232318	0.987033	PCA			AGCGTCTGAACCCGCA-1	231.593	-151.305	0.241316	0.21696	0.745127	NMF
AGCGTGGTATTCTACT-1	338.434	-362.376	0.473537	0.0139406	0.549575	SpatialPCA			AGCGTGGTATTCTACT-1	338.434	-362.376	0.773292	0.940187	0.733958	PCA			AGCGTGGTATTCTACT-1	338.434	-362.376	0.562138	0.254574	0.563677	NMF
AGCGTTCCGATTTAAA-1	405.221	-131.053	0.513578	0.680889	0.0562852	SpatialPCA			AGCGTTCCGATTTAAA-1	405.221	-131.053	0.303191	0.316656	0.909116	PCA			AGCGTTCCGATTTAAA-1	405.221	-131.053	0.591957	0.26646	0.879964	NMF
AGCTAACAAGCAATGT-1	220.072	-447.705	0.525398	0.539784	0.92722	SpatialPCA			AGCTAACAAGCAATGT-1	220.072	-447.705	0.38881	0.750085	0.14223	PCA			AGCTAACAAGCAATGT-1	220.072	-447.705	0.189467	0.152069	0.0670524	NMF
AGCTAAGTACGCAGGC-1	384.158	-465.122	0.0349854	0.123649	0.499806	SpatialPCA			AGCTAAGTACGCAGGC-1	384.158	-465.122	0.830832	0.667583	0.734703	PCA			AGCTAAGTACGCAGGC-1	384.158	-465.122	0.778736	0.806447	0.795285	NMF
AGCTAGAAGCAGAAGT-1	426.148	-233.618	0.282068	0.351029	0.0623787	SpatialPCA			AGCTAGAAGCAGAAGT-1	426.148	-233.618	0.820645	0.22099	0.939307	PCA			AGCTAGAAGCAGAAGT-1	426.148	-233.618	0.661585	0.838074	0.91773	NMF
AGCTATTTAATCCAAC-1	348.92	-206.076	0.466432	0.306349	0.0846154	SpatialPCA			AGCTATTTAATCCAAC-1	348.92	-206.076	0.754976	0.526472	0.626227	PCA			AGCTATTTAATCCAAC-1	348.92	-206.076	0.684814	0.16679	0.808259	NMF
AGCTCCATATATGTTC-1	455.671	-427.948	0.0510648	0.55414	0.266578	SpatialPCA			AGCTCCATATATGTTC-1	455.671	-427.948	0.465263	0.264859	0.854734	PCA			AGCTCCATATATGTTC-1	455.671	-427.948	0.409235	0.77029	0.912433	NMF
AGCTCCTTCGCACATC-1	384.608	-400.45	0.0991293	0.0836525	0.462692	SpatialPCA			AGCTCCTTCGCACATC-1	384.608	-400.45	0.745704	0.568394	0.650863	PCA			AGCTCCTTCGCACATC-1	384.608	-400.45	0.588914	0.706403	0.714827	NMF
AGCTCTAGACGTTCCA-1	354.23	-324.752	0.477373	0.00974099	0.464456	SpatialPCA			AGCTCTAGACGTTCCA-1	354.23	-324.752	0.655453	0.842837	0.777138	PCA			AGCTCTAGACGTTCCA-1	354.23	-324.752	0.623494	0.244233	0.662631	NMF
AGCTCTTCCCAGTGCA-1	392.214	-217.192	0.429859	0.312854	0.058626	SpatialPCA			AGCTCTTCCCAGTGCA-1	392.214	-217.192	0.631727	0.496675	0.916324	PCA			AGCTCTTCCCAGTGCA-1	392.214	-217.192	0.759551	0.434514	0.806213	NMF
AGCTCTTCGTAACCTT-1	450.225	-330.828	0.0582572	0.342468	0.19615	SpatialPCA			AGCTCTTCGTAACCTT-1	450.225	-330.828	0.64306	0.21585	0.88722	PCA			AGCTCTTCGTAACCTT-1	450.225	-330.828	0.548603	0.962266	0.928331	NMF
AGCTCTTTACTCAGTT-1	258.056	-340.189	0.751422	0.0843614	0.572238	SpatialPCA			AGCTCTTTACTCAGTT-1	258.056	-340.189	0.447616	0.935046	0.738406	PCA			AGCTCTTTACTCAGTT-1	258.056	-340.189	0.345936	0.0800472	0.534501	NMF
AGCTGAAGTAAACCAA-1	379.703	-227.903	0.411831	0.111405	0.15508	SpatialPCA			AGCTGAAGTAAACCAA-1	379.703	-227.903	0.847783	0.691756	0.847898	PCA			AGCTGAAGTAAACCAA-1	379.703	-227.903	0.956977	0.678802	0.82969	NMF
AGCTGTAACCTCAATC-1	204.86	-409.856	0.565508	0.475708	0.937971	SpatialPCA			AGCTGTAACCTCAATC-1	204.86	-409.856	0.346877	0.764823	0.0962659	PCA			AGCTGTAACCTCAATC-1	204.86	-409.856	0.280404	0.24329	0.104164	NMF
AGCTTCAATACTTTGA-1	355.761	-119.892	0.582952	0.797089	0.0605856	SpatialPCA			AGCTTCAATACTTTGA-1	355.761	-119.892	0.0570988	0.325924	0.829488	PCA			AGCTTCAATACTTTGA-1	355.761	-119.892	0.105071	0.113581	0.758843	NMF
AGCTTGATCTTAACTT-1	189.874	-339.694	0.864576	0.158377	0.427746	SpatialPCA			AGCTTGATCTTAACTT-1	189.874	-339.694	0.446466	0.824699	0.792143	PCA			AGCTTGATCTTAACTT-1	189.874	-339.694	0.473743	0.397703	0.64379	NMF
AGGAAGCTGTCCGCCG-1	319.217	-448.47	0.282139	0.0850859	0.705086	SpatialPCA			AGGAAGCTGTCCGCCG-1	319.217	-448.47	0.512752	0.65235	0.615999	PCA			AGGAAGCTGTCCGCCG-1	319.217	-448.47	0.198388	0.215729	0.655116	NMF
AGGACAGTCGAATCCC-1	381.908	-351.89	0.310263	0.0300095	0.419324	SpatialPCA			AGGACAGTCGAATCCC-1	381.908	-351.89	0.783704	0.867677	0.778301	PCA			AGGACAGTCGAATCCC-1	381.908	-351.89	0.742274	0.695265	0.702585	NMF
AGGACATCGCACGTCG-1	237.354	-205.266	0.779269	0.538037	0.104599	SpatialPCA			AGGACATCGCACGTCG-1	237.354	-205.266	0.298825	0.336027	0.920362	PCA			AGGACATCGCACGTCG-1	237.354	-205.266	0.358186	0.297935	0.888314	NMF
AGGACGACCCATTAGA-1	257.966	-350.945	0.716728	0.132782	0.652133	SpatialPCA			AGGACGACCCATTAGA-1	257.966	-350.945	0.488676	0.826902	0.361091	PCA			AGGACGACCCATTAGA-1	257.966	-350.945	0.457764	0.284837	0.230818	NMF
AGGACGCTCGATGTTG-1	423.177	-217.417	0.300513	0.385663	0.0538669	SpatialPCA			AGGACGCTCGATGTTG-1	423.177	-217.417	0.376807	0.463052	0.923695	PCA			AGGACGCTCGATGTTG-1	423.177	-217.417	0.808935	0.399843	0.81563	NMF
AGGAGGCCTTCGCGCG-1	421.782	-400.72	0.00944885	0.20827	0.29982	SpatialPCA			AGGAGGCCTTCGCGCG-1	421.782	-400.72	0.929428	0.212334	0.938984	PCA			AGGAGGCCTTCGCGCG-1	421.782	-400.72	0.713342	0.928394	0.897121	NMF
AGGATAAAGTCGGGAT-1	319.532	-405.356	0.379056	0.0630632	0.69232	SpatialPCA			AGGATAAAGTCGGGAT-1	319.532	-405.356	0.522891	0.686288	0.585339	PCA			AGGATAAAGTCGGGAT-1	319.532	-405.356	0.370208	0.194483	0.498441	NMF
AGGATATAGGGATTTA-1	415.842	-368.317	0.0811052	0.159272	0.347087	SpatialPCA			AGGATATAGGGATTTA-1	415.842	-368.317	0.761508	0.542247	0.625237	PCA			AGGATATAGGGATTTA-1	415.842	-368.317	0.512702	0.645538	0.744668	NMF
AGGATCACGCGATCTG-1	167.912	-377.228	0.510587	0.217683	0.750427	SpatialPCA			AGGATCACGCGATCTG-1	167.912	-377.228	0.416377	0.767895	0.321928	PCA			AGGATCACGCGATCTG-1	167.912	-377.228	0.230487	0.164074	0.214542	NMF
AGGCAAAGAGGAATCA-1	241.089	-124.392	0.901867	0.994726	0.182025	SpatialPCA			AGGCAAAGAGGAATCA-1	241.089	-124.392	0.171113	0.286885	0.977985	PCA			AGGCAAAGAGGAATCA-1	241.089	-124.392	0.352425	0.160469	0.886253	NMF
AGGCACGTGACTGTCC-1	474.257	-428.083	0.126282	0.615562	0.236302	SpatialPCA			AGGCACGTGACTGTCC-1	474.257	-428.083	0.433679	0.142839	0.884155	PCA			AGGCACGTGACTGTCC-1	474.257	-428.083	0.32293	0.846637	0.950586	NMF
AGGCAGATGCGTAAAC-1	385.689	-260.261	0.419642	0.0739808	0.186094	SpatialPCA			AGGCAGATGCGTAAAC-1	385.689	-260.261	0.896365	0.732063	0.814976	PCA			AGGCAGATGCGTAAAC-1	385.689	-260.261	0.95847	0.669651	0.828695	NMF
AGGCAGGGAGCGTACT-1	269.712	-437.309	0.517905	0.311005	0.903342	SpatialPCA			AGGCAGGGAGCGTACT-1	269.712	-437.309	0.428153	0.80796	0.215345	PCA			AGGCAGGGAGCGTACT-1	269.712	-437.309	0.176965	0.120883	0.160794	NMF
AGGCATTGTCGTAGGG-1	425.023	-384.563	0.39243	0.349192	0.0440995	SpatialPCA			AGGCATTGTCGTAGGG-1	425.023	-384.563	0.879658	0.232243	0.931306	PCA			AGGCATTGTCGTAGGG-1	425.023	-384.563	0.702173	0.770106	0.847801	NMF
AGGCCACCCGTTATGA-1	236.859	-269.937	0.903906	0.185996	0.254551	SpatialPCA			AGGCCACCCGTTATGA-1	236.859	-269.937	0.517514	0.794343	0.823308	PCA			AGGCCACCCGTTATGA-1	236.859	-269.937	0.634824	0.582539	0.71737	NMF
AGGCCCAGTGACTGGT-1	166.382	-166.967	0.877859	0.92573	0.22277	SpatialPCA			AGGCCCAGTGACTGGT-1	166.382	-166.967	0.0293634	0.249005	0.977885	PCA			AGGCCCAGTGACTGGT-1	166.382	-166.967	0.19019	0.16333	0.704661	NMF
AGGCCCATTGTACAGG-1	290.054	-200.27	0.648571	0.432867	0.0851765	SpatialPCA			AGGCCCATTGTACAGG-1	290.054	-200.27	0.668581	0.34831	0.932903	PCA			AGGCCCATTGTACAGG-1	290.054	-200.27	0.775598	0.452789	0.8676	NMF
AGGCCCTAGAACGCCA-1	195.905	-361.296	0.522438	0.193048	0.704206	SpatialPCA			AGGCCCTAGAACGCCA-1	195.905	-361.296	0.457779	0.78507	0.39968	PCA			AGGCCCTAGAACGCCA-1	195.905	-361.296	0.287742	0.208431	0.303096	NMF
AGGCCTGAGAATCTCG-1	390.414	-454.41	0.0452305	0.140717	0.477816	SpatialPCA			AGGCCTGAGAATCTCG-1	390.414	-454.41	0.582637	0.586046	0.687606	PCA			AGGCCTGAGAATCTCG-1	390.414	-454.41	0.537745	0.721462	0.725984	NMF
AGGCGATAACTGGCGT-1	495.905	-433.618	0.363341	0.738779	0.166198	SpatialPCA			AGGCGATAACTGGCGT-1	495.905	-433.618	0.148227	0.346219	0.793777	PCA			AGGCGATAACTGGCGT-1	495.905	-433.618	0.15013	0.494826	0.846201	NMF
AGGCGGTTTGTCCCGC-1	170.567	-436.589	0.553775	0.617597	0.977927	SpatialPCA			AGGCGGTTTGTCCCGC-1	170.567	-436.589	0.350223	0.741812	0.0632827	PCA			AGGCGGTTTGTCCCGC-1	170.567	-436.589	0.234541	0.208027	0.0428501	NMF
AGGCGTCTATGGACGG-1	466.652	-206.976	0.483798	0.746934	0.121464	SpatialPCA			AGGCGTCTATGGACGG-1	466.652	-206.976	0.150914	0.305321	0.810461	PCA			AGGCGTCTATGGACGG-1	466.652	-206.976	0.160697	0.107461	0.74152	NMF
AGGCTATGGTTAGCTT-1	212.196	-258.956	0.94896	0.320233	0.171983	SpatialPCA			AGGCTATGGTTAGCTT-1	212.196	-258.956	0.381787	0.615291	0.915789	PCA			AGGCTATGGTTAGCTT-1	212.196	-258.956	0.750728	0.275152	0.821761	NMF
AGGCTTCCCGAAGAAG-1	248.38	-388.614	0.618463	0.308853	0.892944	SpatialPCA			AGGCTTCCCGAAGAAG-1	248.38	-388.614	0.43222	0.788115	0.119884	PCA			AGGCTTCCCGAAGAAG-1	248.38	-388.614	0.232223	0.173757	0.110896	NMF
AGGCTTGCTAGACACC-1	175.068	-247.93	0.902416	0.463386	0.141652	SpatialPCA			AGGCTTGCTAGACACC-1	175.068	-247.93	0.24997	0.529272	0.800049	PCA			AGGCTTGCTAGACACC-1	175.068	-247.93	0.297833	0.134524	0.725403	NMF
AGGGAAACGAGGTACT-1	395.5	-190.279	0.41694	0.416156	0.0398889	SpatialPCA			AGGGAAACGAGGTACT-1	395.5	-190.279	0.62325	0.20744	0.934471	PCA			AGGGAAACGAGGTACT-1	395.5	-190.279	0.572988	0.70355	0.894671	NMF
AGGGACCGGCTGCGTT-1	459.631	-314.761	0.0761369	0.404357	0.166316	SpatialPCA			AGGGACCGGCTGCGTT-1	459.631	-314.761	0.650747	0.223789	0.88488	PCA			AGGGACCGGCTGCGTT-1	459.631	-314.761	0.554007	0.974257	0.932583	NMF
AGGGACTCTACGCGAC-1	282.268	-415.842	0.512272	0.226629	0.849232	SpatialPCA			AGGGACTCTACGCGAC-1	282.268	-415.842	0.465352	0.781073	0.235974	PCA			AGGGACTCTACGCGAC-1	282.268	-415.842	0.213038	0.212253	0.154901	NMF
AGGGAGACATACTTCG-1	469.217	-277.093	0.179261	0.486115	0.0695902	SpatialPCA			AGGGAGACATACTTCG-1	469.217	-277.093	0.402607	0.41566	0.891211	PCA			AGGGAGACATACTTCG-1	469.217	-277.093	0.63365	0.374211	0.833864	NMF
AGGGCAGCGGCGTGGT-1	349.235	-162.961	0.572569	0.501971	0.0569139	SpatialPCA			AGGGCAGCGGCGTGGT-1	349.235	-162.961	0.436989	0.386177	0.934042	PCA			AGGGCAGCGGCGTGGT-1	349.235	-162.961	0.373775	0.275085	0.837981	NMF
AGGGCGAGCAGCTGAT-1	180.468	-355.761	0.482398	0.152571	0.619984	SpatialPCA			AGGGCGAGCAGCTGAT-1	180.468	-355.761	0.623251	0.868817	0.711138	PCA			AGGGCGAGCAGCTGAT-1	180.468	-355.761	0.617896	0.382632	0.543105	NMF
AGGGCGTGATCGGCTA-1	259.001	-210.801	0.784144	0.480647	0.109385	SpatialPCA			AGGGCGTGATCGGCTA-1	259.001	-210.801	0.587093	0.343197	0.94195	PCA			AGGGCGTGATCGGCTA-1	259.001	-210.801	0.653059	0.575872	0.89524	NMF
AGGGCTGCAGTTACAG-1	320.252	-308.326	0.699471	0.0449043	0.516658	SpatialPCA			AGGGCTGCAGTTACAG-1	320.252	-308.326	0.424846	0.960144	0.735633	PCA			AGGGCTGCAGTTACAG-1	320.252	-308.326	0.331384	0.154084	0.549631	NMF
AGGGTCAGTAACCCTA-1	469.757	-201.62	0.386846	0.765171	0.126398	SpatialPCA			AGGGTCAGTAACCCTA-1	469.757	-201.62	0.14703	0.348517	0.792324	PCA			AGGGTCAGTAACCCTA-1	469.757	-201.62	0.147684	0.0740702	0.761311	NMF
AGGGTCGATGCGAACT-1	419.307	-319.847	0.137165	0.207966	0.240229	SpatialPCA			AGGGTCGATGCGAACT-1	419.307	-319.847	0.582135	0.418535	0.785422	PCA			AGGGTCGATGCGAACT-1	419.307	-319.847	0.57264	0.796044	0.817482	NMF
AGGGTGCCGTTCTTTA-1	219.892	-469.307	0.492903	0.454322	0.950953	SpatialPCA			AGGGTGCCGTTCTTTA-1	219.892	-469.307	0.351235	0.813498	0.195224	PCA			AGGGTGCCGTTCTTTA-1	219.892	-469.307	0.155693	0.125085	0.166378	NMF
AGGGTGCTCTCGAGGG-1	403.96	-303.555	0.334312	0.112567	0.22667	SpatialPCA			AGGGTGCTCTCGAGGG-1	403.96	-303.555	0.870553	0.705229	0.828621	PCA			AGGGTGCTCTCGAGGG-1	403.96	-303.555	0.967508	0.660144	0.830121	NMF
AGGGTTCAGACGGTCC-1	256.886	-491.134	0.413381	0.373877	0.879691	SpatialPCA			AGGGTTCAGACGGTCC-1	256.886	-491.134	0.433475	0.761294	0.374016	PCA			AGGGTTCAGACGGTCC-1	256.886	-491.134	0.316187	0.08182	0.524738	NMF
AGGGTTCCCTTTGGTT-1	391.719	-281.863	0.404925	0.0723173	0.247435	SpatialPCA			AGGGTTCCCTTTGGTT-1	391.719	-281.863	0.839407	0.244393	0.937454	PCA			AGGGTTCCCTTTGGTT-1	391.719	-281.863	0.837997	0.807184	0.858034	NMF
AGGGTTTAGTTCGGGA-1	314.131	-297.48	0.708567	0.0522934	0.49018	SpatialPCA			AGGGTTTAGTTCGGGA-1	314.131	-297.48	0.529484	0.918433	0.778499	PCA			AGGGTTTAGTTCGGGA-1	314.131	-297.48	0.718833	0.329304	0.671117	NMF
AGGTAACCTCCTATTC-1	246.76	-189.154	0.659843	0.626544	0.0862738	SpatialPCA			AGGTAACCTCCTATTC-1	246.76	-189.154	0.558612	0.0903465	0.938665	PCA			AGGTAACCTCCTATTC-1	246.76	-189.154	0.354578	0.243411	0.911126	NMF
AGGTACGATATTGCCA-1	355.266	-184.563	0.472888	0.359964	0.0609508	SpatialPCA			AGGTACGATATTGCCA-1	355.266	-184.563	0.493172	0.490671	0.912968	PCA			AGGTACGATATTGCCA-1	355.266	-184.563	0.589962	0.133077	0.824872	NMF
AGGTAGATCGAGATAT-1	226.148	-458.551	0.48896	0.441107	0.944388	SpatialPCA			AGGTAGATCGAGATAT-1	226.148	-458.551	0.371954	0.770746	0.235659	PCA			AGGTAGATCGAGATAT-1	226.148	-458.551	0.114288	0.136497	0.144807	NMF
AGGTAGGTACAAAGCT-1	214.896	-307.516	0.970256	0.203096	0.299636	SpatialPCA			AGGTAGGTACAAAGCT-1	214.896	-307.516	0.366684	0.748661	0.86866	PCA			AGGTAGGTACAAAGCT-1	214.896	-307.516	0.582494	0.480664	0.724981	NMF
AGGTATAATTGATAGT-1	456.571	-309.316	0.0760277	0.396846	0.165909	SpatialPCA			AGGTATAATTGATAGT-1	456.571	-309.316	0.546096	0.443459	0.756234	PCA			AGGTATAATTGATAGT-1	456.571	-309.316	0.509542	0.79354	0.771138	NMF
AGGTCAGGTGAGAGTG-1	180.378	-366.562	0.483264	0.183762	0.69998	SpatialPCA			AGGTCAGGTGAGAGTG-1	180.378	-366.562	0.478014	0.637298	0.673485	PCA			AGGTCAGGTGAGAGTG-1	180.378	-366.562	0.269915	0.107387	0.547317	NMF
AGGTCGCCACTTCGGT-1	203.825	-134.923	0.90417	0.968142	0.20415	SpatialPCA			AGGTCGCCACTTCGGT-1	203.825	-134.923	0.20705	0.255065	0.978312	PCA			AGGTCGCCACTTCGGT-1	203.825	-134.923	0.324556	0.119386	0.860563	NMF
AGGTCGCGGAGTTACT-1	441.449	-260.711	0.218726	0.385579	0.0595113	SpatialPCA			AGGTCGCGGAGTTACT-1	441.449	-260.711	0.456076	0.477148	0.88997	PCA			AGGTCGCGGAGTTACT-1	441.449	-260.711	0.47338	0.263489	0.793822	NMF
AGGTGGTGACCTTCGC-1	291.179	-464.446	0.423741	0.211037	0.808495	SpatialPCA			AGGTGGTGACCTTCGC-1	291.179	-464.446	0.464747	0.796317	0.329579	PCA			AGGTGGTGACCTTCGC-1	291.179	-464.446	0.352187	0.253159	0.271976	NMF
AGGTGTATCGCCATGA-1	171.467	-317.957	0.914072	0.24125	0.269888	SpatialPCA			AGGTGTATCGCCATGA-1	171.467	-317.957	0.450368	0.592549	0.740958	PCA			AGGTGTATCGCCATGA-1	171.467	-317.957	0.455108	0.300774	0.696789	NMF
AGGTTACACCATGCCG-1	474.843	-352.61	0.12792	0.511423	0.195411	SpatialPCA			AGGTTACACCATGCCG-1	474.843	-352.61	0.50467	0.201365	0.867058	PCA			AGGTTACACCATGCCG-1	474.843	-352.61	0.346158	0.760847	0.894275	NMF
AGGTTGAGGCACGCTT-1	348.65	-238.434	0.474173	0.116509	0.207109	SpatialPCA			AGGTTGAGGCACGCTT-1	348.65	-238.434	0.890981	0.733539	0.818966	PCA			AGGTTGAGGCACGCTT-1	348.65	-238.434	0.928679	0.437956	0.757271	NMF
AGGTTTCACACACCTT-1	326.193	-340.684	0.558932	0.0300527	0.589055	SpatialPCA			AGGTTTCACACACCTT-1	326.193	-340.684	0.623826	0.643384	0.583446	PCA			AGGTTTCACACACCTT-1	326.193	-340.684	0.323469	0.107452	0.50929	NMF
AGTAACGTTCATCCTG-1	402.025	-147.165	0.475172	0.585133	0.0392237	SpatialPCA			AGTAACGTTCATCCTG-1	402.025	-147.165	0.371095	0.21521	0.935701	PCA			AGTAACGTTCATCCTG-1	402.025	-147.165	0.356988	0.407429	0.913525	NMF
AGTAATGTCTTGCCGC-1	305.536	-205.761	0.639192	0.397674	0.0783716	SpatialPCA			AGTAATGTCTTGCCGC-1	305.536	-205.761	0.520704	0.474176	0.916039	PCA			AGTAATGTCTTGCCGC-1	305.536	-205.761	0.801754	0.316121	0.834478	NMF
AGTAATTTGCAAGCGT-1	145.365	-490.279	0.523199	0.620391	0.978196	SpatialPCA			AGTAATTTGCAAGCGT-1	145.365	-490.279	0.334948	0.735513	0.0756424	PCA			AGTAATTTGCAAGCGT-1	145.365	-490.279	0.349773	0.208032	0	NMF
AGTACATCATTTATCA-1	456.796	-277.003	0.211046	0.429222	0.0691021	SpatialPCA			AGTACATCATTTATCA-1	456.796	-277.003	0.55881	0.409565	0.846435	PCA			AGTACATCATTTATCA-1	456.796	-277.003	0.536257	0.351312	0.890083	NMF
AGTACCTTCGAGTGCT-1	454.5	-174.527	0.379987	0.752419	0.115033	SpatialPCA			AGTACCTTCGAGTGCT-1	454.5	-174.527	0.173774	0.355946	0.779596	PCA			AGTACCTTCGAGTGCT-1	454.5	-174.527	0.0931803	0.139405	0.736723	NMF
AGTACGGGCACCTGGC-1	364.041	-254.725	0.446318	0.0528257	0.244145	SpatialPCA			AGTACGGGCACCTGGC-1	364.041	-254.725	0.974611	0.736941	0.802841	PCA			AGTACGGGCACCTGGC-1	364.041	-254.725	0.953084	0.707397	0.836612	NMF
AGTACGTGGCCTGTCT-1	392.664	-152.52	0.492847	0.559576	0.0314948	SpatialPCA			AGTACGTGGCCTGTCT-1	392.664	-152.52	0.320004	0.400475	0.928919	PCA			AGTACGTGGCCTGTCT-1	392.664	-152.52	0.307669	0.247003	0.87141	NMF
AGTACTCTTATGCCCA-1	390.639	-422.052	0.0566117	0.107259	0.450373	SpatialPCA			AGTACTCTTATGCCCA-1	390.639	-422.052	0.764016	0.563948	0.64247	PCA			AGTACTCTTATGCCCA-1	390.639	-422.052	0.560016	0.714512	0.706527	NMF
AGTAGCGTGAACGAAC-1	343.294	-130.558	0.578383	0.787624	0.0611111	SpatialPCA			AGTAGCGTGAACGAAC-1	343.294	-130.558	0.0480533	0.314758	0.80564	PCA			AGTAGCGTGAACGAAC-1	343.294	-130.558	0.017684	0.203338	0.760875	NMF
AGTAGCTAGACGCCGA-1	436.139	-142.034	0.498978	0.756627	0.127965	SpatialPCA			AGTAGCTAGACGCCGA-1	436.139	-142.034	0.112667	0.316889	0.820897	PCA			AGTAGCTAGACGCCGA-1	436.139	-142.034	0.137157	0.0600926	0.761803	NMF
AGTAGGAAGGAAGTTG-1	423.267	-206.661	0.292434	0.444577	0.0476129	SpatialPCA			AGTAGGAAGGAAGTTG-1	423.267	-206.661	0.478471	0.390723	0.848641	PCA			AGTAGGAAGGAAGTTG-1	423.267	-206.661	0.448417	0.715922	0.814784	NMF
AGTAGGTAACATACAT-1	277.768	-189.379	0.645266	0.534605	0.0773798	SpatialPCA			AGTAGGTAACATACAT-1	277.768	-189.379	0.569264	0.212491	0.921256	PCA			AGTAGGTAACATACAT-1	277.768	-189.379	0.489558	0.641765	0.932969	NMF
AGTATAATACTAGGCA-1	221.512	-253.645	0.918712	0.329966	0.177502	SpatialPCA			AGTATAATACTAGGCA-1	221.512	-253.645	0.382479	0.624815	0.904253	PCA			AGTATAATACTAGGCA-1	221.512	-253.645	0.712275	0.221362	0.744694	NMF
AGTATACACAGCGACA-1	266.427	-464.266	0.454149	0.327327	0.904625	SpatialPCA			AGTATACACAGCGACA-1	266.427	-464.266	0.431087	0.784455	0.133549	PCA			AGTATACACAGCGACA-1	266.427	-464.266	0.353523	0.193425	0.0728479	NMF
AGTATGCTGGAGACCA-1	198.47	-431.368	0.573763	0.584477	0.93865	SpatialPCA			AGTATGCTGGAGACCA-1	198.47	-431.368	0.376708	0.749175	0.0303066	PCA			AGTATGCTGGAGACCA-1	198.47	-431.368	0.239404	0.120596	0.0836659	NMF
AGTATTTGGCACGACC-1	279.028	-431.998	0.478409	0.261531	0.870808	SpatialPCA			AGTATTTGGCACGACC-1	279.028	-431.998	0.463765	0.828799	0.220639	PCA			AGTATTTGGCACGACC-1	279.028	-431.998	0.186582	0.24681	0.0610478	NMF
AGTCAAATGATGTGAT-1	226.013	-480.108	0.567094	0.400335	0.974235	SpatialPCA			AGTCAAATGATGTGAT-1	226.013	-480.108	0.371559	0.738221	0	PCA			AGTCAAATGATGTGAT-1	226.013	-480.108	0.385529	0.245812	0.0454395	NMF
AGTCAACACCACCATC-1	264.221	-340.234	0.756017	0.0863091	0.573627	SpatialPCA			AGTCAACACCACCATC-1	264.221	-340.234	0.365501	0.932995	0.755198	PCA			AGTCAACACCACCATC-1	264.221	-340.234	0.32304	0.069784	0.562143	NMF
AGTCAAGATGACACTT-1	397.165	-378.983	0.133819	0.0988661	0.403673	SpatialPCA			AGTCAAGATGACACTT-1	397.165	-378.983	0.78223	0.630372	0.728135	PCA			AGTCAAGATGACACTT-1	397.165	-378.983	0.725106	0.790056	0.771483	NMF
AGTCACTAGCTCTCGA-1	424.797	-416.922	0.0135991	0.377005	0.275977	SpatialPCA			AGTCACTAGCTCTCGA-1	424.797	-416.922	0.538414	0.408029	0.840854	PCA			AGTCACTAGCTCTCGA-1	424.797	-416.922	0.477326	0.714262	0.731526	NMF
AGTCACTCCGCCTCAT-1	213.006	-151.17	0.842991	0.948649	0.163088	SpatialPCA			AGTCACTCCGCCTCAT-1	213.006	-151.17	0.157807	0.264908	0.982189	PCA			AGTCACTCCGCCTCAT-1	213.006	-151.17	0.437317	0.237636	0.815542	NMF
AGTCAGCCACCGCCTG-1	206.391	-204.996	0.802586	0.62942	0.120746	SpatialPCA			AGTCAGCCACCGCCTG-1	206.391	-204.996	0.451706	0.262765	0.911272	PCA			AGTCAGCCACCGCCTG-1	206.391	-204.996	0.322864	0.395236	0.882167	NMF
AGTCCATTGGCTGATG-1	428.398	-346.85	0.0854135	0.248294	0.241796	SpatialPCA			AGTCCATTGGCTGATG-1	428.398	-346.85	0.554769	0.39529	0.80727	PCA			AGTCCATTGGCTGATG-1	428.398	-346.85	0.664868	0.619427	0.789209	NMF
AGTCCCGCCTTTAATT-1	407.741	-211.926	0.408099	0.339104	0.0516379	SpatialPCA			AGTCCCGCCTTTAATT-1	407.741	-211.926	0.402405	0.516893	0.914528	PCA			AGTCCCGCCTTTAATT-1	407.741	-211.926	0.606055	0.296845	0.753386	NMF
AGTCGACGGTCTCAAG-1	397.57	-325.068	0.246173	0.0916824	0.306409	SpatialPCA			AGTCGACGGTCTCAAG-1	397.57	-325.068	0.819955	0.738811	0.834613	PCA			AGTCGACGGTCTCAAG-1	397.57	-325.068	0.931155	0.641638	0.819699	NMF
AGTCGGCCCAAACGAC-1	240.099	-253.78	0.843277	0.250166	0.203953	SpatialPCA			AGTCGGCCCAAACGAC-1	240.099	-253.78	0.722068	0.694129	0.864969	PCA			AGTCGGCCCAAACGAC-1	240.099	-253.78	0.856875	0.465908	0.806088	NMF
AGTCGGCTCAACTTTA-1	189.649	-372.007	0.559133	0.267688	0.767636	SpatialPCA			AGTCGGCTCAACTTTA-1	189.649	-372.007	0.421521	0.785382	0.285712	PCA			AGTCGGCTCAACTTTA-1	189.649	-372.007	0.216871	0.200872	0.21544	NMF
AGTCGGTTGCGTGAGA-1	465.662	-336.364	0.0817689	0.440694	0.190101	SpatialPCA			AGTCGGTTGCGTGAGA-1	465.662	-336.364	0.749466	0.455259	0.912965	PCA			AGTCGGTTGCGTGAGA-1	465.662	-336.364	0.518932	0.848236	0.894311	NMF
AGTCGTATAAAGCAGA-1	368.587	-470.387	0.0517073	0.116011	0.513023	SpatialPCA			AGTCGTATAAAGCAGA-1	368.587	-470.387	0.62331	0.608916	0.690547	PCA			AGTCGTATAAAGCAGA-1	368.587	-470.387	0.712416	0.787579	0.73435	NMF
AGTCGTCGACCACCAA-1	399.91	-427.498	0.0522871	0.144082	0.419746	SpatialPCA			AGTCGTCGACCACCAA-1	399.91	-427.498	0.907267	0.702337	0.750514	PCA			AGTCGTCGACCACCAA-1	399.91	-427.498	0.833515	0.85063	0.811372	NMF
AGTCGTGGGCATTACG-1	208.056	-393.744	0.586273	0.437662	0.930929	SpatialPCA			AGTCGTGGGCATTACG-1	208.056	-393.744	0.378714	0.823495	0.156665	PCA			AGTCGTGGGCATTACG-1	208.056	-393.744	0.206294	0.171602	0.151649	NMF
AGTCTAAAGTATACTC-1	463.006	-277.048	0.199835	0.475724	0.0623658	SpatialPCA			AGTCTAAAGTATACTC-1	463.006	-277.048	0.691998	0.170774	0.928638	PCA			AGTCTAAAGTATACTC-1	463.006	-277.048	0.602522	0.828839	0.930933	NMF
AGTCTCACAAGACTAC-1	211.026	-409.901	0.566092	0.471791	0.940359	SpatialPCA			AGTCTCACAAGACTAC-1	211.026	-409.901	0.409154	0.793977	0.181692	PCA			AGTCTCACAAGACTAC-1	211.026	-409.901	0.313434	0.174549	0.193928	NMF
AGTCTGGACATCCTTG-1	181.503	-215.617	0.830566	0.633528	0.130797	SpatialPCA			AGTCTGGACATCCTTG-1	181.503	-215.617	0.780925	0.51841	0.601312	PCA			AGTCTGGACATCCTTG-1	181.503	-215.617	0.53912	0.144161	0.802695	NMF
AGTCTTCTCCTCAAAT-1	323.807	-249.01	0.610868	0.104482	0.234806	SpatialPCA			AGTCTTCTCCTCAAAT-1	323.807	-249.01	0.584309	0.468837	0.855276	PCA			AGTCTTCTCCTCAAAT-1	323.807	-249.01	0.575115	0.105405	0.768811	NMF
AGTGAACAAACTTCTC-1	434.518	-357.696	0.0587044	0.284199	0.245617	SpatialPCA			AGTGAACAAACTTCTC-1	434.518	-357.696	0.778668	0.242431	0.915115	PCA			AGTGAACAAACTTCTC-1	434.518	-357.696	0.652057	0.887719	0.855757	NMF
AGTGACCTACTTTACG-1	279.613	-356.526	0.666824	0.161287	0.712514	SpatialPCA			AGTGACCTACTTTACG-1	279.613	-356.526	0.390979	0.778501	0.234294	PCA			AGTGACCTACTTTACG-1	279.613	-356.526	0.206607	0.243026	0.0568978	NMF
AGTGACTGTGACACAA-1	204.365	-474.572	0.554702	0.514234	0.970239	SpatialPCA			AGTGACTGTGACACAA-1	204.365	-474.572	0.37078	0.739886	0.00154644	PCA			AGTGACTGTGACACAA-1	204.365	-474.572	0.378271	0.256926	0.0355136	NMF
AGTGAGACTTCCAGTA-1	388.389	-308.821	0.362115	0.0624847	0.298693	SpatialPCA			AGTGAGACTTCCAGTA-1	388.389	-308.821	0.915328	0.717626	0.817536	PCA			AGTGAGACTTCCAGTA-1	388.389	-308.821	0.999571	0.60701	0.819375	NMF
AGTGAGCCTCGCCGCC-1	438.209	-276.823	0.207402	0.297729	0.122925	SpatialPCA			AGTGAGCCTCGCCGCC-1	438.209	-276.823	0.739984	0.514405	0.901653	PCA			AGTGAGCCTCGCCGCC-1	438.209	-276.823	0.965576	0.551604	0.823417	NMF
AGTGAGGGTTTCTGAC-1	392.619	-163.276	0.477204	0.502741	0.0472309	SpatialPCA			AGTGAGGGTTTCTGAC-1	392.619	-163.276	0.322789	0.473696	0.851785	PCA			AGTGAGGGTTTCTGAC-1	392.619	-163.276	0.388496	0.486783	0.811527	NMF
AGTGATAACCTGCGCG-1	393.654	-438.254	0.0500934	0.129121	0.439267	SpatialPCA			AGTGATAACCTGCGCG-1	393.654	-438.254	0.830621	0.667434	0.734694	PCA			AGTGATAACCTGCGCG-1	393.654	-438.254	0.750936	0.870234	0.797435	NMF
AGTGATATGAGTAGTT-1	270.252	-361.836	0.648623	0.213309	0.766367	SpatialPCA			AGTGATATGAGTAGTT-1	270.252	-361.836	0.449261	0.767836	0.241421	PCA			AGTGATATGAGTAGTT-1	270.252	-361.836	0.177227	0.122845	0.178924	NMF
AGTGATTCAAGCAGGA-1	388.479	-298.02	0.376302	0.0653142	0.290412	SpatialPCA			AGTGATTCAAGCAGGA-1	388.479	-298.02	0.602257	0.509057	0.808567	PCA			AGTGATTCAAGCAGGA-1	388.479	-298.02	0.82622	0.474486	0.802292	NMF
AGTGCACGCTTAAGAA-1	415.617	-400.675	0.0114391	0.207825	0.30026	SpatialPCA			AGTGCACGCTTAAGAA-1	415.617	-400.675	0.899189	0.220519	0.935582	PCA			AGTGCACGCTTAAGAA-1	415.617	-400.675	0.69374	0.932569	0.887957	NMF
AGTGCGTAGCTCGTAA-1	248.56	-367.057	0.610681	0.341809	0.84539	SpatialPCA			AGTGCGTAGCTCGTAA-1	248.56	-367.057	0.344553	0.768037	0.227484	PCA			AGTGCGTAGCTCGTAA-1	248.56	-367.057	0.144024	0.14575	0.118698	NMF
AGTGCTAAACACAGCA-1	399.73	-449.055	0.0428846	0.259762	0.395706	SpatialPCA			AGTGCTAAACACAGCA-1	399.73	-449.055	0.567615	0.578369	0.705343	PCA			AGTGCTAAACACAGCA-1	399.73	-449.055	0.539072	0.775454	0.737616	NMF
AGTGCTTGCACGAATA-1	394.374	-341.224	0.288588	0.063243	0.330316	SpatialPCA			AGTGCTTGCACGAATA-1	394.374	-341.224	0.647281	0.621347	0.82691	PCA			AGTGCTTGCACGAATA-1	394.374	-341.224	0.78708	0.431423	0.767736	NMF
AGTGGCGGCAATTTGA-1	410.531	-249.685	0.391549	0.203221	0.119501	SpatialPCA			AGTGGCGGCAATTTGA-1	410.531	-249.685	0.829655	0.713066	0.84477	PCA			AGTGGCGGCAATTTGA-1	410.531	-249.685	0.966736	0.500677	0.810228	NMF
AGTGGCGTCTGAAGGT-1	384.203	-454.365	0.0350747	0.118258	0.495623	SpatialPCA			AGTGGCGTCTGAAGGT-1	384.203	-454.365	0.82691	0.665619	0.7298	PCA			AGTGGCGTCTGAAGGT-1	384.203	-454.365	0.71748	0.786734	0.717709	NMF
AGTGTATTGCGCATTG-1	413.906	-211.971	0.395033	0.382106	0.0530531	SpatialPCA			AGTGTATTGCGCATTG-1	413.906	-211.971	0.437517	0.452512	0.938451	PCA			AGTGTATTGCGCATTG-1	413.906	-211.971	0.661199	0.330774	0.835456	NMF
AGTGTGGTCTATTGTG-1	190.684	-231.863	0.86595	0.503925	0.129687	SpatialPCA			AGTGTGGTCTATTGTG-1	190.684	-231.863	0.345529	0.50128	0.919274	PCA			AGTGTGGTCTATTGTG-1	190.684	-231.863	0.493309	0.190822	0.801186	NMF
AGTTAAACACTTGCGA-1	254.996	-334.788	0.778385	0.0684697	0.516131	SpatialPCA			AGTTAAACACTTGCGA-1	254.996	-334.788	0.507966	0.938822	0.770117	PCA			AGTTAAACACTTGCGA-1	254.996	-334.788	0.459997	0.118634	0.578136	NMF
AGTTAAGCGGTCCCGG-1	367.507	-206.211	0.415063	0.299616	0.0697832	SpatialPCA			AGTTAAGCGGTCCCGG-1	367.507	-206.211	0.639894	0.666318	0.882905	PCA			AGTTAAGCGGTCCCGG-1	367.507	-206.211	0.660874	0.299183	0.86217	NMF
AGTTAAGTCAACCGCT-1	195.68	-393.609	0.592968	0.390121	0.839762	SpatialPCA			AGTTAAGTCAACCGCT-1	195.68	-393.609	0.474914	0.818776	0.318086	PCA			AGTTAAGTCAACCGCT-1	195.68	-393.609	0.370408	0.258787	0.240832	NMF
AGTTACCGCACATGGT-1	162.601	-258.596	0.911193	0.405924	0.154532	SpatialPCA			AGTTACCGCACATGGT-1	162.601	-258.596	0.376301	0.565611	0.883037	PCA			AGTTACCGCACATGGT-1	162.601	-258.596	0.316441	0.0254991	0.583412	NMF
AGTTACTCTATCGTGG-1	395.41	-201.035	0.39775	0.321472	0.0327712	SpatialPCA			AGTTACTCTATCGTGG-1	395.41	-201.035	0.512882	0.512973	0.8844	PCA			AGTTACTCTATCGTGG-1	395.41	-201.035	0.7696	0.182922	0.775911	NMF
AGTTATTGAAAGGTAA-1	349.46	-130.603	0.571424	0.772417	0.063151	SpatialPCA			AGTTATTGAAAGGTAA-1	349.46	-130.603	0.0650466	0.353539	0.851614	PCA			AGTTATTGAAAGGTAA-1	349.46	-130.603	0.322359	0.201753	0.806549	NMF
AGTTCCTACAGAATTA-1	273.987	-281.008	0.831917	0.109236	0.349527	SpatialPCA			AGTTCCTACAGAATTA-1	273.987	-281.008	0.628156	0.88692	0.813298	PCA			AGTTCCTACAGAATTA-1	273.987	-281.008	0.772255	0.41145	0.648706	NMF
AGTTCCTATTTATGTT-1	319.937	-351.44	0.557411	0.0322269	0.597408	SpatialPCA			AGTTCCTATTTATGTT-1	319.937	-351.44	0.589259	0.844706	0.710804	PCA			AGTTCCTATTTATGTT-1	319.937	-351.44	0.384285	0.0910094	0.532437	NMF
AGTTCTGCGTTGTATC-1	178.623	-188.614	0.742712	0.792726	0.140437	SpatialPCA			AGTTCTGCGTTGTATC-1	178.623	-188.614	0.132753	0.307924	0.963356	PCA			AGTTCTGCGTTGTATC-1	178.623	-188.614	0.297218	0.0154688	0.618939	NMF
AGTTGACGGTCCTTGC-1	312.826	-469.982	0.303451	0.124168	0.71344	SpatialPCA			AGTTGACGGTCCTTGC-1	312.826	-469.982	0.62087	0.877859	0.751189	PCA			AGTTGACGGTCCTTGC-1	312.826	-469.982	0.503938	0.215835	0.550741	NMF
AGTTGCTGACTGATAT-1	175.383	-204.77	0.785952	0.689246	0.133196	SpatialPCA			AGTTGCTGACTGATAT-1	175.383	-204.77	0.229083	0.385077	0.897575	PCA			AGTTGCTGACTGATAT-1	175.383	-204.77	0.388329	0.0811644	0.83746	NMF
AGTTTCGCAGGTCGGA-1	311.881	-184.248	0.626422	0.42456	0.0634631	SpatialPCA			AGTTTCGCAGGTCGGA-1	311.881	-184.248	0.504188	0.521543	0.929783	PCA			AGTTTCGCAGGTCGGA-1	311.881	-184.248	0.46803	0.208372	0.82634	NMF
AGTTTGCACCTGCCTC-1	347.21	-432.493	0.200282	0.0372733	0.623505	SpatialPCA			AGTTTGCACCTGCCTC-1	347.21	-432.493	0.668138	0.829104	0.661234	PCA			AGTTTGCACCTGCCTC-1	347.21	-432.493	0.645908	0.639509	0.629555	NMF
AGTTTGGCACGGGTTG-1	434.338	-379.253	0.391191	0.334523	0.0505428	SpatialPCA			AGTTTGGCACGGGTTG-1	434.338	-379.253	0.653888	0.289526	0.918435	PCA			AGTTTGGCACGGGTTG-1	434.338	-379.253	0.580933	0.569354	0.689898	NMF
AGTTTGGCCAGACCTA-1	214.401	-372.187	0.596405	0.365508	0.832748	SpatialPCA			AGTTTGGCCAGACCTA-1	214.401	-372.187	0.382274	0.789623	0.217123	PCA			AGTTTGGCCAGACCTA-1	214.401	-372.187	0.206049	0.208706	0.174818	NMF
ATAAACCATTGGACGG-1	259.586	-135.329	0.852514	0.956014	0.160518	SpatialPCA			ATAAACCATTGGACGG-1	259.586	-135.329	0.0761035	0.247097	0.989383	PCA			ATAAACCATTGGACGG-1	259.586	-135.329	0.313765	0.0463764	0.820635	NMF
ATAAACGGACCCGTAA-1	307.381	-372.907	0.529597	0.158461	0.767548	SpatialPCA			ATAAACGGACCCGTAA-1	307.381	-372.907	0.390126	0.792253	0.214192	PCA			ATAAACGGACCCGTAA-1	307.381	-372.907	0.2319	0.264592	0.163713	NMF
ATAAACGTTGCACCAC-1	449.505	-427.903	0.00179106	0.459841	0.275863	SpatialPCA			ATAAACGTTGCACCAC-1	449.505	-427.903	0.513401	0.270402	0.827574	PCA			ATAAACGTTGCACCAC-1	449.505	-427.903	0.380396	0.832724	0.867144	NMF
ATAAAGGCTCGGTCGT-1	273.807	-302.565	0.812325	0.0679538	0.426756	SpatialPCA			ATAAAGGCTCGGTCGT-1	273.807	-302.565	0.566134	0.744209	0.676433	PCA			ATAAAGGCTCGGTCGT-1	273.807	-302.565	0.483066	0.523266	0.646982	NMF
ATAAAGGTCAAGTACG-1	383.438	-147.03	0.522576	0.597859	0.0246624	SpatialPCA			ATAAAGGTCAAGTACG-1	383.438	-147.03	0.527848	0.0752351	0.902113	PCA			ATAAAGGTCAAGTACG-1	383.438	-147.03	0.312536	0.630087	0.913771	NMF
ATAAATATTAGCAGCT-1	205.491	-323.627	0.936062	0.190146	0.365361	SpatialPCA			ATAAATATTAGCAGCT-1	205.491	-323.627	0.630055	0.964015	0.77424	PCA			ATAAATATTAGCAGCT-1	205.491	-323.627	0.719075	0.605522	0.597412	NMF
ATAACGCCGGAGGGTC-1	369.802	-308.686	0.435112	0.00706838	0.419824	SpatialPCA			ATAACGCCGGAGGGTC-1	369.802	-308.686	0.830199	0.977297	0.743198	PCA			ATAACGCCGGAGGGTC-1	369.802	-308.686	0.924643	0.746408	0.786748	NMF
ATAACGGAGTCCAACG-1	351.62	-254.635	0.466914	0.0634295	0.24791	SpatialPCA			ATAACGGAGTCCAACG-1	351.62	-254.635	0.664046	0.708069	0.860489	PCA			ATAACGGAGTCCAACG-1	351.62	-254.635	0.838162	0.298421	0.766668	NMF
ATAAGGTGGAGAACAT-1	341.314	-389.334	0.323074	0.0252087	0.599868	SpatialPCA			ATAAGGTGGAGAACAT-1	341.314	-389.334	0.5931	0.741111	0.64278	PCA			ATAAGGTGGAGAACAT-1	341.314	-389.334	0.492007	0.510703	0.609663	NMF
ATAAGTAGGATTCAGA-1	438.299	-266.067	0.222483	0.36371	0.0725154	SpatialPCA			ATAAGTAGGATTCAGA-1	438.299	-266.067	0.561614	0.416516	0.84804	PCA			ATAAGTAGGATTCAGA-1	438.299	-266.067	0.654592	0.335396	0.808415	NMF
ATAAGTAGGGCGACTC-1	453.42	-314.716	0.0743079	0.380747	0.173693	SpatialPCA			ATAAGTAGGGCGACTC-1	453.42	-314.716	0.507178	0.430918	0.734438	PCA			ATAAGTAGGGCGACTC-1	453.42	-314.716	0.468596	0.792211	0.819081	NMF
ATAAGTTACCGCGACG-1	279.523	-367.282	0.634169	0.190354	0.770752	SpatialPCA			ATAAGTTACCGCGACG-1	279.523	-367.282	0.471725	0.785065	0.336578	PCA			ATAAGTTACCGCGACG-1	279.523	-367.282	0.248637	0.187612	0.198385	NMF
ATAATAGCTGTTGAAT-1	313.546	-372.952	0.493462	0.112344	0.724653	SpatialPCA			ATAATAGCTGTTGAAT-1	313.546	-372.952	0.623484	0.793146	0.641291	PCA			ATAATAGCTGTTGAAT-1	313.546	-372.952	0.397246	0.208753	0.517702	NMF
ATAATAGTGTAGGGAC-1	212.511	-215.842	0.821506	0.550967	0.11596	SpatialPCA			ATAATAGTGTAGGGAC-1	212.511	-215.842	0.194735	0.349238	0.914209	PCA			ATAATAGTGTAGGGAC-1	212.511	-215.842	0.134289	0.106265	0.79752	NMF
ATAATCTTGGAGAACC-1	356.391	-448.74	0.132421	0.073107	0.579718	SpatialPCA			ATAATCTTGGAGAACC-1	356.391	-448.74	0.572555	0.658531	0.639275	PCA			ATAATCTTGGAGAACC-1	356.391	-448.74	0.490603	0.675491	0.706618	NMF
ATAATTAGCTAAGTAG-1	315.977	-464.626	0.283976	0.114828	0.710621	SpatialPCA			ATAATTAGCTAAGTAG-1	315.977	-464.626	0.612507	0.793917	0.663492	PCA			ATAATTAGCTAAGTAG-1	315.977	-464.626	0.453014	0.418691	0.623628	NMF
ATACAGGCCCTCCAAT-1	341.089	-421.692	0.242417	0.0325807	0.637395	SpatialPCA			ATACAGGCCCTCCAAT-1	341.089	-421.692	0.549536	0.694505	0.645606	PCA			ATACAGGCCCTCCAAT-1	341.089	-421.692	0.501458	0.605643	0.651938	NMF
ATACCACGGGCAACTT-1	208.731	-307.471	0.978962	0.227693	0.314474	SpatialPCA			ATACCACGGGCAACTT-1	208.731	-307.471	0.539359	0.88555	0.778079	PCA			ATACCACGGGCAACTT-1	208.731	-307.471	0.738922	0.434025	0.593049	NMF
ATACCAGCAAATTGCT-1	306.031	-141.089	0.597039	0.779517	0.0823213	SpatialPCA			ATACCAGCAAATTGCT-1	306.031	-141.089	0.0944129	0.367867	0.861063	PCA			ATACCAGCAAATTGCT-1	306.031	-141.089	0.28054	0.0755399	0.819762	NMF
ATACCAGGCTAATAGA-1	290.324	-167.912	0.636804	0.604893	0.0684899	SpatialPCA			ATACCAGGCTAATAGA-1	290.324	-167.912	0.389641	0.237649	0.931201	PCA			ATACCAGGCTAATAGA-1	290.324	-167.912	0.358647	0.459674	0.908765	NMF
ATACCTAACCAAGAAA-1	316.202	-432.268	0.330344	0.0772126	0.716214	SpatialPCA			ATACCTAACCAAGAAA-1	316.202	-432.268	0.631141	0.803089	0.645835	PCA			ATACCTAACCAAGAAA-1	316.202	-432.268	0.63646	0.53623	0.585717	NMF
ATACGCCGATCTACCG-1	216.292	-124.212	0.91399	0.983192	0.207116	SpatialPCA			ATACGCCGATCTACCG-1	216.292	-124.212	0.0564983	0.250239	0.984515	PCA			ATACGCCGATCTACCG-1	216.292	-124.212	0.242657	0.196188	0.810581	NMF
ATACGCCGGCGAAACC-1	360.306	-335.554	0.423291	0.0105145	0.446346	SpatialPCA			ATACGCCGGCGAAACC-1	360.306	-335.554	0.790091	0.964221	0.739266	PCA			ATACGCCGGCGAAACC-1	360.306	-335.554	0.816516	0.637119	0.623541	NMF
ATACGGAACGTCGTTT-1	186.184	-420.522	0.590539	0.56337	0.938494	SpatialPCA			ATACGGAACGTCGTTT-1	186.184	-420.522	0.401882	0.766092	0.110056	PCA			ATACGGAACGTCGTTT-1	186.184	-420.522	0.145979	0.125307	0.116261	NMF
ATACGGGTTTCGATTG-1	373.447	-238.614	0.402128	0.0855647	0.162955	SpatialPCA			ATACGGGTTTCGATTG-1	373.447	-238.614	0.869915	0.747041	0.823427	PCA			ATACGGGTTTCGATTG-1	373.447	-238.614	0.921262	0.527462	0.780146	NMF
ATACGTACTTAGCCAC-1	356.616	-416.382	0.148336	0.0353912	0.570901	SpatialPCA			ATACGTACTTAGCCAC-1	356.616	-416.382	0.589663	0.727836	0.638655	PCA			ATACGTACTTAGCCAC-1	356.616	-416.382	0.467646	0.573219	0.644432	NMF
ATACGTCCACTCCTGT-1	406.526	-373.627	0.099421	0.134828	0.36448	SpatialPCA			ATACGTCCACTCCTGT-1	406.526	-373.627	0.772181	0.635073	0.748569	PCA			ATACGTCCACTCCTGT-1	406.526	-373.627	0.546356	0.631255	0.705101	NMF
ATACGTTATGCACGGA-1	312.916	-459.226	0.296442	0.115871	0.714041	SpatialPCA			ATACGTTATGCACGGA-1	312.916	-459.226	0.624878	0.794282	0.651586	PCA			ATACGTTATGCACGGA-1	312.916	-459.226	0.5325	0.519232	0.598104	NMF
ATACTACCCGTACCAC-1	443.204	-438.614	0.0244982	0.460483	0.298641	SpatialPCA			ATACTACCCGTACCAC-1	443.204	-438.614	0.602829	0.181972	0.890117	PCA			ATACTACCCGTACCAC-1	443.204	-438.614	0.470433	0.9659	0.953853	NMF
ATACTAGCATGACCCT-1	308.416	-232.718	0.589942	0.170204	0.184784	SpatialPCA			ATACTAGCATGACCCT-1	308.416	-232.718	0.962586	0.721736	0.809598	PCA			ATACTAGCATGACCCT-1	308.416	-232.718	0.968021	0.629282	0.832306	NMF
ATACTGCCTTACACCG-1	378.173	-432.718	0.0591234	0.0717881	0.492204	SpatialPCA			ATACTGCCTTACACCG-1	378.173	-432.718	0.751786	0.567796	0.648469	PCA			ATACTGCCTTACACCG-1	378.173	-432.718	0.585671	0.73476	0.71217	NMF
ATAGACAACGGGACCT-1	404.185	-271.197	0.406731	0.15064	0.169026	SpatialPCA			ATAGACAACGGGACCT-1	404.185	-271.197	0.692354	0.683955	0.874078	PCA			ATAGACAACGGGACCT-1	404.185	-271.197	0.763436	0.483124	0.812826	NMF
ATAGACGAAGAGAAAG-1	258.371	-297.075	0.858074	0.079023	0.395371	SpatialPCA			ATAGACGAAGAGAAAG-1	258.371	-297.075	0.47523	0.821917	0.38833	PCA			ATAGACGAAGAGAAAG-1	258.371	-297.075	0.842611	0.549723	0.692512	NMF
ATAGAGTACTGGGACA-1	267.957	-259.406	0.81981	0.205364	0.224611	SpatialPCA			ATAGAGTACTGGGACA-1	267.957	-259.406	0.437019	0.651477	0.874529	PCA			ATAGAGTACTGGGACA-1	267.957	-259.406	0.663442	0.346612	0.755496	NMF
ATAGAGTTATCAACTT-1	407.336	-265.842	0.399139	0.155067	0.161666	SpatialPCA			ATAGAGTTATCAACTT-1	407.336	-265.842	0.962256	0.725242	0.812945	PCA			ATAGAGTTATCAACTT-1	407.336	-265.842	0.918594	0.755226	0.814944	NMF
ATAGCAACTAGGGAAG-1	421.377	-454.635	0.0234932	0.328616	0.362304	SpatialPCA			ATAGCAACTAGGGAAG-1	421.377	-454.635	0.307411	0.480477	0.778405	PCA			ATAGCAACTAGGGAAG-1	421.377	-454.635	0.388975	0.788936	0.832038	NMF
ATAGGAATCTAAGCTT-1	439.199	-147.48	0.400346	0.735999	0.100297	SpatialPCA			ATAGGAATCTAAGCTT-1	439.199	-147.48	0.212993	0.484475	0.810551	PCA			ATAGGAATCTAAGCTT-1	439.199	-147.48	0.192346	0.196674	0.763093	NMF
ATAGGCGGCTATAGAA-1	220.792	-350.675	0.776854	0.103912	0.546917	SpatialPCA			ATAGGCGGCTATAGAA-1	220.792	-350.675	0.530714	0.919703	0.759632	PCA			ATAGGCGGCTATAGAA-1	220.792	-350.675	0.789777	0.67298	0.745008	NMF
ATAGGCTAGCTTCGCA-1	419.802	-255.131	0.273246	0.299459	0.0852072	SpatialPCA			ATAGGCTAGCTTCGCA-1	419.802	-255.131	0.579799	0.474	0.860804	PCA			ATAGGCTAGCTTCGCA-1	419.802	-255.131	0.874142	0.276972	0.774975	NMF
ATAGGGATATCCTTGA-1	339.424	-232.988	0.489149	0.137841	0.184687	SpatialPCA			ATAGGGATATCCTTGA-1	339.424	-232.988	0.680278	0.710579	0.852916	PCA			ATAGGGATATCCTTGA-1	339.424	-232.988	0.731034	0.314715	0.813416	NMF
ATAGGTTGGGCAGATG-1	317.417	-270.567	0.671626	0.0664424	0.339693	SpatialPCA			ATAGGTTGGGCAGATG-1	317.417	-270.567	0.605013	0.732267	0.820799	PCA			ATAGGTTGGGCAGATG-1	317.417	-270.567	0.711933	0.231676	0.675104	NMF
ATAGTCTTTGACGTGC-1	327.588	-157.426	0.591919	0.549735	0.0512367	SpatialPCA			ATAGTCTTTGACGTGC-1	327.588	-157.426	0.312033	0.366615	0.929056	PCA			ATAGTCTTTGACGTGC-1	327.588	-157.426	0.295979	0.242953	0.819455	NMF
ATAGTGAAGCGTTCTC-1	295.23	-340.459	0.683427	0.12205	0.652168	SpatialPCA			ATAGTGAAGCGTTCTC-1	295.23	-340.459	0.437116	0.771754	0.296001	PCA			ATAGTGAAGCGTTCTC-1	295.23	-340.459	0.265044	0.167312	0.23944	NMF
ATAGTTCCACCCACTC-1	434.743	-325.338	0.104143	0.248743	0.225046	SpatialPCA			ATAGTTCCACCCACTC-1	434.743	-325.338	0.549159	0.392457	0.80257	PCA			ATAGTTCCACCCACTC-1	434.743	-325.338	0.503137	0.612694	0.68752	NMF
ATATAAAGCGCTCGTG-1	328.623	-432.358	0.249128	0.0591846	0.682694	SpatialPCA			ATATAAAGCGCTCGTG-1	328.623	-432.358	0.658565	0.840718	0.672127	PCA			ATATAAAGCGCTCGTG-1	328.623	-432.358	0.644767	0.542113	0.599762	NMF
ATATAAATGTAGCTGC-1	347.345	-410.936	0.22117	0.0335678	0.609714	SpatialPCA			ATATAAATGTAGCTGC-1	347.345	-410.936	0.602522	0.75176	0.644625	PCA			ATATAAATGTAGCTGC-1	347.345	-410.936	0.556573	0.65773	0.645563	NMF
ATATACGCTCGTGACG-1	452.385	-454.861	0.059016	0.500119	0.298395	SpatialPCA			ATATACGCTCGTGACG-1	452.385	-454.861	0.567929	0.175277	0.865163	PCA			ATATACGCTCGTGACG-1	452.385	-454.861	0.428818	0.930652	0.936718	NMF
ATATAGAGTATTGGTC-1	151.8	-458.011	0.573296	0.594703	0.989699	SpatialPCA			ATATAGAGTATTGGTC-1	151.8	-458.011	0.422365	0.821922	0.222549	PCA			ATATAGAGTATTGGTC-1	151.8	-458.011	0.426689	0.291647	0.124058	NMF
ATATCAACCTACAGAG-1	444.104	-320.027	0.0691075	0.322632	0.195408	SpatialPCA			ATATCAACCTACAGAG-1	444.104	-320.027	0.791873	0.212602	0.900816	PCA			ATATCAACCTACAGAG-1	444.104	-320.027	0.653425	0.929416	0.885813	NMF
ATATCGGTAGGGAGAT-1	459.541	-325.518	0.0655576	0.384462	0.184812	SpatialPCA			ATATCGGTAGGGAGAT-1	459.541	-325.518	0.547432	0.386453	0.768209	PCA			ATATCGGTAGGGAGAT-1	459.541	-325.518	0.475218	0.802697	0.853051	NMF
ATATCGTGCCAGACCC-1	364.942	-136.139	0.522834	0.655831	0.0409002	SpatialPCA			ATATCGTGCCAGACCC-1	364.942	-136.139	0.447388	0.157802	0.845771	PCA			ATATCGTGCCAGACCC-1	364.942	-136.139	0.281247	0.612275	0.896695	NMF
ATATCGTTCCTCGAAC-1	402.97	-432.943	0.0557429	0.173629	0.385626	SpatialPCA			ATATCGTTCCTCGAAC-1	402.97	-432.943	0.710627	0.544606	0.862864	PCA			ATATCGTTCCTCGAAC-1	402.97	-432.943	0.470167	0.750622	0.784889	NMF
ATATCTCCCTCGTTAA-1	389.064	-222.547	0.474904	0.255181	0.108926	SpatialPCA			ATATCTCCCTCGTTAA-1	389.064	-222.547	0.626456	0.689518	0.859125	PCA			ATATCTCCCTCGTTAA-1	389.064	-222.547	0.86282	0.355116	0.855074	NMF
ATATCTTAGGGCCTTC-1	307.876	-308.191	0.703555	0.0573978	0.524426	SpatialPCA			ATATCTTAGGGCCTTC-1	307.876	-308.191	0.525369	0.958558	0.756695	PCA			ATATCTTAGGGCCTTC-1	307.876	-308.191	0.527535	0.209183	0.597457	NMF
ATATGTCTCCCTAGCC-1	419.397	-309.046	0.181187	0.176149	0.243933	SpatialPCA			ATATGTCTCCCTAGCC-1	419.397	-309.046	0.576249	0.479643	0.777034	PCA			ATATGTCTCCCTAGCC-1	419.397	-309.046	0.486793	0.671815	0.795942	NMF
ATATTCAGTTAAACCT-1	242.439	-356.256	0.702233	0.140796	0.656656	SpatialPCA			ATATTCAGTTAAACCT-1	242.439	-356.256	0.424435	0.75568	0.294273	PCA			ATATTCAGTTAAACCT-1	242.439	-356.256	0.307516	0.179807	0.131812	NMF
ATATTCCACATAGTGA-1	356.796	-394.824	0.183976	0.0518952	0.569143	SpatialPCA			ATATTCCACATAGTGA-1	356.796	-394.824	0.636314	0.810796	0.678489	PCA			ATATTCCACATAGTGA-1	356.796	-394.824	0.504995	0.613763	0.69585	NMF
ATATTCCCACAGGTCA-1	302.61	-178.803	0.650266	0.47722	0.0639932	SpatialPCA			ATATTCCCACAGGTCA-1	302.61	-178.803	0.28308	0.319066	0.918273	PCA			ATATTCCCACAGGTCA-1	302.61	-178.803	0.440263	0.284146	0.833376	NMF
ATATTGCTGTCAAAGT-1	218.677	-215.887	0.802375	0.537623	0.10734	SpatialPCA			ATATTGCTGTCAAAGT-1	218.677	-215.887	0.315229	0.482507	0.902774	PCA			ATATTGCTGTCAAAGT-1	218.677	-215.887	0.442541	0.290535	0.748937	NMF
ATATTGGAGAGGCCTT-1	492.799	-438.974	0.360209	0.7424	0.16208	SpatialPCA			ATATTGGAGAGGCCTT-1	492.799	-438.974	0.292461	0.319994	0.822646	PCA			ATATTGGAGAGGCCTT-1	492.799	-438.974	0.295349	0.600348	0.784538	NMF
ATATTTAACCCTCAAG-1	289.424	-286.499	0.803718	0.0875462	0.399177	SpatialPCA			ATATTTAACCCTCAAG-1	289.424	-286.499	0.81293	0.97586	0.730885	PCA			ATATTTAACCCTCAAG-1	289.424	-286.499	0.789305	0.633813	0.609249	NMF
ATCAAACACTGTTCCA-1	449.91	-373.987	0.0225164	0.466188	0.238299	SpatialPCA			ATCAAACACTGTTCCA-1	449.91	-373.987	0.722208	0.222384	0.912616	PCA			ATCAAACACTGTTCCA-1	449.91	-373.987	0.533502	0.935948	0.919438	NMF
ATCAAACGAAGGTTTG-1	220.522	-383.033	0.599545	0.365817	0.874769	SpatialPCA			ATCAAACGAAGGTTTG-1	220.522	-383.033	0.382346	0.786836	0.231905	PCA			ATCAAACGAAGGTTTG-1	220.522	-383.033	0.229897	0.233352	0.170553	NMF
ATCAATCTGGGCTGCA-1	320.342	-297.525	0.71631	0.0501682	0.49463	SpatialPCA			ATCAATCTGGGCTGCA-1	320.342	-297.525	0.44986	0.810388	0.808412	PCA			ATCAATCTGGGCTGCA-1	320.342	-297.525	0.627754	0.161917	0.699622	NMF
ATCAATGCCGTGGCTG-1	176.688	-447.39	0.59845	0.602962	0.959931	SpatialPCA			ATCAATGCCGTGGCTG-1	176.688	-447.39	0.352759	0.756357	0.134756	PCA			ATCAATGCCGTGGCTG-1	176.688	-447.39	0.111639	0.149604	0.118738	NMF
ATCACATTAGAATATC-1	373.537	-227.858	0.412432	0.106156	0.156609	SpatialPCA			ATCACATTAGAATATC-1	373.537	-227.858	0.850585	0.73919	0.826844	PCA			ATCACATTAGAATATC-1	373.537	-227.858	0.851747	0.566808	0.843529	NMF
ATCACGTGCTAATTAA-1	229.973	-366.922	0.626863	0.296606	0.790017	SpatialPCA			ATCACGTGCTAATTAA-1	229.973	-366.922	0.354723	0.786938	0.207355	PCA			ATCACGTGCTAATTAA-1	229.973	-366.922	0.235124	0.238786	0.0587778	NMF
ATCACTTCATCCTCGC-1	327.003	-232.898	0.579869	0.120157	0.209457	SpatialPCA			ATCACTTCATCCTCGC-1	327.003	-232.898	0.598966	0.522158	0.862078	PCA			ATCACTTCATCCTCGC-1	327.003	-232.898	0.760704	0.448969	0.76416	NMF
ATCAGACGGCACGCCG-1	248.605	-356.301	0.691987	0.148568	0.671082	SpatialPCA			ATCAGACGGCACGCCG-1	248.605	-356.301	0.422534	0.758937	0.291312	PCA			ATCAGACGGCACGCCG-1	248.605	-356.301	0.261878	0.258494	0.199526	NMF
ATCAGCCTCATGCTGC-1	387.534	-427.408	0.0589456	0.0722706	0.486976	SpatialPCA			ATCAGCCTCATGCTGC-1	387.534	-427.408	0.679194	0.597746	0.686388	PCA			ATCAGCCTCATGCTGC-1	387.534	-427.408	0.675953	0.728991	0.750101	NMF
ATCAGCTCGTCCACTA-1	164.761	-382.628	0.584233	0.335556	0.812429	SpatialPCA			ATCAGCTCGTCCACTA-1	164.761	-382.628	0.398967	0.803566	0.25384	PCA			ATCAGCTCGTCCACTA-1	164.761	-382.628	0.36126	0.201945	0.169128	NMF
ATCAGGTCGCCATTGC-1	411.206	-163.411	0.392417	0.543329	0.0583304	SpatialPCA			ATCAGGTCGCCATTGC-1	411.206	-163.411	0.446452	0.202492	0.87472	PCA			ATCAGGTCGCCATTGC-1	411.206	-163.411	0.315036	0.658765	0.862283	NMF
ATCAGTAGGCAGGGAT-1	388.884	-244.104	0.407978	0.100214	0.152549	SpatialPCA			ATCAGTAGGCAGGGAT-1	388.884	-244.104	0.81395	0.66439	0.857916	PCA			ATCAGTAGGCAGGGAT-1	388.884	-244.104	0.988811	0.570312	0.81483	NMF
ATCATAGCCCTATGTA-1	446.175	-454.815	0.0504125	0.480412	0.303841	SpatialPCA			ATCATAGCCCTATGTA-1	446.175	-454.815	0.859652	0.209598	0.935668	PCA			ATCATAGCCCTATGTA-1	446.175	-454.815	0.603258	0.95147	0.923424	NMF
ATCATCCAATATTTGT-1	301.485	-329.748	0.695469	0.0972298	0.614782	SpatialPCA			ATCATCCAATATTTGT-1	301.485	-329.748	0.476446	0.628594	0.676835	PCA			ATCATCCAATATTTGT-1	301.485	-329.748	0.307318	0.114698	0.528074	NMF
ATCATCTGCCCAGTGT-1	380.468	-130.828	0.547187	0.6485	0.0370186	SpatialPCA			ATCATCTGCCCAGTGT-1	380.468	-130.828	0.405498	0.187942	0.914546	PCA			ATCATCTGCCCAGTGT-1	380.468	-130.828	0.363235	0.444008	0.919214	NMF
ATCCAACGCAGTCATA-1	233.888	-253.735	0.894948	0.300373	0.186158	SpatialPCA			ATCCAACGCAGTCATA-1	233.888	-253.735	0.500577	0.725281	0.844156	PCA			ATCCAACGCAGTCATA-1	233.888	-253.735	0.664197	0.395958	0.686466	NMF
ATCCAATGGAGGGTCC-1	202.205	-350.54	0.830415	0.127759	0.459957	SpatialPCA			ATCCAATGGAGGGTCC-1	202.205	-350.54	0.593008	0.965753	0.758527	PCA			ATCCAATGGAGGGTCC-1	202.205	-350.54	0.671324	0.465311	0.598411	NMF
ATCCACATCGACAGAA-1	340.864	-454.005	0.183576	0.0517007	0.607625	SpatialPCA			ATCCACATCGACAGAA-1	340.864	-454.005	0.762014	0.888408	0.699706	PCA			ATCCACATCGACAGAA-1	340.864	-454.005	0.762832	0.70582	0.650269	NMF
ATCCACGCTAAATGTT-1	377.228	-146.985	0.524364	0.586394	0.0214538	SpatialPCA			ATCCACGCTAAATGTT-1	377.228	-146.985	0.378434	0.333591	0.929358	PCA			ATCCACGCTAAATGTT-1	377.228	-146.985	0.352527	0.31945	0.842294	NMF
ATCCAGAGCAACAACC-1	279.343	-388.884	0.597681	0.203036	0.807313	SpatialPCA			ATCCAGAGCAACAACC-1	279.343	-388.884	0.454852	0.818955	0.280395	PCA			ATCCAGAGCAACAACC-1	279.343	-388.884	0.417991	0.284184	0.162052	NMF
ATCCAGGATTCGTGAA-1	261.161	-334.833	0.775646	0.0720789	0.530287	SpatialPCA			ATCCAGGATTCGTGAA-1	261.161	-334.833	0.51107	0.959792	0.757271	PCA			ATCCAGGATTCGTGAA-1	261.161	-334.833	0.599144	0.26584	0.580155	NMF
ATCCCATCCACAGCGC-1	161.161	-452.655	0.589744	0.587898	0.993396	SpatialPCA			ATCCCATCCACAGCGC-1	161.161	-452.655	0.353745	0.810665	0.179393	PCA			ATCCCATCCACAGCGC-1	161.161	-452.655	0.278212	0.150549	0.0819831	NMF
ATCCTACCTAAGCTCT-1	267.237	-356.436	0.675596	0.157295	0.702145	SpatialPCA			ATCCTACCTAAGCTCT-1	267.237	-356.436	0.496951	0.846483	0.310013	PCA			ATCCTACCTAAGCTCT-1	267.237	-356.436	0.41011	0.294188	0.206511	NMF
ATCCTGAATCGCTGCG-1	199.28	-323.582	0.96163	0.215377	0.338738	SpatialPCA			ATCCTGAATCGCTGCG-1	199.28	-323.582	0.584026	0.918955	0.802072	PCA			ATCCTGAATCGCTGCG-1	199.28	-323.582	0.813658	0.650975	0.74795	NMF
ATCCTGCGTGGAATGG-1	264.086	-361.791	0.64823	0.22115	0.766836	SpatialPCA			ATCCTGCGTGGAATGG-1	264.086	-361.791	0.410611	0.802464	0.230009	PCA			ATCCTGCGTGGAATGG-1	264.086	-361.791	0.181154	0.272715	0.104307	NMF
ATCGACCCAATACAGA-1	313.726	-351.395	0.572115	0.0439009	0.609881	SpatialPCA			ATCGACCCAATACAGA-1	313.726	-351.395	0.768628	0.570282	0.587094	PCA			ATCGACCCAATACAGA-1	313.726	-351.395	0.374856	0.108144	0.534824	NMF
ATCGACTCTTTCCGTT-1	308.326	-243.519	0.703173	0.182754	0.211344	SpatialPCA			ATCGACTCTTTCCGTT-1	308.326	-243.519	0.685853	0.756528	0.818657	PCA			ATCGACTCTTTCCGTT-1	308.326	-243.519	0.646004	0.170461	0.679822	NMF
ATCGCACGATTGTTCA-1	172.682	-156.256	0.881584	0.943175	0.2091	SpatialPCA			ATCGCACGATTGTTCA-1	172.682	-156.256	0.115106	0.247159	0.985742	PCA			ATCGCACGATTGTTCA-1	172.682	-156.256	0.312373	0.113649	0.863182	NMF
ATCGCACGCCGGGAGA-1	295.86	-254.23	0.744583	0.137731	0.264193	SpatialPCA			ATCGCACGCCGGGAGA-1	295.86	-254.23	0.469216	0.673622	0.880955	PCA			ATCGCACGCCGGGAGA-1	295.86	-254.23	0.521665	0.286852	0.772129	NMF
ATCGCCAGTCAACATT-1	443.789	-363.141	0.028411	0.368961	0.25031	SpatialPCA			ATCGCCAGTCAACATT-1	443.789	-363.141	0.737652	0.302815	0.933161	PCA			ATCGCCAGTCAACATT-1	443.789	-363.141	0.723196	0.858644	0.842875	NMF
ATCGCTGCGTGCAGCA-1	463.276	-244.689	0.201676	0.511232	0.0225805	SpatialPCA			ATCGCTGCGTGCAGCA-1	463.276	-244.689	0.407557	0.255677	0.828549	PCA			ATCGCTGCGTGCAGCA-1	463.276	-244.689	0.337346	0.707917	0.870188	NMF
ATCGGAGACAGACGGC-1	353.645	-400.225	0.19374	0.0475891	0.587118	SpatialPCA			ATCGGAGACAGACGGC-1	353.645	-400.225	0.539477	0.636193	0.666318	PCA			ATCGGAGACAGACGGC-1	353.645	-400.225	0.487097	0.549817	0.636106	NMF
ATCGGCAAGCAGTCCA-1	416.922	-228.173	0.3758	0.293393	0.0797064	SpatialPCA			ATCGGCAAGCAGTCCA-1	416.922	-228.173	0.472462	0.523374	0.897662	PCA			ATCGGCAAGCAGTCCA-1	416.922	-228.173	0.789927	0.307948	0.801628	NMF
ATCGTCCAATCGAGTC-1	160.171	-166.922	0.89363	0.940418	0.226939	SpatialPCA			ATCGTCCAATCGAGTC-1	160.171	-166.922	0.0215439	0.246424	0.978436	PCA			ATCGTCCAATCGAGTC-1	160.171	-166.922	0.203446	0.145633	0.714978	NMF
ATCGTGGAAAGTCTGG-1	188.974	-458.281	0.561026	0.591921	0.913945	SpatialPCA			ATCGTGGAAAGTCTGG-1	188.974	-458.281	0.3279	0.740693	0.146278	PCA			ATCGTGGAAAGTCTGG-1	188.974	-458.281	0.159461	0.225208	0.0539087	NMF
ATCGTTAGCTAGCGGA-1	421.557	-433.078	0.0159637	0.338098	0.340153	SpatialPCA			ATCGTTAGCTAGCGGA-1	421.557	-433.078	0.487753	0.466711	0.735622	PCA			ATCGTTAGCTAGCGGA-1	421.557	-433.078	0.456576	0.779834	0.804823	NMF
ATCGTTCACTTTCGCC-1	411.116	-174.212	0.35407	0.520819	0.0607138	SpatialPCA			ATCGTTCACTTTCGCC-1	411.116	-174.212	0.421604	0.272674	0.807198	PCA			ATCGTTCACTTTCGCC-1	411.116	-174.212	0.349236	0.376939	0.743604	NMF
ATCTAATATCCTACGG-1	325.653	-416.157	0.318758	0.0582204	0.691761	SpatialPCA			ATCTAATATCCTACGG-1	325.653	-416.157	0.59038	0.748307	0.631129	PCA			ATCTAATATCCTACGG-1	325.653	-416.157	0.476543	0.501288	0.653617	NMF
ATCTAGCTTGTGAGGG-1	318.947	-480.828	0.288463	0.131355	0.688102	SpatialPCA			ATCTAGCTTGTGAGGG-1	318.947	-480.828	0.542364	0.712321	0.586436	PCA			ATCTAGCTTGTGAGGG-1	318.947	-480.828	0.243302	0.231724	0.658705	NMF
ATCTCCCACGGAATAT-1	452.475	-444.059	0.0625735	0.537894	0.290644	SpatialPCA			ATCTCCCACGGAATAT-1	452.475	-444.059	0.652674	0.0625259	0.91496	PCA			ATCTCCCACGGAATAT-1	452.475	-444.059	0.422444	0.997427	0.985771	NMF
ATCTCCCTGCAATCTA-1	342.709	-206.031	0.478004	0.301004	0.0862779	SpatialPCA			ATCTCCCTGCAATCTA-1	342.709	-206.031	0.463714	0.503052	0.897703	PCA			ATCTCCCTGCAATCTA-1	342.709	-206.031	0.687619	0.140779	0.776525	NMF
ATCTCGTGAGCGAAAC-1	477.723	-379.568	0.0574286	0.606225	0.228118	SpatialPCA			ATCTCGTGAGCGAAAC-1	477.723	-379.568	0.591657	0.0521856	0.920718	PCA			ATCTCGTGAGCGAAAC-1	477.723	-379.568	0.361142	0.953762	0.982582	NMF
ATCTGACATGGAAGGA-1	244.779	-458.686	0.495158	0.392978	0.939876	SpatialPCA			ATCTGACATGGAAGGA-1	244.779	-458.686	0.435489	0.799563	0.141722	PCA			ATCTGACATGGAAGGA-1	244.779	-458.686	0.287874	0.265406	0.140087	NMF
ATCTGATAGTGTCTTA-1	156.796	-204.635	0.810527	0.714809	0.137442	SpatialPCA			ATCTGATAGTGTCTTA-1	156.796	-204.635	0.207904	0.257897	0.967431	PCA			ATCTGATAGTGTCTTA-1	156.796	-204.635	0.332476	0.537323	0.779237	NMF
ATCTGCACCTCTGCGA-1	432.043	-276.778	0.226345	0.274838	0.125664	SpatialPCA			ATCTGCACCTCTGCGA-1	432.043	-276.778	0.66993	0.3953	0.907824	PCA			ATCTGCACCTCTGCGA-1	432.043	-276.778	0.665374	0.618732	0.905901	NMF
ATCTGCTGTTATCGCC-1	294.149	-480.648	0.434803	0.167314	0.717868	SpatialPCA			ATCTGCTGTTATCGCC-1	294.149	-480.648	0.462547	0.613573	0.622441	PCA			ATCTGCTGTTATCGCC-1	294.149	-480.648	0.224565	0.194435	0.642376	NMF
ATCTGGGCTGTTCTTG-1	331.593	-448.56	0.235827	0.0640215	0.68224	SpatialPCA			ATCTGGGCTGTTCTTG-1	331.593	-448.56	0.641031	0.801462	0.656046	PCA			ATCTGGGCTGTTCTTG-1	331.593	-448.56	0.505211	0.587425	0.643903	NMF
ATCTGGTTAAGACTGT-1	354.68	-260.036	0.463911	0.039153	0.277458	SpatialPCA			ATCTGGTTAAGACTGT-1	354.68	-260.036	0.96284	0.735452	0.804156	PCA			ATCTGGTTAAGACTGT-1	354.68	-260.036	0.976996	0.65288	0.84081	NMF
ATCTGTAATTGTACCC-1	296.265	-200.315	0.647233	0.422032	0.0806748	SpatialPCA			ATCTGTAATTGTACCC-1	296.265	-200.315	0.477483	0.370686	0.915533	PCA			ATCTGTAATTGTACCC-1	296.265	-200.315	0.405826	0.0779204	0.840748	NMF
ATCTTAGGGCATTAAT-1	151.575	-490.324	0.529128	0.608811	0.986768	SpatialPCA			ATCTTAGGGCATTAAT-1	151.575	-490.324	0.301289	0.749558	0.164603	PCA			ATCTTAGGGCATTAAT-1	151.575	-490.324	0.135883	0.188518	0.0731621	NMF
ATCTTATCGCACACCC-1	439.919	-465.572	0.052428	0.449189	0.316181	SpatialPCA			ATCTTATCGCACACCC-1	439.919	-465.572	0.656425	0.131837	0.905705	PCA			ATCTTATCGCACACCC-1	439.919	-465.572	0.371826	0.804885	0.836109	NMF
ATCTTGACCTGCAACG-1	255.536	-259.316	0.848649	0.196371	0.236005	SpatialPCA			ATCTTGACCTGCAACG-1	255.536	-259.316	0.397289	0.761728	0.842458	PCA			ATCTTGACCTGCAACG-1	255.536	-259.316	0.738377	0.304294	0.767304	NMF
ATCTTGACTTGTCCAA-1	453.69	-282.358	0.183054	0.384022	0.0926173	SpatialPCA			ATCTTGACTTGTCCAA-1	453.69	-282.358	0.399355	0.436046	0.905627	PCA			ATCTTGACTTGTCCAA-1	453.69	-282.358	0.555291	0.192933	0.867941	NMF
ATGAAGCCAAGGAGCC-1	261.926	-237.759	0.82155	0.32847	0.161787	SpatialPCA			ATGAAGCCAAGGAGCC-1	261.926	-237.759	0.401757	0.577539	0.893922	PCA			ATGAAGCCAAGGAGCC-1	261.926	-237.759	0.628684	0.246541	0.767272	NMF
ATGACGCCGGCTCTAA-1	299.325	-205.716	0.645095	0.400706	0.0813873	SpatialPCA			ATGACGCCGGCTCTAA-1	299.325	-205.716	0.780647	0.523353	0.605895	PCA			ATGACGCCGGCTCTAA-1	299.325	-205.716	0.686048	0.422963	0.78547	NMF
ATGACGCGTTCTATCC-1	211.116	-399.145	0.581676	0.446058	0.939087	SpatialPCA			ATGACGCGTTCTATCC-1	211.116	-399.145	0.419946	0.795326	0.0975998	PCA			ATGACGCGTTCTATCC-1	211.116	-399.145	0.204929	0.25039	0.0453122	NMF
ATGACTATCAGCTGTG-1	250.945	-458.731	0.489222	0.377907	0.938126	SpatialPCA			ATGACTATCAGCTGTG-1	250.945	-458.731	0.41645	0.808259	0.156411	PCA			ATGACTATCAGCTGTG-1	250.945	-458.731	0.242431	0.165998	0.141261	NMF
ATGACTATGCGACATT-1	390.999	-378.938	0.145538	0.0841152	0.435944	SpatialPCA			ATGACTATGCGACATT-1	390.999	-378.938	0.642154	0.612768	0.705306	PCA			ATGACTATGCGACATT-1	390.999	-378.938	0.613813	0.723491	0.751808	NMF
ATGAGGAGTGTTAATC-1	227.723	-253.69	0.916063	0.312191	0.182678	SpatialPCA			ATGAGGAGTGTTAATC-1	227.723	-253.69	0.383889	0.612569	0.919551	PCA			ATGAGGAGTGTTAATC-1	227.723	-253.69	0.651285	0.299461	0.794707	NMF
ATGAGGGCAGCGGCTA-1	490.369	-347.3	0.131841	0.619014	0.219791	SpatialPCA			ATGAGGGCAGCGGCTA-1	490.369	-347.3	0.585669	0.0439827	0.920893	PCA			ATGAGGGCAGCGGCTA-1	490.369	-347.3	0.33278	0.912073	0.973029	NMF
ATGATCGGGAATAGAC-1	286.949	-205.626	0.661602	0.429809	0.0887587	SpatialPCA			ATGATCGGGAATAGAC-1	286.949	-205.626	0.484972	0.381123	0.930897	PCA			ATGATCGGGAATAGAC-1	286.949	-205.626	0.671343	0.222979	0.861684	NMF
ATGATGCAATGGTACA-1	273.402	-356.481	0.667217	0.164471	0.715446	SpatialPCA			ATGATGCAATGGTACA-1	273.402	-356.481	0.382874	0.78655	0.231011	PCA			ATGATGCAATGGTACA-1	273.402	-356.481	0.223645	0.159196	0.159226	NMF
ATGCACTACCGCATTG-1	258.596	-264.716	0.851125	0.188282	0.244542	SpatialPCA			ATGCACTACCGCATTG-1	258.596	-264.716	0.43308	0.670386	0.830521	PCA			ATGCACTACCGCATTG-1	258.596	-264.716	0.721927	0.197969	0.728841	NMF
ATGCATGATCCAGGAT-1	320.657	-254.41	0.629409	0.0967436	0.252558	SpatialPCA			ATGCATGATCCAGGAT-1	320.657	-254.41	0.675198	0.879082	0.810121	PCA			ATGCATGATCCAGGAT-1	320.657	-254.41	0.880445	0.525095	0.789866	NMF
ATGCATTCCGTGATGG-1	281.233	-140.864	0.61242	0.803137	0.093788	SpatialPCA			ATGCATTCCGTGATGG-1	281.233	-140.864	0.230291	0.431914	0.89071	PCA			ATGCATTCCGTGATGG-1	281.233	-140.864	0.160638	0.0141375	0.739724	NMF
ATGCCAATCGCTCTGC-1	445.005	-201.395	0.203686	0.541239	0.020604	SpatialPCA			ATGCCAATCGCTCTGC-1	445.005	-201.395	0.427746	0.239298	0.882746	PCA			ATGCCAATCGCTCTGC-1	445.005	-201.395	0.428803	0.72666	0.821133	NMF
ATGCCATTTGCGACCA-1	400.495	-352.025	0.210752	0.0994681	0.323591	SpatialPCA			ATGCCATTTGCGACCA-1	400.495	-352.025	0.83298	0.70795	0.820184	PCA			ATGCCATTTGCGACCA-1	400.495	-352.025	0.760591	0.677286	0.757152	NMF
ATGCCGGTCTTGCATA-1	351.395	-286.994	0.548794	0.0230158	0.35096	SpatialPCA			ATGCCGGTCTTGCATA-1	351.395	-286.994	0.767463	0.958194	0.76342	PCA			ATGCCGGTCTTGCATA-1	351.395	-286.994	0.785447	0.475358	0.632193	NMF
ATGCCGGTTGATGGGA-1	376.688	-222.457	0.416432	0.167858	0.160969	SpatialPCA			ATGCCGGTTGATGGGA-1	376.688	-222.457	0.646812	0.627915	0.885635	PCA			ATGCCGGTTGATGGGA-1	376.688	-222.457	0.786947	0.541839	0.833621	NMF
ATGCGACAATTGGTCC-1	457.471	-190.729	0.35426	0.723583	0.163875	SpatialPCA			ATGCGACAATTGGTCC-1	457.471	-190.729	0.239806	0.293333	0.806316	PCA			ATGCGACAATTGGTCC-1	457.471	-190.729	0.214285	0.541238	0.863929	NMF
ATGCGACAGTCCCATT-1	338.839	-308.461	0.63514	0.0321061	0.45932	SpatialPCA			ATGCGACAGTCCCATT-1	338.839	-308.461	0.52196	0.948794	0.759915	PCA			ATGCGACAGTCCCATT-1	338.839	-308.461	0.646926	0.267936	0.637734	NMF
ATGCGAGTCCCACCAC-1	440.549	-379.298	0.0175813	0.475772	0.238695	SpatialPCA			ATGCGAGTCCCACCAC-1	440.549	-379.298	0.625098	0.315345	0.922344	PCA			ATGCGAGTCCCACCAC-1	440.549	-379.298	0.503358	0.77717	0.806419	NMF
ATGCTCAGTGTTGCAT-1	209.271	-231.998	0.843243	0.498266	0.122014	SpatialPCA			ATGCTCAGTGTTGCAT-1	209.271	-231.998	0.389923	0.427528	0.932189	PCA			ATGCTCAGTGTTGCAT-1	209.271	-231.998	0.600823	0.247477	0.876758	NMF
ATGCTCTGGCGCGGTA-1	353.33	-443.339	0.155595	0.053966	0.583673	SpatialPCA			ATGCTCTGGCGCGGTA-1	353.33	-443.339	0.586148	0.637462	0.662914	PCA			ATGCTCTGGCGCGGTA-1	353.33	-443.339	0.545756	0.60199	0.655909	NMF
ATGCTTAGGAGTTGAT-1	465.032	-422.592	0.0769639	0.588748	0.255903	SpatialPCA			ATGCTTAGGAGTTGAT-1	465.032	-422.592	0.623542	0.0870105	0.909187	PCA			ATGCTTAGGAGTTGAT-1	465.032	-422.592	0.438562	0.940537	0.960037	NMF
ATGGAACCTTTGCACA-1	490.549	-325.743	0.125554	0.585233	0.195063	SpatialPCA			ATGGAACCTTTGCACA-1	490.549	-325.743	0.415714	0.205475	0.826316	PCA			ATGGAACCTTTGCACA-1	490.549	-325.743	0.308723	0.572925	0.869641	NMF
ATGGAGCAGGCCGTGA-1	323.312	-313.726	0.689892	0.0426561	0.519462	SpatialPCA			ATGGAGCAGGCCGTGA-1	323.312	-313.726	0.442282	0.946064	0.753176	PCA			ATGGAGCAGGCCGTGA-1	323.312	-313.726	0.36831	0.0842834	0.570711	NMF
ATGGATCCGGCGTCCG-1	364.266	-222.367	0.435483	0.16688	0.164654	SpatialPCA			ATGGATCCGGCGTCCG-1	364.266	-222.367	0.947895	0.724166	0.814115	PCA			ATGGATCCGGCGTCCG-1	364.266	-222.367	0.990146	0.620731	0.824094	NMF
ATGGATTGACCAAACG-1	308.191	-265.077	0.703428	0.0990748	0.289837	SpatialPCA			ATGGATTGACCAAACG-1	308.191	-265.077	0.606893	0.84639	0.809862	PCA			ATGGATTGACCAAACG-1	308.191	-265.077	0.806575	0.386388	0.692417	NMF
ATGGCAGCATTACGAT-1	173.447	-463.546	0.596111	0.56513	0.96951	SpatialPCA			ATGGCAGCATTACGAT-1	173.447	-463.546	0.373672	0.752244	0.0288313	PCA			ATGGCAGCATTACGAT-1	173.447	-463.546	0.273788	0.193241	0.0869247	NMF
ATGGCTGGAAATGGCC-1	408.056	-168.812	0.37673	0.525448	0.0605083	SpatialPCA			ATGGCTGGAAATGGCC-1	408.056	-168.812	0.418457	0.329436	0.797438	PCA			ATGGCTGGAAATGGCC-1	408.056	-168.812	0.433707	0.495458	0.670024	NMF
ATGGGAACGGAAGCGG-1	392.754	-141.719	0.521038	0.627666	0.0368395	SpatialPCA			ATGGGAACGGAAGCGG-1	392.754	-141.719	0.394709	0.191393	0.879621	PCA			ATGGGAACGGAAGCGG-1	392.754	-141.719	0.343269	0.459994	0.856175	NMF
ATGGGACCTGCTGAAC-1	213.861	-447.66	0.530752	0.570402	0.922595	SpatialPCA			ATGGGACCTGCTGAAC-1	213.861	-447.66	0.417568	0.739564	0.156357	PCA			ATGGGACCTGCTGAAC-1	213.861	-447.66	0.137767	0.230758	0.080964	NMF
ATGGGCCTCGGCCTCT-1	400.405	-362.826	0.201392	0.101226	0.328586	SpatialPCA			ATGGGCCTCGGCCTCT-1	400.405	-362.826	0.898201	0.711556	0.800656	PCA			ATGGGCCTCGGCCTCT-1	400.405	-362.826	0.780938	0.788547	0.792561	NMF
ATGGGTGTATACCTCC-1	192.034	-463.681	0.545922	0.576012	0.913361	SpatialPCA			ATGGGTGTATACCTCC-1	192.034	-463.681	0.317801	0.778185	0.168353	PCA			ATGGGTGTATACCTCC-1	192.034	-463.681	0.135596	0.195578	0.0741071	NMF
ATGGTATTTACTGATT-1	157.741	-490.369	0.538623	0.592652	0.992317	SpatialPCA			ATGGTATTTACTGATT-1	157.741	-490.369	0.392544	0.751515	0.039377	PCA			ATGGTATTTACTGATT-1	157.741	-490.369	0.34034	0.239224	0.0114492	NMF
ATGGTCGCGTGGTTTC-1	381.818	-362.691	0.295587	0.0301995	0.44377	SpatialPCA			ATGGTCGCGTGGTTTC-1	381.818	-362.691	0.629533	0.59296	0.745572	PCA			ATGGTCGCGTGGTTTC-1	381.818	-362.691	0.583634	0.600485	0.746215	NMF
ATGTAAGGCTGCTCTT-1	465.977	-293.204	0.145156	0.438169	0.109967	SpatialPCA			ATGTAAGGCTGCTCTT-1	465.977	-293.204	0.428087	0.432358	0.891245	PCA			ATGTAAGGCTGCTCTT-1	465.977	-293.204	0.731663	0.487761	0.787595	NMF
ATGTACGATGACGTCG-1	315.887	-475.383	0.309452	0.129066	0.710672	SpatialPCA			ATGTACGATGACGTCG-1	315.887	-475.383	0.634	0.883492	0.717808	PCA			ATGTACGATGACGTCG-1	315.887	-475.383	0.687261	0.569281	0.592252	NMF
ATGTGAAAGCCTAATG-1	186.589	-366.607	0.519082	0.205848	0.724384	SpatialPCA			ATGTGAAAGCCTAATG-1	186.589	-366.607	0.476288	0.774754	0.426592	PCA			ATGTGAAAGCCTAATG-1	186.589	-366.607	0.353718	0.108615	0.506379	NMF
ATGTGCATCCGACGCA-1	295.95	-243.429	0.720714	0.181755	0.216904	SpatialPCA			ATGTGCATCCGACGCA-1	295.95	-243.429	0.475829	0.696917	0.857349	PCA			ATGTGCATCCGACGCA-1	295.95	-243.429	0.768067	0.176993	0.777796	NMF
ATGTGGACATCTTGAT-1	338.344	-373.132	0.44522	0.014779	0.556313	SpatialPCA			ATGTGGACATCTTGAT-1	338.344	-373.132	0.604638	0.847229	0.713094	PCA			ATGTGGACATCTTGAT-1	338.344	-373.132	0.458993	0.330543	0.615698	NMF
ATGTGTAGTTTAGTCA-1	302.88	-146.445	0.592664	0.739392	0.0844668	SpatialPCA			ATGTGTAGTTTAGTCA-1	302.88	-146.445	0.174522	0.252194	0.87008	PCA			ATGTGTAGTTTAGTCA-1	302.88	-146.445	0.484354	0.204249	0.807241	NMF
ATGTTACGAGCAATAC-1	209.541	-199.64	0.793011	0.632488	0.118568	SpatialPCA			ATGTTACGAGCAATAC-1	209.541	-199.64	0.387595	0.20015	0.934654	PCA			ATGTTACGAGCAATAC-1	209.541	-199.64	0.337939	0.374161	0.905033	NMF
ATGTTCGTCGACCCAC-1	162.286	-301.71	0.932814	0.260113	0.249916	SpatialPCA			ATGTTCGTCGACCCAC-1	162.286	-301.71	0.442819	0.566343	0.718568	PCA			ATGTTCGTCGACCCAC-1	162.286	-301.71	0.167992	0.117723	0.722111	NMF
ATGTTGTAGTCTGTTT-1	263.276	-469.622	0.458799	0.340616	0.912136	SpatialPCA			ATGTTGTAGTCTGTTT-1	263.276	-469.622	0.452749	0.776397	0.116865	PCA			ATGTTGTAGTCTGTTT-1	263.276	-469.622	0.319055	0.254009	0.109757	NMF
ATTAAACATGCGGACC-1	301.35	-351.305	0.621964	0.107267	0.6693	SpatialPCA			ATTAAACATGCGGACC-1	301.35	-351.305	0.4963	0.825573	0.335667	PCA			ATTAAACATGCGGACC-1	301.35	-351.305	0.400396	0.234955	0.269099	NMF
ATTAATACTACGCGGG-1	323.852	-238.254	0.586442	0.117137	0.213611	SpatialPCA			ATTAATACTACGCGGG-1	323.852	-238.254	0.6005	0.492174	0.862115	PCA			ATTAATACTACGCGGG-1	323.852	-238.254	0.925661	0.432288	0.814553	NMF
ATTAATGAACCAGTCG-1	364.131	-243.924	0.421925	0.0928843	0.217329	SpatialPCA			ATTAATGAACCAGTCG-1	364.131	-243.924	0.682181	0.628847	0.888207	PCA			ATTAATGAACCAGTCG-1	364.131	-243.924	0.705742	0.298091	0.840144	NMF
ATTAATTCGGTCACTC-1	324.212	-195.14	0.618966	0.396874	0.0656111	SpatialPCA			ATTAATTCGGTCACTC-1	324.212	-195.14	0.49586	0.438343	0.939379	PCA			ATTAATTCGGTCACTC-1	324.212	-195.14	0.63777	0.180145	0.790908	NMF
ATTACAACTACCGGCC-1	389.379	-179.433	0.443747	0.412844	0.0461034	SpatialPCA			ATTACAACTACCGGCC-1	389.379	-179.433	0.687621	0.340805	0.927791	PCA			ATTACAACTACCGGCC-1	389.379	-179.433	0.806562	0.329942	0.856143	NMF
ATTACATGTCAGTCTT-1	452.88	-390.189	0.0116546	0.514199	0.243353	SpatialPCA			ATTACATGTCAGTCTT-1	452.88	-390.189	0.581832	0.154207	0.921489	PCA			ATTACATGTCAGTCTT-1	452.88	-390.189	0.451015	0.809665	0.910746	NMF
ATTACCACACTGCCTG-1	483.933	-379.613	0.0944341	0.635802	0.224323	SpatialPCA			ATTACCACACTGCCTG-1	483.933	-379.613	0.590618	0.16271	0.885214	PCA			ATTACCACACTGCCTG-1	483.933	-379.613	0.357797	0.852329	0.932749	NMF
ATTACGCGCTGGCAGG-1	211.611	-334.428	0.861135	0.137269	0.436932	SpatialPCA			ATTACGCGCTGGCAGG-1	211.611	-334.428	0.603524	0.936373	0.789619	PCA			ATTACGCGCTGGCAGG-1	211.611	-334.428	0.768061	0.425099	0.629787	NMF
ATTACTAGCCTCTTGC-1	255.896	-216.157	0.795555	0.469734	0.113279	SpatialPCA			ATTACTAGCCTCTTGC-1	255.896	-216.157	0.306604	0.524284	0.896121	PCA			ATTACTAGCCTCTTGC-1	255.896	-216.157	0.426118	0.125541	0.735365	NMF
ATTACTTACTGGGCAT-1	429.208	-239.019	0.267675	0.344884	0.0646155	SpatialPCA			ATTACTTACTGGGCAT-1	429.208	-239.019	0.531158	0.524633	0.906264	PCA			ATTACTTACTGGGCAT-1	429.208	-239.019	0.629543	0.423449	0.793681	NMF
ATTAGATTCCTCAGCA-1	444.599	-255.311	0.222402	0.391869	0.0541878	SpatialPCA			ATTAGATTCCTCAGCA-1	444.599	-255.311	0.533518	0.439964	0.864126	PCA			ATTAGATTCCTCAGCA-1	444.599	-255.311	0.651295	0.328947	0.88144	NMF
ATTAGATTGATAGCGG-1	271.332	-221.692	0.616832	0.351183	0.106871	SpatialPCA			ATTAGATTGATAGCGG-1	271.332	-221.692	0.537965	0.435232	0.937682	PCA			ATTAGATTGATAGCGG-1	271.332	-221.692	0.651957	0.348706	0.78414	NMF
ATTAGGCGATGCTTTC-1	338.749	-319.217	0.550089	0.0150511	0.494502	SpatialPCA			ATTAGGCGATGCTTTC-1	338.749	-319.217	0.725827	0.914496	0.75839	PCA			ATTAGGCGATGCTTTC-1	338.749	-319.217	0.673315	0.370743	0.585488	NMF
ATTATACTTTGCTCGT-1	361.206	-216.967	0.424408	0.2444	0.114404	SpatialPCA			ATTATACTTTGCTCGT-1	361.206	-216.967	0.57701	0.470378	0.859505	PCA			ATTATACTTTGCTCGT-1	361.206	-216.967	0.672457	0.288356	0.806846	NMF
ATTATAGCTACTTTAC-1	475.248	-298.695	0.101241	0.500181	0.155949	SpatialPCA			ATTATAGCTACTTTAC-1	475.248	-298.695	0.414063	0.304186	0.897076	PCA			ATTATAGCTACTTTAC-1	475.248	-298.695	0.276786	0.60251	0.908943	NMF
ATTATCTCGACAGATC-1	309.001	-157.246	0.6149	0.60663	0.0555482	SpatialPCA			ATTATCTCGACAGATC-1	309.001	-157.246	0.560343	0.0655727	0.926735	PCA			ATTATCTCGACAGATC-1	309.001	-157.246	0.360966	0.475141	0.922033	NMF
ATTATGAGACCCAATT-1	154.77	-474.212	0.545833	0.609155	0.98315	SpatialPCA			ATTATGAGACCCAATT-1	154.77	-474.212	0.318585	0.745685	0.155357	PCA			ATTATGAGACCCAATT-1	154.77	-474.212	0.229034	0.1731	0.0362524	NMF
ATTATGCCATAGGGAG-1	283.618	-232.538	0.671263	0.222103	0.173022	SpatialPCA			ATTATGCCATAGGGAG-1	283.618	-232.538	0.857183	0.733764	0.815329	PCA			ATTATGCCATAGGGAG-1	283.618	-232.538	0.800216	0.511787	0.748817	NMF
ATTATTATGTCCGTCA-1	232.538	-437.039	0.512814	0.433329	0.919577	SpatialPCA			ATTATTATGTCCGTCA-1	232.538	-437.039	0.394324	0.779313	0.262138	PCA			ATTATTATGTCCGTCA-1	232.538	-437.039	0.208783	0.198362	0.188585	NMF
ATTCAACCATTTAAGG-1	427.768	-433.123	0.0116004	0.404274	0.302424	SpatialPCA			ATTCAACCATTTAAGG-1	427.768	-433.123	0.889009	0.211749	0.934956	PCA			ATTCAACCATTTAAGG-1	427.768	-433.123	0.668797	0.944788	0.904229	NMF
ATTCACTGATGTTGGA-1	328.713	-421.602	0.288136	0.0489787	0.676018	SpatialPCA			ATTCACTGATGTTGGA-1	328.713	-421.602	0.68463	0.84	0.662337	PCA			ATTCACTGATGTTGGA-1	328.713	-421.602	0.669343	0.62882	0.604715	NMF
ATTCAGGACCTATTTC-1	423.087	-228.218	0.295182	0.35686	0.0606454	SpatialPCA			ATTCAGGACCTATTTC-1	423.087	-228.218	0.549353	0.433043	0.849476	PCA			ATTCAGGACCTATTTC-1	423.087	-228.218	0.650628	0.180117	0.769228	NMF
ATTCAGGATCGCCTCT-1	389.784	-125.518	0.548288	0.702747	0.0530534	SpatialPCA			ATTCAGGATCGCCTCT-1	389.784	-125.518	0.283546	0.209793	0.926364	PCA			ATTCAGGATCGCCTCT-1	389.784	-125.518	0.260195	0.30232	0.864028	NMF
ATTCAGTAGCAGGGTC-1	196.625	-264.266	0.956734	0.319692	0.168137	SpatialPCA			ATTCAGTAGCAGGGTC-1	196.625	-264.266	0.335693	0.732939	0.882951	PCA			ATTCAGTAGCAGGGTC-1	196.625	-264.266	0.370825	0.088767	0.749801	NMF
ATTCATATACTGTCCA-1	304.32	-367.507	0.538872	0.161776	0.764736	SpatialPCA			ATTCATATACTGTCCA-1	304.32	-367.507	0.410054	0.769711	0.295286	PCA			ATTCATATACTGTCCA-1	304.32	-367.507	0.226695	0.171722	0.201661	NMF
ATTCATCGTTGAGGCA-1	393.564	-449.01	0.0561583	0.13575	0.44211	SpatialPCA			ATTCATCGTTGAGGCA-1	393.564	-449.01	0.833015	0.723476	0.828417	PCA			ATTCATCGTTGAGGCA-1	393.564	-449.01	0.484899	0.906405	0.913451	NMF
ATTCCCACATAAACAA-1	193.564	-258.821	0.941111	0.340182	0.162011	SpatialPCA			ATTCCCACATAAACAA-1	193.564	-258.821	0.349174	0.710413	0.889324	PCA			ATTCCCACATAAACAA-1	193.564	-258.821	0.645439	0.343327	0.736694	NMF
ATTCCTAAGACGTGGA-1	451.17	-201.44	0.195861	0.546249	0.0267569	SpatialPCA			ATTCCTAAGACGTGGA-1	451.17	-201.44	0.577043	0.0204245	0.911448	PCA			ATTCCTAAGACGTGGA-1	451.17	-201.44	0.330197	0.919459	0.97849	NMF
ATTCCTCCGCCAGTGC-1	240.189	-243.024	0.846851	0.340166	0.162336	SpatialPCA			ATTCCTCCGCCAGTGC-1	240.189	-243.024	0.173431	0.41056	0.894884	PCA			ATTCCTCCGCCAGTGC-1	240.189	-243.024	0.68061	0.149203	0.73813	NMF
ATTCGACGCCGGGCCT-1	199.37	-312.781	0.971904	0.218031	0.33263	SpatialPCA			ATTCGACGCCGGGCCT-1	199.37	-312.781	0.828954	0.694669	0.760621	PCA			ATTCGACGCCGGGCCT-1	199.37	-312.781	0.775927	0.75786	0.752201	NMF
ATTCGTGCTATCTCTT-1	459.406	-347.075	0.0671129	0.409627	0.206294	SpatialPCA			ATTCGTGCTATCTCTT-1	459.406	-347.075	0.680414	0.224252	0.909878	PCA			ATTCGTGCTATCTCTT-1	459.406	-347.075	0.404755	0.838902	0.857039	NMF
ATTCTCGTCTCTTTAG-1	277.858	-178.578	0.661579	0.592981	0.0821305	SpatialPCA			ATTCTCGTCTCTTTAG-1	277.858	-178.578	0.432166	0.14354	0.930953	PCA			ATTCTCGTCTCTTTAG-1	277.858	-178.578	0.342652	0.222979	0.913806	NMF
ATTCTGAGTATGAACT-1	386.499	-152.475	0.502416	0.568773	0.0277593	SpatialPCA			ATTCTGAGTATGAACT-1	386.499	-152.475	0.360247	0.346257	0.919445	PCA			ATTCTGAGTATGAACT-1	386.499	-152.475	0.348634	0.414528	0.914604	NMF
ATTCTTCGTACTTATG-1	389.469	-168.632	0.457886	0.469745	0.0539358	SpatialPCA			ATTCTTCGTACTTATG-1	389.469	-168.632	0.620889	0.229709	0.902281	PCA			ATTCTTCGTACTTATG-1	389.469	-168.632	0.441493	0.50901	0.917543	NMF
ATTGAAGATCTTAGTG-1	270.837	-286.364	0.834339	0.0977784	0.372204	SpatialPCA			ATTGAAGATCTTAGTG-1	270.837	-286.364	0.529873	0.821512	0.810045	PCA			ATTGAAGATCTTAGTG-1	270.837	-286.364	0.582253	0.384827	0.66324	NMF
ATTGACCGGCGATGAC-1	472.682	-228.578	0.227242	0.565709	0.0019027	SpatialPCA			ATTGACCGGCGATGAC-1	472.682	-228.578	0.187908	0.313348	0.840167	PCA			ATTGACCGGCGATGAC-1	472.682	-228.578	0.237592	0.589516	0.857857	NMF
ATTGACGTAACTCGGT-1	343.024	-162.916	0.551282	0.480972	0.0496828	SpatialPCA			ATTGACGTAACTCGGT-1	343.024	-162.916	0.385879	0.392965	0.943485	PCA			ATTGACGTAACTCGGT-1	343.024	-162.916	0.559439	0.129527	0.808116	NMF
ATTGATAGCAACGAGA-1	187.939	-183.303	0.737273	0.800812	0.140844	SpatialPCA			ATTGATAGCAACGAGA-1	187.939	-183.303	0.226423	0.530252	0.795775	PCA			ATTGATAGCAACGAGA-1	187.939	-183.303	0.309273	0.0349847	0.630956	NMF
ATTGATGAGTCCTAAC-1	425.653	-298.335	0.169477	0.214362	0.214178	SpatialPCA			ATTGATGAGTCCTAAC-1	425.653	-298.335	0.571592	0.430211	0.787029	PCA			ATTGATGAGTCCTAAC-1	425.653	-298.335	0.59703	0.360961	0.795269	NMF
ATTGCCTATTAGACCG-1	195.005	-479.883	0.548354	0.526684	0.966477	SpatialPCA			ATTGCCTATTAGACCG-1	195.005	-479.883	0.372646	0.747402	0.0282442	PCA			ATTGCCTATTAGACCG-1	195.005	-479.883	0.362704	0.180272	0.0206426	NMF
ATTGCCTTTATGTTTG-1	377.948	-465.077	0.0347148	0.121801	0.50145	SpatialPCA			ATTGCCTTTATGTTTG-1	377.948	-465.077	0.823972	0.66014	0.728921	PCA			ATTGCCTTTATGTTTG-1	377.948	-465.077	0.734783	0.813929	0.763729	NMF
ATTGCGATCAGTAACT-1	424.933	-395.365	0.0260268	0.220805	0.296545	SpatialPCA			ATTGCGATCAGTAACT-1	424.933	-395.365	0.845701	0.230771	0.935909	PCA			ATTGCGATCAGTAACT-1	424.933	-395.365	0.632787	0.892153	0.886447	NMF
ATTGCTGCTCCTCCAT-1	252.07	-307.786	0.866368	0.0791638	0.406366	SpatialPCA			ATTGCTGCTCCTCCAT-1	252.07	-307.786	0.542473	0.944359	0.788078	PCA			ATTGCTGCTCCTCCAT-1	252.07	-307.786	0.781647	0.500745	0.606519	NMF
ATTGGATTACAGCGTA-1	434.113	-411.611	0.0100393	0.392626	0.264528	SpatialPCA			ATTGGATTACAGCGTA-1	434.113	-411.611	0.626246	0.230522	0.901764	PCA			ATTGGATTACAGCGTA-1	434.113	-411.611	0.472294	0.855636	0.899501	NMF
ATTGGGAATATCTTGG-1	280.918	-184.023	0.651781	0.548073	0.0771113	SpatialPCA			ATTGGGAATATCTTGG-1	280.918	-184.023	0.565926	0.110729	0.939133	PCA			ATTGGGAATATCTTGG-1	280.918	-184.023	0.366783	0.531529	0.937662	NMF
ATTGTACAACTCGGCT-1	437.984	-309.181	0.0821003	0.315931	0.196059	SpatialPCA			ATTGTACAACTCGGCT-1	437.984	-309.181	0.494386	0.449411	0.736905	PCA			ATTGTACAACTCGGCT-1	437.984	-309.181	0.565555	0.776403	0.812728	NMF
ATTGTCGCAATACCTT-1	383.033	-200.945	0.400382	0.325709	0.0405136	SpatialPCA			ATTGTCGCAATACCTT-1	383.033	-200.945	0.653192	0.36654	0.938403	PCA			ATTGTCGCAATACCTT-1	383.033	-200.945	0.778477	0.342622	0.859194	NMF
ATTGTGACTTCGCTGC-1	457.561	-179.928	0.379245	0.759351	0.121896	SpatialPCA			ATTGTGACTTCGCTGC-1	457.561	-179.928	0.169452	0.330527	0.789131	PCA			ATTGTGACTTCGCTGC-1	457.561	-179.928	0.0218311	0.140922	0.755434	NMF
ATTGTTCAACGATCCG-1	499.235	-406.706	0.373083	0.758924	0.160322	SpatialPCA			ATTGTTCAACGATCCG-1	499.235	-406.706	0.025518	0.314703	0.80125	PCA			ATTGTTCAACGATCCG-1	499.235	-406.706	0.140597	0.472125	0.839089	NMF
ATTTAACTCGTATTAC-1	280.828	-194.779	0.624412	0.500318	0.0760078	SpatialPCA			ATTTAACTCGTATTAC-1	280.828	-194.779	0.389771	0.401157	0.943016	PCA			ATTTAACTCGTATTAC-1	280.828	-194.779	0.397585	0.188781	0.858611	NMF
ATTTACAGTTTACTGG-1	236.814	-280.738	0.93578	0.175177	0.276304	SpatialPCA			ATTTACAGTTTACTGG-1	236.814	-280.738	0.51578	0.762326	0.836508	PCA			ATTTACAGTTTACTGG-1	236.814	-280.738	0.631675	0.50919	0.715037	NMF
ATTTACTAAGTCCATT-1	462.916	-287.804	0.161369	0.441178	0.0959075	SpatialPCA			ATTTACTAAGTCCATT-1	462.916	-287.804	0.399116	0.410648	0.939211	PCA			ATTTACTAAGTCCATT-1	462.916	-287.804	0.628383	0.183644	0.846084	NMF
ATTTCATTATTTCGCG-1	361.386	-195.41	0.447325	0.33177	0.0582963	SpatialPCA			ATTTCATTATTTCGCG-1	361.386	-195.41	0.445162	0.522036	0.931404	PCA			ATTTCATTATTTCGCG-1	361.386	-195.41	0.653602	0.255964	0.789347	NMF
ATTTCCGGGTTCTGCG-1	226.508	-415.437	0.570705	0.390764	0.919133	SpatialPCA			ATTTCCGGGTTCTGCG-1	226.508	-415.437	0.438223	0.78289	0.0836324	PCA			ATTTCCGGGTTCTGCG-1	226.508	-415.437	0.322277	0.209927	0.114768	NMF
ATTTGCGCGAGTAGCT-1	214.176	-404.545	0.580054	0.456203	0.941575	SpatialPCA			ATTTGCGCGAGTAGCT-1	214.176	-404.545	0.37564	0.735704	0.0290886	PCA			ATTTGCGCGAGTAGCT-1	214.176	-404.545	0.255756	0.271209	0.0691316	NMF
ATTTGTCTTGGGAGCT-1	378.893	-335.689	0.353452	0.031074	0.382127	SpatialPCA			ATTTGTCTTGGGAGCT-1	378.893	-335.689	0.681096	0.788291	0.819293	PCA			ATTTGTCTTGGGAGCT-1	378.893	-335.689	0.570573	0.13257	0.705676	NMF
ATTTGTTCCAGGGCTC-1	339.469	-222.187	0.472287	0.138341	0.176088	SpatialPCA			ATTTGTTCCAGGGCTC-1	339.469	-222.187	0.942225	0.726775	0.819764	PCA			ATTTGTTCCAGGGCTC-1	339.469	-222.187	0.940793	0.595976	0.817328	NMF
CAAACGAGTATCGCAG-1	263.996	-372.592	0.638012	0.239457	0.792593	SpatialPCA			CAAACGAGTATCGCAG-1	263.996	-372.592	0.454053	0.791471	0.14618	PCA			CAAACGAGTATCGCAG-1	263.996	-372.592	0.227067	0.139379	0.150157	NMF
CAAACGGTCGCACTTT-1	242.979	-280.783	0.895994	0.134586	0.300414	SpatialPCA			CAAACGGTCGCACTTT-1	242.979	-280.783	0.462963	0.733003	0.841755	PCA			CAAACGGTCGCACTTT-1	242.979	-280.783	0.76863	0.299582	0.77152	NMF
CAAACGTGGTCTTGCG-1	361.791	-141.494	0.516994	0.636715	0.0391116	SpatialPCA			CAAACGTGGTCTTGCG-1	361.791	-141.494	0.400521	0.237721	0.817879	PCA			CAAACGTGGTCTTGCG-1	361.791	-141.494	0.351286	0.497278	0.841492	NMF
CAAACTACGATAGAGA-1	380.063	-184.743	0.457024	0.413667	0.0318896	SpatialPCA			CAAACTACGATAGAGA-1	380.063	-184.743	0.398993	0.429334	0.941217	PCA			CAAACTACGATAGAGA-1	380.063	-184.743	0.603273	0.182199	0.785605	NMF
CAAACTATTGAGCTTC-1	352.205	-179.163	0.517319	0.396273	0.0626283	SpatialPCA			CAAACTATTGAGCTTC-1	352.205	-179.163	0.600772	0.498471	0.923059	PCA			CAAACTATTGAGCTTC-1	352.205	-179.163	0.697828	0.244972	0.73006	NMF
CAAACTCGCGACGCCG-1	462.376	-363.276	0.0440231	0.481545	0.227793	SpatialPCA			CAAACTCGCGACGCCG-1	462.376	-363.276	0.624723	0.226142	0.889807	PCA			CAAACTCGCGACGCCG-1	462.376	-363.276	0.393445	0.846294	0.858382	NMF
CAAAGATTATTGGGCC-1	210.981	-420.702	0.549915	0.496214	0.936043	SpatialPCA			CAAAGATTATTGGGCC-1	210.981	-420.702	0.329419	0.792163	0.163012	PCA			CAAAGATTATTGGGCC-1	210.981	-420.702	0.219077	0.178454	0.136036	NMF
CAAAGGTCATCTGAAA-1	502.61	-368.992	0.360813	0.737987	0.168016	SpatialPCA			CAAAGGTCATCTGAAA-1	502.61	-368.992	0.206779	0.354357	0.794273	PCA			CAAAGGTCATCTGAAA-1	502.61	-368.992	0.236143	0.353911	0.862293	NMF
CAAATCTCTCACAAGG-1	192.844	-355.851	0.830921	0.148378	0.4633	SpatialPCA			CAAATCTCTCACAAGG-1	192.844	-355.851	0.534522	0.700656	0.595105	PCA			CAAATCTCTCACAAGG-1	192.844	-355.851	0.353986	0.211738	0.512251	NMF
CAAATGTCCTTCCGTG-1	282.673	-361.926	0.659925	0.171337	0.729516	SpatialPCA			CAAATGTCCTTCCGTG-1	282.673	-361.926	0.421573	0.776434	0.260393	PCA			CAAATGTCCTTCCGTG-1	282.673	-361.926	0.303068	0.155922	0.213441	NMF
CAAATTGGATTATGCC-1	478.803	-239.424	0.221801	0.559559	0.00271732	SpatialPCA			CAAATTGGATTATGCC-1	478.803	-239.424	0.367087	0.336107	0.867308	PCA			CAAATTGGATTATGCC-1	478.803	-239.424	0.354956	0.0900126	0.862674	NMF
CAAATTGTCAGCAAGC-1	327.318	-189.739	0.572137	0.402347	0.0554274	SpatialPCA			CAAATTGTCAGCAAGC-1	327.318	-189.739	0.450527	0.509784	0.938466	PCA			CAAATTGTCAGCAAGC-1	327.318	-189.739	0.764212	0.310427	0.750688	NMF
CAACAGAATAACGCTA-1	408.371	-125.653	0.54826	0.754259	0.0768928	SpatialPCA			CAACAGAATAACGCTA-1	408.371	-125.653	0.763508	0.509579	0.612573	PCA			CAACAGAATAACGCTA-1	408.371	-125.653	0.30527	0.46645	0.835846	NMF
CAACCAGTGGCCTACC-1	474.122	-449.64	0.154458	0.605743	0.256315	SpatialPCA			CAACCAGTGGCCTACC-1	474.122	-449.64	0.552309	0.0163488	0.910391	PCA			CAACCAGTGGCCTACC-1	474.122	-449.64	0.329247	0.933822	0.989388	NMF
CAACCTACCGAGCAGT-1	436.949	-449.37	0.0288855	0.444735	0.304609	SpatialPCA			CAACCTACCGAGCAGT-1	436.949	-449.37	0.642056	0.231539	0.889402	PCA			CAACCTACCGAGCAGT-1	436.949	-449.37	0.536218	0.964709	0.947078	NMF
CAACGACCCGTTTACA-1	274.392	-227.093	0.658451	0.275676	0.14305	SpatialPCA			CAACGACCCGTTTACA-1	274.392	-227.093	0.770962	0.345532	0.927317	PCA			CAACGACCCGTTTACA-1	274.392	-227.093	0.830031	0.537246	0.837321	NMF
CAACGGTTCTTGATAC-1	237.264	-216.022	0.807087	0.510437	0.110327	SpatialPCA			CAACGGTTCTTGATAC-1	237.264	-216.022	0.306302	0.520674	0.886865	PCA			CAACGGTTCTTGATAC-1	237.264	-216.022	0.469054	0.190849	0.759679	NMF
CAACGTGGTGGAGTCT-1	468.137	-417.237	0.0902172	0.605438	0.24233	SpatialPCA			CAACGTGGTGGAGTCT-1	468.137	-417.237	0.522122	0.14362	0.892726	PCA			CAACGTGGTGGAGTCT-1	468.137	-417.237	0.381203	0.846392	0.919641	NMF
CAACTATATCGAATGC-1	364.446	-200.81	0.439539	0.324926	0.0598065	SpatialPCA			CAACTATATCGAATGC-1	364.446	-200.81	0.368338	0.548402	0.918532	PCA			CAACTATATCGAATGC-1	364.446	-200.81	0.626314	0.319196	0.786576	NMF
CAACTCCAACGTTTAG-1	386.589	-141.674	0.536637	0.628275	0.0323228	SpatialPCA			CAACTCCAACGTTTAG-1	386.589	-141.674	0.421239	0.170221	0.888619	PCA			CAACTCCAACGTTTAG-1	386.589	-141.674	0.428957	0.387134	0.871337	NMF
CAACTCCTTGATCCCG-1	262.061	-216.202	0.786235	0.428949	0.118044	SpatialPCA			CAACTCCTTGATCCCG-1	262.061	-216.202	0.461085	0.381844	0.920384	PCA			CAACTCCTTGATCCCG-1	262.061	-216.202	0.455835	0.316009	0.886742	NMF
CAACTGCTCATCCGAT-1	288.299	-437.444	0.440917	0.149709	0.782611	SpatialPCA			CAACTGCTCATCCGAT-1	288.299	-437.444	0.419878	0.774659	0.327895	PCA			CAACTGCTCATCCGAT-1	288.299	-437.444	0.273488	0.185391	0.227621	NMF
CAACTTGTAGTGGGCA-1	246.94	-167.597	0.587851	0.794537	0.121718	SpatialPCA			CAACTTGTAGTGGGCA-1	246.94	-167.597	0.0288404	0.31412	0.80567	PCA			CAACTTGTAGTGGGCA-1	246.94	-167.597	0.0337292	0.0623446	0.756456	NMF
CAAGAGGGCGGAGTAC-1	347.705	-367.822	0.442134	0.00819874	0.519108	SpatialPCA			CAAGAGGGCGGAGTAC-1	347.705	-367.822	0.677473	0.854378	0.775481	PCA			CAAGAGGGCGGAGTAC-1	347.705	-367.822	0.579369	0.219229	0.574487	NMF
CAAGATATTATAACGT-1	394.194	-362.781	0.20614	0.0864023	0.356184	SpatialPCA			CAAGATATTATAACGT-1	394.194	-362.781	0.844526	0.732204	0.741801	PCA			CAAGATATTATAACGT-1	394.194	-362.781	0.833043	0.842014	0.790795	NMF
CAAGCAACGTCGGAGT-1	236.724	-291.494	0.918631	0.138141	0.307115	SpatialPCA			CAAGCAACGTCGGAGT-1	236.724	-291.494	0.801134	0.310289	0.934874	PCA			CAAGCAACGTCGGAGT-1	236.724	-291.494	0.803357	0.780834	0.873651	NMF
CAAGCACCAAATGCCT-1	324.032	-216.697	0.559466	0.227415	0.137581	SpatialPCA			CAAGCACCAAATGCCT-1	324.032	-216.697	0.678894	0.680797	0.875149	PCA			CAAGCACCAAATGCCT-1	324.032	-216.697	0.744478	0.382914	0.736746	NMF
CAAGCGGCACATAATT-1	341.179	-410.891	0.251347	0.0320197	0.626147	SpatialPCA			CAAGCGGCACATAATT-1	341.179	-410.891	0.668804	0.83368	0.660553	PCA			CAAGCGGCACATAATT-1	341.179	-410.891	0.659512	0.650977	0.639154	NMF
CAAGGATCGCATGTTC-1	329.343	-335.329	0.56293	0.0262298	0.569405	SpatialPCA			CAAGGATCGCATGTTC-1	329.343	-335.329	0.655358	0.850202	0.680722	PCA			CAAGGATCGCATGTTC-1	329.343	-335.329	0.443666	0.18742	0.528767	NMF
CAAGGTCCTATAGGCT-1	459.721	-303.96	0.0799521	0.402483	0.162941	SpatialPCA			CAAGGTCCTATAGGCT-1	459.721	-303.96	0.860389	0.216404	0.925525	PCA			CAAGGTCCTATAGGCT-1	459.721	-303.96	0.655733	0.9129	0.877716	NMF
CAAGTGAACTTTGGTT-1	287.354	-151.71	0.591104	0.765017	0.0917937	SpatialPCA			CAAGTGAACTTTGGTT-1	287.354	-151.71	0.10826	0.323591	0.858592	PCA			CAAGTGAACTTTGGTT-1	287.354	-151.71	0.277529	0.0321635	0.734184	NMF
CAAGTGTGGTTGCAAA-1	409.901	-335.914	0.186178	0.145392	0.277297	SpatialPCA			CAAGTGTGGTTGCAAA-1	409.901	-335.914	0.656731	0.638855	0.871394	PCA			CAAGTGTGGTTGCAAA-1	409.901	-335.914	0.82113	0.642253	0.782468	NMF
CAATAAACCTTGGCCC-1	348.515	-259.991	0.513424	0.0449368	0.286361	SpatialPCA			CAATAAACCTTGGCCC-1	348.515	-259.991	0.795996	0.768004	0.826571	PCA			CAATAAACCTTGGCCC-1	348.515	-259.991	0.842326	0.54466	0.832121	NMF
CAATACGAGAGTCTGA-1	490.279	-358.101	0.131524	0.635205	0.223611	SpatialPCA			CAATACGAGAGTCTGA-1	490.279	-358.101	0.524189	0.0919488	0.881195	PCA			CAATACGAGAGTCTGA-1	490.279	-358.101	0.345055	0.900848	0.966124	NMF
CAATATGTAGATTTAC-1	445.41	-147.525	0.609702	0.0423654	0.520821	SpatialPCA			CAATATGTAGATTTAC-1	445.41	-147.525	0.538089	0.878761	0.757119	PCA			CAATATGTAGATTTAC-1	445.41	-147.525	0.402284	0.226905	0.612386	NMF
CAATATTCTTGACCTA-1	242.034	-410.171	0.581127	0.295865	0.897877	SpatialPCA			CAATATTCTTGACCTA-1	242.034	-410.171	0.469348	0.768593	0.220679	PCA			CAATATTCTTGACCTA-1	242.034	-410.171	0.230316	0.132212	0.161268	NMF
CAATATTGGACTAGTG-1	175.743	-161.656	0.877488	0.930884	0.218255	SpatialPCA			CAATATTGGACTAGTG-1	175.743	-161.656	0.0340049	0.243433	0.982812	PCA			CAATATTGGACTAGTG-1	175.743	-161.656	0.2576	0.236216	0.743139	NMF
CAATCCCTATACCAGC-1	392.439	-184.833	0.434622	0.413307	0.0394342	SpatialPCA			CAATCCCTATACCAGC-1	392.439	-184.833	0.486908	0.559855	0.919778	PCA			CAATCCCTATACCAGC-1	392.439	-184.833	0.576732	0.265372	0.793706	NMF
CAATCCTGCCGTGGAG-1	194.059	-194.149	0.687879	0.775283	0.126899	SpatialPCA			CAATCCTGCCGTGGAG-1	194.059	-194.149	0.0474309	0.359711	0.843729	PCA			CAATCCTGCCGTGGAG-1	194.059	-194.149	0.235406	0.0536391	0.736176	NMF
CAATGCGAGAAGTATC-1	372.142	-411.116	0.102974	0.0455421	0.517107	SpatialPCA			CAATGCGAGAAGTATC-1	372.142	-411.116	0.610108	0.60833	0.670408	PCA			CAATGCGAGAAGTATC-1	372.142	-411.116	0.546402	0.764826	0.732768	NMF
CAATGGAATCTACATA-1	401.845	-168.767	0.419156	0.508293	0.0566789	SpatialPCA			CAATGGAATCTACATA-1	401.845	-168.767	0.385695	0.228839	0.941055	PCA			CAATGGAATCTACATA-1	401.845	-168.767	0.450996	0.593109	0.846288	NMF
CAATGGATCTCTACCA-1	385.599	-271.062	0.420593	0.0586157	0.233386	SpatialPCA			CAATGGATCTCTACCA-1	385.599	-271.062	0.68594	0.672222	0.856151	PCA			CAATGGATCTCTACCA-1	385.599	-271.062	0.60475	0.386778	0.704399	NMF
CAATGGTCGGCCTGGG-1	293.519	-151.755	0.596512	0.736209	0.089486	SpatialPCA			CAATGGTCGGCCTGGG-1	293.519	-151.755	0.199174	0.358209	0.88525	PCA			CAATGGTCGGCCTGGG-1	293.519	-151.755	0.264033	0.0191234	0.719699	NMF
CAATGTGCCAACCCTT-1	475.068	-320.252	0.0931354	0.497959	0.169428	SpatialPCA			CAATGTGCCAACCCTT-1	475.068	-320.252	0.30607	0.464527	0.777852	PCA			CAATGTGCCAACCCTT-1	475.068	-320.252	0.345471	0.765302	0.86885	NMF
CAATTAAGGGTGATGA-1	320.477	-275.968	0.667624	0.056426	0.359527	SpatialPCA			CAATTAAGGGTGATGA-1	320.477	-275.968	0.616177	0.883847	0.793764	PCA			CAATTAAGGGTGATGA-1	320.477	-275.968	0.579565	0.447237	0.580456	NMF
CAATTTCGTATAAGGG-1	313.951	-319.037	0.686107	0.0502702	0.533845	SpatialPCA			CAATTTCGTATAAGGG-1	313.951	-319.037	0.450074	0.931478	0.750809	PCA			CAATTTCGTATAAGGG-1	313.951	-319.037	0.337035	0.0632664	0.552544	NMF
CACAAGAAAGATATTA-1	466.697	-196.175	0.380604	0.762789	0.128192	SpatialPCA			CACAAGAAAGATATTA-1	466.697	-196.175	0.153411	0.313306	0.806264	PCA			CACAAGAAAGATATTA-1	466.697	-196.175	0.142816	0.213487	0.70582	NMF
CACAAGCTAAGAAAGG-1	164.041	-479.658	0.547289	0.581965	0.993069	SpatialPCA			CACAAGCTAAGAAAGG-1	164.041	-479.658	0.349027	0.73164	0.0496819	PCA			CACAAGCTAAGAAAGG-1	164.041	-479.658	0.292386	0.236317	0.000494729	NMF
CACAATGAGCTGCTAT-1	273.492	-345.68	0.7114	0.117548	0.643893	SpatialPCA			CACAATGAGCTGCTAT-1	273.492	-345.68	0.410347	0.763592	0.302672	PCA			CACAATGAGCTGCTAT-1	273.492	-345.68	0.258488	0.203149	0.198879	NMF
CACACACGCTAACGAG-1	437.174	-417.012	0.00636249	0.40594	0.266612	SpatialPCA			CACACACGCTAACGAG-1	437.174	-417.012	0.74779	0.518184	0.627737	PCA			CACACACGCTAACGAG-1	437.174	-417.012	0.340342	0.756019	0.860648	NMF
CACACAGCTTGCGCTC-1	474.662	-374.167	0.0539858	0.596916	0.227373	SpatialPCA			CACACAGCTTGCGCTC-1	474.662	-374.167	0.6296	0.0709961	0.906029	PCA			CACACAGCTTGCGCTC-1	474.662	-374.167	0.39165	0.911526	0.965649	NMF
CACACAGGGATAGATT-1	202.925	-253.51	0.920483	0.36049	0.155357	SpatialPCA			CACACAGGGATAGATT-1	202.925	-253.51	0.365768	0.595271	0.917985	PCA			CACACAGGGATAGATT-1	202.925	-253.51	0.557441	0.153813	0.750935	NMF
CACACGCGCTGTCTTA-1	394.689	-298.065	0.378667	0.0811099	0.266573	SpatialPCA			CACACGCGCTGTCTTA-1	394.689	-298.065	0.699112	0.700759	0.871172	PCA			CACACGCGCTGTCTTA-1	394.689	-298.065	0.877228	0.465419	0.785721	NMF
CACACGTTTCAATGGG-1	395.815	-147.12	0.485286	0.574982	0.035346	SpatialPCA			CACACGTTTCAATGGG-1	395.815	-147.12	0.3359	0.360103	0.936584	PCA			CACACGTTTCAATGGG-1	395.815	-147.12	0.297523	0.24426	0.857488	NMF
CACAGAGACGAGGACG-1	179.658	-463.591	0.579402	0.580223	0.952113	SpatialPCA			CACAGAGACGAGGACG-1	179.658	-463.591	0.453656	0.819391	0.229937	PCA			CACAGAGACGAGGACG-1	179.658	-463.591	0.30498	0.293968	0.196017	NMF
CACAGCACCCACGGCA-1	301.8	-286.589	0.72649	0.0703554	0.393878	SpatialPCA			CACAGCACCCACGGCA-1	301.8	-286.589	0.760419	0.586682	0.586073	PCA			CACAGCACCCACGGCA-1	301.8	-286.589	0.416182	0.293146	0.645878	NMF
CACAGCTAGGGAGTGA-1	305.356	-227.318	0.619835	0.209867	0.166059	SpatialPCA			CACAGCTAGGGAGTGA-1	305.356	-227.318	0.680852	0.725016	0.842788	PCA			CACAGCTAGGGAGTGA-1	305.356	-227.318	0.785374	0.362825	0.715987	NMF
CACAGGGCCATATAGT-1	418.497	-427.633	0.0181147	0.313844	0.354786	SpatialPCA			CACAGGGCCATATAGT-1	418.497	-427.633	0.541476	0.487341	0.764455	PCA			CACAGGGCCATATAGT-1	418.497	-427.633	0.540165	0.781579	0.801615	NMF
CACAGGGCCGTTGTCA-1	303.645	-453.735	0.383775	0.122519	0.740068	SpatialPCA			CACAGGGCCGTTGTCA-1	303.645	-453.735	0.625905	0.815824	0.662001	PCA			CACAGGGCCGTTGTCA-1	303.645	-453.735	0.524441	0.33891	0.511582	NMF
CACAGTCCCGCTTCGC-1	464.852	-444.194	0.0826833	0.574772	0.268217	SpatialPCA			CACAGTCCCGCTTCGC-1	464.852	-444.194	0.531529	0.228586	0.836244	PCA			CACAGTCCCGCTTCGC-1	464.852	-444.194	0.370022	0.858592	0.932388	NMF
CACAGTTCGCTTCCCA-1	471.287	-411.881	0.109123	0.621744	0.230692	SpatialPCA			CACAGTTCGCTTCCCA-1	471.287	-411.881	0.441716	0.198184	0.873118	PCA			CACAGTTCGCTTCCCA-1	471.287	-411.881	0.358345	0.804552	0.876037	NMF
CACATAAGGCGACCGT-1	210.081	-124.167	0.909927	0.971813	0.212886	SpatialPCA			CACATAAGGCGACCGT-1	210.081	-124.167	0.141562	0.274223	0.981691	PCA			CACATAAGGCGACCGT-1	210.081	-124.167	0.431815	0.142869	0.847273	NMF
CACATATTAGCAGGAT-1	344.554	-373.177	0.413213	0.0132645	0.54712	SpatialPCA			CACATATTAGCAGGAT-1	344.554	-373.177	0.763464	0.583616	0.609534	PCA			CACATATTAGCAGGAT-1	344.554	-373.177	0.434926	0.383333	0.623765	NMF
CACATCGTGCACGCGC-1	235.599	-442.439	0.525722	0.413069	0.930775	SpatialPCA			CACATCGTGCACGCGC-1	235.599	-442.439	0.374244	0.796924	0.178629	PCA			CACATCGTGCACGCGC-1	235.599	-442.439	0.212821	0.104128	0.0987469	NMF
CACATCTCACCGACGA-1	350.36	-427.138	0.184912	0.0356305	0.605401	SpatialPCA			CACATCTCACCGACGA-1	350.36	-427.138	0.678819	0.836144	0.671149	PCA			CACATCTCACCGACGA-1	350.36	-427.138	0.788301	0.674986	0.629927	NMF
CACATGATTCAGCAAC-1	317.012	-324.437	0.665995	0.0450294	0.534915	SpatialPCA			CACATGATTCAGCAAC-1	317.012	-324.437	0.717549	0.970396	0.731379	PCA			CACATGATTCAGCAAC-1	317.012	-324.437	0.724166	0.404754	0.597118	NMF
CACATTCTTTCGATGG-1	398.38	-217.237	0.408943	0.311564	0.0442009	SpatialPCA			CACATTCTTTCGATGG-1	398.38	-217.237	0.656873	0.711791	0.880083	PCA			CACATTCTTTCGATGG-1	398.38	-217.237	0.780421	0.258137	0.750597	NMF
CACATTTCTTGTCAGA-1	453.105	-357.831	0.0321294	0.372084	0.241731	SpatialPCA			CACATTTCTTGTCAGA-1	453.105	-357.831	0.670437	0.20909	0.904865	PCA			CACATTTCTTGTCAGA-1	453.105	-357.831	0.383583	0.841728	0.859045	NMF
CACCAGTCAGCATGCA-1	186.004	-442.079	0.593214	0.611954	0.939023	SpatialPCA			CACCAGTCAGCATGCA-1	186.004	-442.079	0.352631	0.781985	0.114401	PCA			CACCAGTCAGCATGCA-1	186.004	-442.079	0.308763	0.260482	0.073348	NMF
CACCATCGGAGGAGAC-1	308.821	-178.848	0.649511	0.478144	0.0633643	SpatialPCA			CACCATCGGAGGAGAC-1	308.821	-178.848	0.32486	0.369379	0.924883	PCA			CACCATCGGAGGAGAC-1	308.821	-178.848	0.418102	0.131023	0.72209	NMF
CACCCAAATCTTATGT-1	444.194	-309.226	0.0736594	0.331766	0.190607	SpatialPCA			CACCCAAATCTTATGT-1	444.194	-309.226	0.668185	0.196721	0.894072	PCA			CACCCAAATCTTATGT-1	444.194	-309.226	0.557176	0.907514	0.894041	NMF
CACCCACGAGGCAATT-1	385.914	-227.948	0.40824	0.143499	0.151857	SpatialPCA			CACCCACGAGGCAATT-1	385.914	-227.948	0.827732	0.740636	0.833437	PCA			CACCCACGAGGCAATT-1	385.914	-227.948	0.830804	0.526834	0.79066	NMF
CACCCGGTTTGTGACT-1	238.974	-404.725	0.599301	0.303488	0.892609	SpatialPCA			CACCCGGTTTGTGACT-1	238.974	-404.725	0.383301	0.782062	0.238237	PCA			CACCCGGTTTGTGACT-1	238.974	-404.725	0.189451	0.103052	0.16901	NMF
CACCCTAACAAGATCT-1	365.887	-421.872	0.100749	0.0393116	0.524437	SpatialPCA			CACCCTAACAAGATCT-1	365.887	-421.872	0.850738	0.656101	0.713599	PCA			CACCCTAACAAGATCT-1	365.887	-421.872	0.843548	0.873192	0.814817	NMF
CACCCTTGGTGAGACC-1	167.822	-388.029	0.591281	0.401996	0.836431	SpatialPCA			CACCCTTGGTGAGACC-1	167.822	-388.029	0.434969	0.800814	0.148535	PCA			CACCCTTGGTGAGACC-1	167.822	-388.029	0.254652	0.113402	0.0907474	NMF
CACCCTTTCCTCGCTC-1	243.879	-162.151	0.616892	0.797783	0.125841	SpatialPCA			CACCCTTTCCTCGCTC-1	243.879	-162.151	0.0698526	0.331646	0.838348	PCA			CACCCTTTCCTCGCTC-1	243.879	-162.151	0.140828	0.0150352	0.746178	NMF
CACCGATACACCGAGC-1	380.108	-173.987	0.479769	0.433128	0.0356413	SpatialPCA			CACCGATACACCGAGC-1	380.108	-173.987	0.779551	0.517401	0.604618	PCA			CACCGATACACCGAGC-1	380.108	-173.987	0.627073	0.165554	0.808097	NMF
CACCGCCAGAAGGTTT-1	301.98	-265.032	0.724013	0.109997	0.288766	SpatialPCA			CACCGCCAGAAGGTTT-1	301.98	-265.032	0.682251	0.734154	0.866608	PCA			CACCGCCAGAAGGTTT-1	301.98	-265.032	0.773137	0.320107	0.734183	NMF
CACCGCCGACCAGCGA-1	327.498	-168.182	0.566731	0.456334	0.0478584	SpatialPCA			CACCGCCGACCAGCGA-1	327.498	-168.182	0.678482	0.441281	0.922997	PCA			CACCGCCGACCAGCGA-1	327.498	-168.182	0.67869	0.458763	0.879596	NMF
CACCGCGTCCACTCTA-1	441.854	-206.796	0.277511	0.498161	0.0325391	SpatialPCA			CACCGCGTCCACTCTA-1	441.854	-206.796	0.399605	0.4832	0.878964	PCA			CACCGCGTCCACTCTA-1	441.854	-206.796	0.320807	0.544498	0.844731	NMF
CACCGGAGATATCTCC-1	408.146	-158.011	0.429878	0.56918	0.0505869	SpatialPCA			CACCGGAGATATCTCC-1	408.146	-158.011	0.43111	0.252875	0.917835	PCA			CACCGGAGATATCTCC-1	408.146	-158.011	0.495582	0.532051	0.895643	NMF
CACCGGTAGAGACATT-1	167.192	-474.302	0.569956	0.573765	0.978217	SpatialPCA			CACCGGTAGAGACATT-1	167.192	-474.302	0.445029	0.818173	0.193851	PCA			CACCGGTAGAGACATT-1	167.192	-474.302	0.268619	0.294449	0.058094	NMF
CACCGTATCCCATCCG-1	440.414	-400.855	0.00674884	0.427622	0.264833	SpatialPCA			CACCGTATCCCATCCG-1	440.414	-400.855	0.431184	0.366807	0.855577	PCA			CACCGTATCCCATCCG-1	440.414	-400.855	0.397961	0.82177	0.839173	NMF
CACCGTTAGGGATCAC-1	232.763	-404.68	0.586922	0.325554	0.897765	SpatialPCA			CACCGTTAGGGATCAC-1	232.763	-404.68	0.493533	0.84519	0.314605	PCA			CACCGTTAGGGATCAC-1	232.763	-404.68	0.435315	0.280501	0.222736	NMF
CACCGTTGCGCGATAT-1	208.236	-372.142	0.58622	0.35156	0.815763	SpatialPCA			CACCGTTGCGCGATAT-1	208.236	-372.142	0.467867	0.786695	0.0931734	PCA			CACCGTTGCGCGATAT-1	208.236	-372.142	0.320654	0.256613	0.120563	NMF
CACCTAATAGAGTCGT-1	197.03	-210.351	0.822099	0.637267	0.1281	SpatialPCA			CACCTAATAGAGTCGT-1	197.03	-210.351	0.260499	0.317048	0.938469	PCA			CACCTAATAGAGTCGT-1	197.03	-210.351	0.348478	0.151891	0.887492	NMF
CACCTAATCAGTTTAC-1	342.529	-227.588	0.468151	0.135542	0.176946	SpatialPCA			CACCTAATCAGTTTAC-1	342.529	-227.588	0.686662	0.829363	0.816587	PCA			CACCTAATCAGTTTAC-1	342.529	-227.588	0.85282	0.304226	0.78129	NMF
CACCTCGATGGTGGAC-1	336.409	-216.787	0.508226	0.177346	0.159064	SpatialPCA			CACCTCGATGGTGGAC-1	336.409	-216.787	0.667348	0.532899	0.889443	PCA			CACCTCGATGGTGGAC-1	336.409	-216.787	0.770539	0.388067	0.853638	NMF
CACCTTGCGAAACTCG-1	379.568	-249.46	0.418684	0.0731609	0.187773	SpatialPCA			CACCTTGCGAAACTCG-1	379.568	-249.46	0.835908	0.742842	0.832772	PCA			CACCTTGCGAAACTCG-1	379.568	-249.46	0.837865	0.524596	0.794153	NMF
CACCTTGGCGCCTTTG-1	437.669	-352.295	0.0670407	0.276594	0.240338	SpatialPCA			CACCTTGGCGCCTTTG-1	437.669	-352.295	0.620804	0.657353	0.888427	PCA			CACCTTGGCGCCTTTG-1	437.669	-352.295	0.760157	0.527092	0.789603	NMF
CACGAAAGTTAGTCCC-1	208.776	-296.67	0.99417	0.230176	0.276265	SpatialPCA			CACGAAAGTTAGTCCC-1	208.776	-296.67	0.419912	0.773473	0.848351	PCA			CACGAAAGTTAGTCCC-1	208.776	-296.67	0.738761	0.342855	0.775643	NMF
CACGACCACAGACTTT-1	426.958	-125.788	0.840584	0.911581	0.206247	SpatialPCA			CACGACCACAGACTTT-1	426.958	-125.788	0.0567359	0.238297	0.966736	PCA			CACGACCACAGACTTT-1	426.958	-125.788	0.198246	0.140062	0.67679	NMF
CACGATTGGTCGTTAA-1	275.203	-119.262	0.903334	0.97936	0.185731	SpatialPCA			CACGATTGGTCGTTAA-1	275.203	-119.262	0.255268	0.329758	0.943689	PCA			CACGATTGGTCGTTAA-1	275.203	-119.262	0.530679	0.434191	0.915027	NMF
CACGCACAGCGCAGCT-1	342.394	-249.145	0.545484	0.105488	0.22181	SpatialPCA			CACGCACAGCGCAGCT-1	342.394	-249.145	0.595815	0.590929	0.875515	PCA			CACGCACAGCGCAGCT-1	342.394	-249.145	0.744475	0.233423	0.783937	NMF
CACGCAGCGAGGCTTT-1	252.25	-286.229	0.888542	0.117864	0.317388	SpatialPCA			CACGCAGCGAGGCTTT-1	252.25	-286.229	0.836003	0.75021	0.833576	PCA			CACGCAGCGAGGCTTT-1	252.25	-286.229	0.976296	0.657896	0.828257	NMF
CACGCGGAACTGTTGC-1	422.187	-346.805	0.110097	0.221816	0.246872	SpatialPCA			CACGCGGAACTGTTGC-1	422.187	-346.805	0.550474	0.407491	0.796479	PCA			CACGCGGAACTGTTGC-1	422.187	-346.805	0.465412	0.583448	0.789367	NMF
CACGGCGCGCCAAAGG-1	438.794	-201.35	0.27959	0.511364	0.0360254	SpatialPCA			CACGGCGCGCCAAAGG-1	438.794	-201.35	0.395875	0.253783	0.819988	PCA			CACGGCGCGCCAAAGG-1	438.794	-201.35	0.350008	0.705167	0.829188	NMF
CACGTCAATCAATGGA-1	477.183	-455.041	0.160236	0.552871	0.296523	SpatialPCA			CACGTCAATCAATGGA-1	477.183	-455.041	0.47124	0.0951022	0.879136	PCA			CACGTCAATCAATGGA-1	477.183	-455.041	0.305828	0.850755	0.975321	NMF
CACGTCGGCAACCTCT-1	232.943	-383.123	0.612049	0.346956	0.843923	SpatialPCA			CACGTCGGCAACCTCT-1	232.943	-383.123	0.419657	0.825528	0.231453	PCA			CACGTCGGCAACCTCT-1	232.943	-383.123	0.153869	0.284731	0.0926881	NMF
CACGTCTATGATGTGG-1	414.311	-158.056	0.419734	0.587193	0.0537701	SpatialPCA			CACGTCTATGATGTGG-1	414.311	-158.056	0.37183	0.265047	0.847542	PCA			CACGTCTATGATGTGG-1	414.311	-158.056	0.306945	0.504481	0.828821	NMF
CACGTTCGTGCTCTAG-1	369.757	-319.442	0.43196	0.0060365	0.418626	SpatialPCA			CACGTTCGTGCTCTAG-1	369.757	-319.442	0.631856	0.755409	0.792731	PCA			CACGTTCGTGCTCTAG-1	369.757	-319.442	0.577748	0.656553	0.684711	NMF
CACGTTTCGTACACAC-1	400	-416.742	0.052942	0.130057	0.432197	SpatialPCA			CACGTTTCGTACACAC-1	400	-416.742	0.568087	0.536818	0.697608	PCA			CACGTTTCGTACACAC-1	400	-416.742	0.514924	0.669995	0.763436	NMF
CACTAAAGTTGCCTAT-1	276.868	-307.966	0.815753	0.0676959	0.433161	SpatialPCA			CACTAAAGTTGCCTAT-1	276.868	-307.966	0.670747	0.982033	0.763291	PCA			CACTAAAGTTGCCTAT-1	276.868	-307.966	0.760596	0.499523	0.618258	NMF
CACTACGGGAGCTGCC-1	449.415	-438.659	0.0420128	0.519041	0.285504	SpatialPCA			CACTACGGGAGCTGCC-1	449.415	-438.659	0.652321	0.219835	0.897187	PCA			CACTACGGGAGCTGCC-1	449.415	-438.659	0.472259	0.938345	0.943027	NMF
CACTACTCAGTTCTGT-1	352.43	-146.805	0.54058	0.602505	0.035261	SpatialPCA			CACTACTCAGTTCTGT-1	352.43	-146.805	0.32785	0.356566	0.938078	PCA			CACTACTCAGTTCTGT-1	352.43	-146.805	0.311699	0.28478	0.885389	NMF
CACTCAAGAGCTATGG-1	295.32	-329.703	0.688816	0.105884	0.629534	SpatialPCA			CACTCAAGAGCTATGG-1	295.32	-329.703	0.422746	0.769836	0.324113	PCA			CACTCAAGAGCTATGG-1	295.32	-329.703	0.295179	0.184304	0.246924	NMF
CACTCAGCTCTTGAGG-1	339.829	-179.073	0.536911	0.417281	0.0587247	SpatialPCA			CACTCAGCTCTTGAGG-1	339.829	-179.073	0.382233	0.446853	0.939992	PCA			CACTCAGCTCTTGAGG-1	339.829	-179.073	0.536749	0.230452	0.863518	NMF
CACTCCTATGTAAGAT-1	229.568	-420.837	0.558742	0.388031	0.921317	SpatialPCA			CACTCCTATGTAAGAT-1	229.568	-420.837	0.369304	0.77888	0.218167	PCA			CACTCCTATGTAAGAT-1	229.568	-420.837	0.128982	0.122648	0.147693	NMF
CACTCCTCTCGGTCGG-1	389.199	-200.99	0.397027	0.321625	0.0357973	SpatialPCA			CACTCCTCTCGGTCGG-1	389.199	-200.99	0.754208	0.309048	0.937848	PCA			CACTCCTCTCGGTCGG-1	389.199	-200.99	0.740239	0.52612	0.886719	NMF
CACTCGAGCTGAACAA-1	347.615	-378.578	0.371394	0.0155361	0.550343	SpatialPCA			CACTCGAGCTGAACAA-1	347.615	-378.578	0.718055	0.735678	0.738448	PCA			CACTCGAGCTGAACAA-1	347.615	-378.578	0.609719	0.695144	0.703533	NMF
CACTCTCAAGCATCGA-1	263.096	-491.179	0.409343	0.369915	0.87793	SpatialPCA			CACTCTCAAGCATCGA-1	263.096	-491.179	0.439633	0.770815	0.352572	PCA			CACTCTCAAGCATCGA-1	263.096	-491.179	0.215063	0.157411	0.224251	NMF
CACTCTTCTGCTAGCC-1	430.828	-438.524	0.0131672	0.417338	0.304025	SpatialPCA			CACTCTTCTGCTAGCC-1	430.828	-438.524	0.556144	0.242978	0.902797	PCA			CACTCTTCTGCTAGCC-1	430.828	-438.524	0.436198	0.81711	0.919004	NMF
CACTGACGATTGTGGA-1	275.653	-469.712	0.437206	0.301795	0.871553	SpatialPCA			CACTGACGATTGTGGA-1	275.653	-469.712	0.416869	0.800149	0.245776	PCA			CACTGACGATTGTGGA-1	275.653	-469.712	0.313712	0.193354	0.149581	NMF
CACTGTCCAAGTGAGA-1	252.745	-221.557	0.804489	0.441876	0.121545	SpatialPCA			CACTGTCCAAGTGAGA-1	252.745	-221.557	0.396208	0.440006	0.902282	PCA			CACTGTCCAAGTGAGA-1	252.745	-221.557	0.661697	0.160775	0.760238	NMF
CACTTAATCAGACGGA-1	267.597	-302.52	0.821503	0.067943	0.431356	SpatialPCA			CACTTAATCAGACGGA-1	267.597	-302.52	0.693127	0.989093	0.759614	PCA			CACTTAATCAGACGGA-1	267.597	-302.52	0.800568	0.561592	0.604793	NMF
CACTTCGCCACAGGCT-1	215.482	-232.043	0.822424	0.475668	0.118012	SpatialPCA			CACTTCGCCACAGGCT-1	215.482	-232.043	0.292478	0.498313	0.903766	PCA			CACTTCGCCACAGGCT-1	215.482	-232.043	0.326008	0.177469	0.735462	NMF
CACTTCGTCTTATCTC-1	163.096	-193.924	0.800669	0.73839	0.140281	SpatialPCA			CACTTCGTCTTATCTC-1	163.096	-193.924	0.25518	0.281802	0.942536	PCA			CACTTCGTCTTATCTC-1	163.096	-193.924	0.290934	0.230494	0.842148	NMF
CAGAACTTAGCCCTCT-1	381.503	-405.806	0.0843989	0.0849077	0.467124	SpatialPCA			CAGAACTTAGCCCTCT-1	381.503	-405.806	0.839922	0.637112	0.696065	PCA			CAGAACTTAGCCCTCT-1	381.503	-405.806	0.75636	0.826823	0.759235	NMF
CAGAATAACACACGGA-1	461.971	-417.192	0.0742002	0.590409	0.253976	SpatialPCA			CAGAATAACACACGGA-1	461.971	-417.192	0.587832	0.0635985	0.908624	PCA			CAGAATAACACACGGA-1	461.971	-417.192	0.377659	0.977331	0.995736	NMF
CAGAATATTCGTTATC-1	502.43	-390.549	0.388221	0.766554	0.155939	SpatialPCA			CAGAATATTCGTTATC-1	502.43	-390.549	0.119693	0.320663	0.815151	PCA			CAGAATATTCGTTATC-1	502.43	-390.549	0.0761045	0.0761177	0.757131	NMF
CAGACACCGATCGCTG-1	276.148	-404.996	0.544335	0.233978	0.854957	SpatialPCA			CAGACACCGATCGCTG-1	276.148	-404.996	0.442728	0.797876	0.2599	PCA			CAGACACCGATCGCTG-1	276.148	-404.996	0.341929	0.188608	0.184439	NMF
CAGACCTGTAAGTGTT-1	425.743	-287.534	0.199791	0.24158	0.173248	SpatialPCA			CAGACCTGTAAGTGTT-1	425.743	-287.534	0.543698	0.578473	0.881368	PCA			CAGACCTGTAAGTGTT-1	425.743	-287.534	0.590745	0.508427	0.818853	NMF
CAGACGAACCTGATAC-1	273.177	-388.839	0.606015	0.216395	0.81714	SpatialPCA			CAGACGAACCTGATAC-1	273.177	-388.839	0.429429	0.775955	0.319985	PCA			CAGACGAACCTGATAC-1	273.177	-388.839	0.234396	0.156923	0.219464	NMF
CAGAGACGGTCACCCA-1	294.824	-394.374	0.536925	0.180839	0.793912	SpatialPCA			CAGAGACGGTCACCCA-1	294.824	-394.374	0.429072	0.782806	0.325517	PCA			CAGAGACGGTCACCCA-1	294.824	-394.374	0.28611	0.220718	0.261311	NMF
CAGAGCATGAGCTTGC-1	336.094	-259.901	0.583238	0.0727955	0.269045	SpatialPCA			CAGAGCATGAGCTTGC-1	336.094	-259.901	0.689379	0.903414	0.797292	PCA			CAGAGCATGAGCTTGC-1	336.094	-259.901	0.779709	0.413088	0.754961	NMF
CAGAGGCGATGCATGA-1	266.832	-410.351	0.57033	0.281245	0.90848	SpatialPCA			CAGAGGCGATGCATGA-1	266.832	-410.351	0.467442	0.784515	0.0975977	PCA			CAGAGGCGATGCATGA-1	266.832	-410.351	0.398761	0.257211	0.122943	NMF
CAGAGTGATTTAACGT-1	333.708	-168.227	0.555687	0.448434	0.0482639	SpatialPCA			CAGAGTGATTTAACGT-1	333.708	-168.227	0.41403	0.425905	0.935463	PCA			CAGAGTGATTTAACGT-1	333.708	-168.227	0.608235	0.142977	0.78556	NMF
CAGATACTAACATAGT-1	261.746	-259.361	0.832884	0.20687	0.22702	SpatialPCA			CAGATACTAACATAGT-1	261.746	-259.361	0.43582	0.740025	0.857481	PCA			CAGATACTAACATAGT-1	261.746	-259.361	0.698293	0.253133	0.77585	NMF
CAGATATGAAGATGAC-1	176.418	-479.748	0.546886	0.569279	0.972686	SpatialPCA			CAGATATGAAGATGAC-1	176.418	-479.748	0.34042	0.739121	0.133952	PCA			CAGATATGAAGATGAC-1	176.418	-479.748	0.229708	0.134367	0.0680273	NMF
CAGATCATTTAAAGTC-1	454.005	-239.244	0.217608	0.464316	0.0298528	SpatialPCA			CAGATCATTTAAAGTC-1	454.005	-239.244	0.410462	0.373965	0.933581	PCA			CAGATCATTTAAAGTC-1	454.005	-239.244	0.380787	0.529457	0.879213	NMF
CAGATCCTGGTTTGAA-1	170.702	-414.987	0.599003	0.566497	0.961791	SpatialPCA			CAGATCCTGGTTTGAA-1	170.702	-414.987	0.371713	0.80248	0.116884	PCA			CAGATCCTGGTTTGAA-1	170.702	-414.987	0.340043	0.155205	0.099791	NMF
CAGCAGCCCGTTCCTT-1	360.801	-270.882	0.484677	0.0282042	0.292944	SpatialPCA			CAGCAGCCCGTTCCTT-1	360.801	-270.882	0.799889	0.863293	0.793777	PCA			CAGCAGCCCGTTCCTT-1	360.801	-270.882	0.761952	0.416807	0.663487	NMF
CAGCAGTCCAGACTAT-1	428.083	-389.964	0.399844	0.362631	0.0452321	SpatialPCA			CAGCAGTCCAGACTAT-1	428.083	-389.964	0.37513	0.448573	0.874307	PCA			CAGCAGTCCAGACTAT-1	428.083	-389.964	0.524056	0.342628	0.769805	NMF
CAGCAGTCTGTGCTGC-1	347.03	-454.05	0.159043	0.0649673	0.599106	SpatialPCA			CAGCAGTCTGTGCTGC-1	347.03	-454.05	0.558481	0.663963	0.637986	PCA			CAGCAGTCTGTGCTGC-1	347.03	-454.05	0.532531	0.555099	0.687436	NMF
CAGCCCTCACAGGCAG-1	315.347	-135.734	0.602514	0.789912	0.0804918	SpatialPCA			CAGCCCTCACAGGCAG-1	315.347	-135.734	0.0666892	0.349375	0.846499	PCA			CAGCCCTCACAGGCAG-1	315.347	-135.734	0.152684	0.0303595	0.748011	NMF
CAGCCGGGCCCTCTAT-1	383.168	-179.388	0.461129	0.417908	0.0348524	SpatialPCA			CAGCCGGGCCCTCTAT-1	383.168	-179.388	0.368537	0.513174	0.922231	PCA			CAGCCGGGCCCTCTAT-1	383.168	-179.388	0.453251	0.167503	0.822611	NMF
CAGCCTCCTGCAGAGG-1	357.921	-243.879	0.43719	0.100342	0.215127	SpatialPCA			CAGCCTCCTGCAGAGG-1	357.921	-243.879	0.798774	0.716779	0.846674	PCA			CAGCCTCCTGCAGAGG-1	357.921	-243.879	0.810236	0.281075	0.772091	NMF
CAGCCTCGATAGCGGT-1	498.83	-460.621	0.775143	0.142227	0.268364	SpatialPCA			CAGCCTCGATAGCGGT-1	498.83	-460.621	0.545912	0.545325	0.703881	PCA			CAGCCTCGATAGCGGT-1	498.83	-460.621	0.464249	0.689154	0.747531	NMF
CAGCCTCTCCTCAAGA-1	413.996	-201.17	0.387632	0.388047	0.0490441	SpatialPCA			CAGCCTCTCCTCAAGA-1	413.996	-201.17	0.77574	0.305581	0.936533	PCA			CAGCCTCTCCTCAAGA-1	413.996	-201.17	0.692985	0.699388	0.900484	NMF
CAGCGATTCCCTTCAA-1	251.35	-404.815	0.597763	0.29437	0.896264	SpatialPCA			CAGCGATTCCCTTCAA-1	251.35	-404.815	0.468798	0.774871	0.237735	PCA			CAGCGATTCCCTTCAA-1	251.35	-404.815	0.212146	0.136729	0.169698	NMF
CAGCTCACTGAGACAT-1	301.755	-297.39	0.707846	0.0622806	0.481774	SpatialPCA			CAGCTCACTGAGACAT-1	301.755	-297.39	0.693354	0.878852	0.761775	PCA			CAGCTCACTGAGACAT-1	301.755	-297.39	0.578151	0.312105	0.65863	NMF
CAGCTCGACAAGTTAA-1	397.975	-271.152	0.419196	0.135364	0.182281	SpatialPCA			CAGCTCGACAAGTTAA-1	397.975	-271.152	0.947259	0.740852	0.81278	PCA			CAGCTCGACAAGTTAA-1	397.975	-271.152	0.948357	0.610282	0.803412	NMF
CAGCTCGTGCTTGTGT-1	249.82	-194.554	0.685891	0.594955	0.0869992	SpatialPCA			CAGCTCGTGCTTGTGT-1	249.82	-194.554	0.33102	0.235184	0.953349	PCA			CAGCTCGTGCTTGTGT-1	249.82	-194.554	0.330809	0.404109	0.895598	NMF
CAGCTGGCGTAACCGT-1	186.499	-377.408	0.573969	0.297591	0.784685	SpatialPCA			CAGCTGGCGTAACCGT-1	186.499	-377.408	0.461032	0.775536	0.129374	PCA			CAGCTGGCGTAACCGT-1	186.499	-377.408	0.226322	0.239892	0.087778	NMF
CAGCTTAGTAGGTAGC-1	205.716	-291.269	0.996674	0.236938	0.259683	SpatialPCA			CAGCTTAGTAGGTAGC-1	205.716	-291.269	0.405079	0.75656	0.858572	PCA			CAGCTTAGTAGGTAGC-1	205.716	-291.269	0.72687	0.289247	0.773203	NMF
CAGGAAGACTTTATAT-1	383.123	-190.189	0.449671	0.40228	0.0338683	SpatialPCA			CAGGAAGACTTTATAT-1	383.123	-190.189	0.458475	0.478459	0.942073	PCA			CAGGAAGACTTTATAT-1	383.123	-190.189	0.675041	0.246119	0.818643	NMF
CAGGATATATCGTTGT-1	304.41	-356.706	0.59621	0.0913661	0.660483	SpatialPCA			CAGGATATATCGTTGT-1	304.41	-356.706	0.484376	0.821229	0.361422	PCA			CAGGATATATCGTTGT-1	304.41	-356.706	0.356919	0.216424	0.259875	NMF
CAGGATCCGCCCGACC-1	272.052	-124.617	0.898422	0.970074	0.183529	SpatialPCA			CAGGATCCGCCCGACC-1	272.052	-124.617	0.0970777	0.255761	0.991482	PCA			CAGGATCCGCCCGACC-1	272.052	-124.617	0.557738	0.105839	0.771197	NMF
CAGGCAGTCTTACCAG-1	381.008	-470.522	0.0404914	0.126825	0.49657	SpatialPCA			CAGGCAGTCTTACCAG-1	381.008	-470.522	0.866043	0.686442	0.732427	PCA			CAGGCAGTCTTACCAG-1	381.008	-470.522	0.761805	0.846351	0.778064	NMF
CAGGCCGTTTGGGTGT-1	251.935	-329.343	0.78918	0.0673479	0.492162	SpatialPCA			CAGGCCGTTTGGGTGT-1	251.935	-329.343	0.427938	0.936864	0.759006	PCA			CAGGCCGTTTGGGTGT-1	251.935	-329.343	0.356871	0.143092	0.566462	NMF
CAGGCGCACGGTGGTC-1	204.77	-420.657	0.531266	0.516256	0.929103	SpatialPCA			CAGGCGCACGGTGGTC-1	204.77	-420.657	0.335501	0.778107	0.185184	PCA			CAGGCGCACGGTGGTC-1	204.77	-420.657	0.131161	0.195137	0.097277	NMF
CAGGCGCCATGCTAGG-1	344.464	-383.978	0.329567	0.0228911	0.588518	SpatialPCA			CAGGCGCCATGCTAGG-1	344.464	-383.978	0.762678	0.961983	0.730793	PCA			CAGGCGCCATGCTAGG-1	344.464	-383.978	0.735154	0.523783	0.589008	NMF
CAGTAACTATTTATTG-1	432.448	-222.907	0.276456	0.410318	0.0411609	SpatialPCA			CAGTAACTATTTATTG-1	432.448	-222.907	0.56316	0.430672	0.926486	PCA			CAGTAACTATTTATTG-1	432.448	-222.907	0.693423	0.291336	0.844074	NMF
CAGTAATCCCTCCCAG-1	196.895	-231.908	0.857444	0.502584	0.126375	SpatialPCA			CAGTAATCCCTCCCAG-1	196.895	-231.908	0.282497	0.490962	0.923712	PCA			CAGTAATCCCTCCCAG-1	196.895	-231.908	0.497922	0.237403	0.798221	NMF
CAGTACATTCTCTAAA-1	435.509	-228.308	0.270275	0.421059	0.0384139	SpatialPCA			CAGTACATTCTCTAAA-1	435.509	-228.308	0.548129	0.396729	0.841882	PCA			CAGTACATTCTCTAAA-1	435.509	-228.308	0.525932	0.774094	0.792089	NMF
CAGTACCAGTTTACGT-1	174.122	-377.273	0.517533	0.227998	0.760599	SpatialPCA			CAGTACCAGTTTACGT-1	174.122	-377.273	0.432404	0.790097	0.284287	PCA			CAGTACCAGTTTACGT-1	174.122	-377.273	0.268102	0.217185	0.243341	NMF
CAGTAGCCCACGCGGT-1	401.215	-254.996	0.411648	0.125718	0.153901	SpatialPCA			CAGTAGCCCACGCGGT-1	401.215	-254.996	0.716621	0.698315	0.863276	PCA			CAGTAGCCCACGCGGT-1	401.215	-254.996	0.791403	0.378738	0.793392	NMF
CAGTAGCGAGGTAGTA-1	213.051	-140.369	0.887811	0.975843	0.177576	SpatialPCA			CAGTAGCGAGGTAGTA-1	213.051	-140.369	0.38072	0.353295	0.961176	PCA			CAGTAGCGAGGTAGTA-1	213.051	-140.369	0.324815	0.11782	0.848433	NMF
CAGTCGAGGATGCAAT-1	426.013	-255.176	0.257523	0.316371	0.0783658	SpatialPCA			CAGTCGAGGATGCAAT-1	426.013	-255.176	0.557868	0.429763	0.849546	PCA			CAGTCGAGGATGCAAT-1	426.013	-255.176	0.818602	0.266303	0.814351	NMF
CAGTCTCTCGGCTAAT-1	206.796	-151.125	0.848739	0.948785	0.16856	SpatialPCA			CAGTCTCTCGGCTAAT-1	206.796	-151.125	0.133299	0.269107	0.985593	PCA			CAGTCTCTCGGCTAAT-1	206.796	-151.125	0.394684	0.0955733	0.821918	NMF
CAGTCTGTATACTGGG-1	323.042	-346.085	0.558387	0.0307457	0.594072	SpatialPCA			CAGTCTGTATACTGGG-1	323.042	-346.085	0.765026	0.573471	0.590192	PCA			CAGTCTGTATACTGGG-1	323.042	-346.085	0.376045	0.107746	0.524539	NMF
CAGTGAATAAATGACT-1	376.418	-254.815	0.421834	0.0678566	0.199944	SpatialPCA			CAGTGAATAAATGACT-1	376.418	-254.815	0.831535	0.719039	0.832224	PCA			CAGTGAATAAATGACT-1	376.418	-254.815	0.883033	0.548258	0.780128	NMF
CAGTGGTTGCACATGA-1	187.804	-204.86	0.77654	0.693555	0.129466	SpatialPCA			CAGTGGTTGCACATGA-1	187.804	-204.86	0.271971	0.264966	0.943238	PCA			CAGTGGTTGCACATGA-1	187.804	-204.86	0.300386	0.224475	0.771406	NMF
CAGTGTCCGCAGAATG-1	234.293	-199.82	0.689698	0.613121	0.0881364	SpatialPCA			CAGTGTCCGCAGAATG-1	234.293	-199.82	0.441045	0.225626	0.929235	PCA			CAGTGTCCGCAGAATG-1	234.293	-199.82	0.476914	0.410385	0.89965	NMF
CAGTGTCGGCTGGCCC-1	403.195	-400.585	0.0621971	0.153294	0.4001	SpatialPCA			CAGTGTCGGCTGGCCC-1	403.195	-400.585	0.734461	0.533127	0.864408	PCA			CAGTGTCGGCTGGCCC-1	403.195	-400.585	0.560468	0.822534	0.818229	NMF
CAGTTCAAATTGACAC-1	277.138	-275.653	0.819361	0.117973	0.323163	SpatialPCA			CAGTTCAAATTGACAC-1	277.138	-275.653	0.922183	0.743691	0.816229	PCA			CAGTTCAAATTGACAC-1	277.138	-275.653	0.907433	0.687413	0.8172	NMF
CAGTTCCGCGGGTCGA-1	199.775	-258.866	0.944027	0.333181	0.162487	SpatialPCA			CAGTTCCGCGGGTCGA-1	199.775	-258.866	0.353356	0.663127	0.905111	PCA			CAGTTCCGCGGGTCGA-1	199.775	-258.866	0.651346	0.220256	0.759891	NMF
CAGTTCGAGGACCCGA-1	269.307	-491.224	0.4128	0.366091	0.876817	SpatialPCA			CAGTTCGAGGACCCGA-1	269.307	-491.224	0.446439	0.799542	0.259072	PCA			CAGTTCGAGGACCCGA-1	269.307	-491.224	0.19752	0.225356	0.163363	NMF
CATAACGGACAGTCGT-1	410.036	-314.356	0.240431	0.110787	0.279867	SpatialPCA			CATAACGGACAGTCGT-1	410.036	-314.356	0.880615	0.750988	0.818746	PCA			CATAACGGACAGTCGT-1	410.036	-314.356	0.858957	0.708411	0.798803	NMF
CATAAGAAGCTTGGCT-1	340.999	-432.448	0.221567	0.0396105	0.646775	SpatialPCA			CATAAGAAGCTTGGCT-1	340.999	-432.448	0.741994	0.885204	0.684017	PCA			CATAAGAAGCTTGGCT-1	340.999	-432.448	0.765484	0.751113	0.669729	NMF
CATAAGCTCTCCGTCT-1	161.971	-344.869	0.473697	0.141891	0.604118	SpatialPCA			CATAAGCTCTCCGTCT-1	161.971	-344.869	0.325238	0.661333	0.760899	PCA			CATAAGCTCTCCGTCT-1	161.971	-344.869	0.675369	0.457212	0.630553	NMF
CATAATGAGCGGGCGA-1	262.556	-151.53	0.617481	0.810961	0.127847	SpatialPCA			CATAATGAGCGGGCGA-1	262.556	-151.53	0.0301583	0.329749	0.811164	PCA			CATAATGAGCGGGCGA-1	262.556	-151.53	0.0377937	0.0567488	0.755446	NMF
CATACAAAGCCGAACC-1	228.173	-189.019	0.646976	0.698783	0.101435	SpatialPCA			CATACAAAGCCGAACC-1	228.173	-189.019	0.284583	0.280794	0.950883	PCA			CATACAAAGCCGAACC-1	228.173	-189.019	0.312782	0.174076	0.882383	NMF
CATACACGGTTCCCAC-1	288.209	-448.245	0.461485	0.192909	0.812435	SpatialPCA			CATACACGGTTCCCAC-1	288.209	-448.245	0.498567	0.85189	0.320273	PCA			CATACACGGTTCCCAC-1	288.209	-448.245	0.37242	0.284304	0.208507	NMF
CATACCCGTACCCAGT-1	214.806	-318.317	0.875898	0.13565	0.422317	SpatialPCA			CATACCCGTACCCAGT-1	214.806	-318.317	0.694991	0.980905	0.775738	PCA			CATACCCGTACCCAGT-1	214.806	-318.317	0.719648	0.852251	0.834027	NMF
CATACGAACTAGCTGG-1	213.681	-469.262	0.538424	0.511346	0.959159	SpatialPCA			CATACGAACTAGCTGG-1	213.681	-469.262	0.373297	0.753879	0.0926841	PCA			CATACGAACTAGCTGG-1	213.681	-469.262	0.186037	0.146036	0.0643858	NMF
CATACGGCGTCTGGGC-1	313.906	-329.838	0.6462	0.0455452	0.550338	SpatialPCA			CATACGGCGTCTGGGC-1	313.906	-329.838	0.726942	0.977612	0.731319	PCA			CATACGGCGTCTGGGC-1	313.906	-329.838	0.70604	0.433971	0.595865	NMF
CATACTATGTAATTGT-1	267.552	-313.321	0.828647	0.0680029	0.445915	SpatialPCA			CATACTATGTAATTGT-1	267.552	-313.321	0.757607	0.958031	0.753622	PCA			CATACTATGTAATTGT-1	267.552	-313.321	0.650075	0.305026	0.597956	NMF
CATACTTAGGCAATAC-1	468.902	-320.207	0.0848915	0.461352	0.167491	SpatialPCA			CATACTTAGGCAATAC-1	468.902	-320.207	0.639482	0.105715	0.904922	PCA			CATACTTAGGCAATAC-1	468.902	-320.207	0.352088	0.923727	0.977423	NMF
CATACTTCTTTCTCCG-1	278.623	-485.914	0.416236	0.346839	0.871183	SpatialPCA			CATACTTCTTTCTCCG-1	278.623	-485.914	0.335871	0.8151	0.208454	PCA			CATACTTCTTTCTCCG-1	278.623	-485.914	0.347576	0.147034	0.111574	NMF
CATAGCCGCCCGGGAT-1	187.399	-258.776	0.924865	0.363115	0.160133	SpatialPCA			CATAGCCGCCCGGGAT-1	187.399	-258.776	0.386231	0.621264	0.919651	PCA			CATAGCCGCCCGGGAT-1	187.399	-258.776	0.565026	0.160205	0.854406	NMF
CATAGCGTTGCCCACC-1	248.2	-410.216	0.5824	0.290518	0.89794	SpatialPCA			CATAGCGTTGCCCACC-1	248.2	-410.216	0.50787	0.734769	0.144901	PCA			CATAGCGTTGCCCACC-1	248.2	-410.216	0.374421	0.206776	0.0875454	NMF
CATAGTACATTGAGAG-1	358.236	-200.765	0.458687	0.323391	0.070498	SpatialPCA			CATAGTACATTGAGAG-1	358.236	-200.765	0.437435	0.587799	0.904995	PCA			CATAGTACATTGAGAG-1	358.236	-200.765	0.681847	0.149307	0.770998	NMF
CATAGTAGCATAGTAG-1	258.911	-221.602	0.802153	0.407522	0.128515	SpatialPCA			CATAGTAGCATAGTAG-1	258.911	-221.602	0.461147	0.531209	0.925793	PCA			CATAGTAGCATAGTAG-1	258.911	-221.602	0.67155	0.139713	0.764953	NMF
CATAGTCCACAAGAAC-1	214.491	-361.431	0.699851	0.12232	0.636491	SpatialPCA			CATAGTCCACAAGAAC-1	214.491	-361.431	0.41348	0.77125	0.31504	PCA			CATAGTCCACAAGAAC-1	214.491	-361.431	0.274641	0.219058	0.261515	NMF
CATATACTACTGATAA-1	435.554	-217.507	0.276707	0.423063	0.0400303	SpatialPCA			CATATACTACTGATAA-1	435.554	-217.507	0.644255	0.171399	0.919313	PCA			CATATACTACTGATAA-1	435.554	-217.507	0.584532	0.623048	0.917806	NMF
CATATAGGTACAGTCA-1	288.929	-351.215	0.668202	0.141355	0.689513	SpatialPCA			CATATAGGTACAGTCA-1	288.929	-351.215	0.473638	0.808994	0.343587	PCA			CATATAGGTACAGTCA-1	288.929	-351.215	0.486235	0.253888	0.452369	NMF
CATATGTCAGGCTACG-1	192.709	-377.453	0.572294	0.300566	0.787603	SpatialPCA			CATATGTCAGGCTACG-1	192.709	-377.453	0.473815	0.836889	0.236845	PCA			CATATGTCAGGCTACG-1	192.709	-377.453	0.280421	0.226631	0.21429	NMF
CATATTATTTGCCCTA-1	364.671	-168.452	0.497389	0.460714	0.0265858	SpatialPCA			CATATTATTTGCCCTA-1	364.671	-168.452	0.302594	0.455591	0.903626	PCA			CATATTATTTGCCCTA-1	364.671	-168.452	0.461842	0.102573	0.852753	NMF
CATCATCTACCCGGAC-1	333.618	-179.028	0.56232	0.414749	0.0527001	SpatialPCA			CATCATCTACCCGGAC-1	333.618	-179.028	0.540945	0.379566	0.946891	PCA			CATCATCTACCCGGAC-1	333.618	-179.028	0.599049	0.212373	0.806181	NMF
CATCATTACCCTGAGG-1	409.406	-400.63	0.0190325	0.208572	0.301711	SpatialPCA			CATCATTACCCTGAGG-1	409.406	-400.63	0.664136	0.370763	0.933563	PCA			CATCATTACCCTGAGG-1	409.406	-400.63	0.644235	0.780182	0.823027	NMF
CATCCAATATAGTTTG-1	173.357	-474.347	0.561312	0.569118	0.969328	SpatialPCA			CATCCAATATAGTTTG-1	173.357	-474.347	0.373135	0.740652	0.00570066	PCA			CATCCAATATAGTTTG-1	173.357	-474.347	0.350441	0.182089	0.0150305	NMF
CATCCGCAGGCCCGAA-1	166.157	-199.325	0.799054	0.721851	0.137923	SpatialPCA			CATCCGCAGGCCCGAA-1	166.157	-199.325	0.143715	0.25744	0.982164	PCA			CATCCGCAGGCCCGAA-1	166.157	-199.325	0.3132	0.122045	0.844571	NMF
CATCCTCTCAAAGATC-1	403.15	-411.341	0.0493005	0.151611	0.420216	SpatialPCA			CATCCTCTCAAAGATC-1	403.15	-411.341	0.739395	0.544677	0.642487	PCA			CATCCTCTCAAAGATC-1	403.15	-411.341	0.493936	0.613988	0.785767	NMF
CATCGCCCGCGGCCAA-1	256.031	-194.599	0.685643	0.584182	0.0871879	SpatialPCA			CATCGCCCGCGGCCAA-1	256.031	-194.599	0.358645	0.280929	0.925929	PCA			CATCGCCCGCGGCCAA-1	256.031	-194.599	0.404272	0.258228	0.844058	NMF
CATCGGACGGGTTAAT-1	298.29	-345.86	0.659027	0.1186	0.664532	SpatialPCA			CATCGGACGGGTTAAT-1	298.29	-345.86	0.43928	0.769405	0.290547	PCA			CATCGGACGGGTTAAT-1	298.29	-345.86	0.287142	0.213422	0.228349	NMF
CATCTAGTGAAGGGAA-1	493.339	-363.501	0.14302	0.654564	0.218879	SpatialPCA			CATCTAGTGAAGGGAA-1	493.339	-363.501	0.467092	0.227883	0.821883	PCA			CATCTAGTGAAGGGAA-1	493.339	-363.501	0.359073	0.899208	0.962199	NMF
CATCTATCCCGTGTCT-1	429.388	-217.462	0.280936	0.410905	0.0451108	SpatialPCA			CATCTATCCCGTGTCT-1	429.388	-217.462	0.480859	0.404189	0.906297	PCA			CATCTATCCCGTGTCT-1	429.388	-217.462	0.582774	0.483766	0.870652	NMF
CATCTTACACCACCTC-1	425.518	-319.892	0.122022	0.226323	0.23249	SpatialPCA			CATCTTACACCACCTC-1	425.518	-319.892	0.52551	0.403244	0.780202	PCA			CATCTTACACCACCTC-1	425.518	-319.892	0.474429	0.690959	0.745206	NMF
CATGAACCGACATTTG-1	253.06	-178.398	0.615207	0.694529	0.0997383	SpatialPCA			CATGAACCGACATTTG-1	253.06	-178.398	0.272738	0.263246	0.935959	PCA			CATGAACCGACATTTG-1	253.06	-178.398	0.350421	0.102593	0.84242	NMF
CATGAACCTCTTATCA-1	333.843	-146.67	0.569423	0.644706	0.0474316	SpatialPCA			CATGAACCTCTTATCA-1	333.843	-146.67	0.548983	0.0354587	0.897986	PCA			CATGAACCTCTTATCA-1	333.843	-146.67	0.314421	0.685486	0.939327	NMF
CATGACTTCGCTGAAT-1	447.075	-336.229	0.0521487	0.337551	0.210812	SpatialPCA			CATGACTTCGCTGAAT-1	447.075	-336.229	0.686591	0.238076	0.899655	PCA			CATGACTTCGCTGAAT-1	447.075	-336.229	0.468557	0.857371	0.874508	NMF
CATGAGATGCACTCTC-1	362.646	-438.029	0.119254	0.0624993	0.557292	SpatialPCA			CATGAGATGCACTCTC-1	362.646	-438.029	0.520259	0.615393	0.733318	PCA			CATGAGATGCACTCTC-1	362.646	-438.029	0.478008	0.595168	0.709433	NMF
CATGATCGCTTTGAGA-1	477.003	-476.598	0.157951	0.51645	0.325762	SpatialPCA			CATGATCGCTTTGAGA-1	477.003	-476.598	0.544155	0.600453	0.721016	PCA			CATGATCGCTTTGAGA-1	477.003	-476.598	0.561814	0.628065	0.774349	NMF
CATGATGCACAATTCT-1	333.213	-232.943	0.578179	0.119242	0.210148	SpatialPCA			CATGATGCACAATTCT-1	333.213	-232.943	0.608237	0.562898	0.868149	PCA			CATGATGCACAATTCT-1	333.213	-232.943	0.393198	0.264532	0.748936	NMF
CATGATGGAAGTTAGC-1	437.579	-363.096	0.0358276	0.32345	0.255348	SpatialPCA			CATGATGGAAGTTAGC-1	437.579	-363.096	0.505633	0.394983	0.809892	PCA			CATGATGGAAGTTAGC-1	437.579	-363.096	0.465647	0.554602	0.696116	NMF
CATGCACGTGTTACTG-1	402.115	-136.409	0.507291	0.646391	0.0449455	SpatialPCA			CATGCACGTGTTACTG-1	402.115	-136.409	0.422819	0.192957	0.923691	PCA			CATGCACGTGTTACTG-1	402.115	-136.409	0.356088	0.293051	0.902213	NMF
CATGCATGGAGACCCT-1	336.904	-152.07	0.549915	0.602108	0.0367717	SpatialPCA			CATGCATGGAGACCCT-1	336.904	-152.07	0.381976	0.245313	0.81557	PCA			CATGCATGGAGACCCT-1	336.904	-152.07	0.299851	0.53152	0.840181	NMF
CATGCCAACTCGCAAA-1	183.618	-350.405	0.845807	0.161677	0.426651	SpatialPCA			CATGCCAACTCGCAAA-1	183.618	-350.405	0.749312	0.984823	0.752925	PCA			CATGCCAACTCGCAAA-1	183.618	-350.405	0.789854	0.620787	0.601576	NMF
CATGCGACCAGTTTAA-1	422.862	-260.576	0.260637	0.304499	0.0838021	SpatialPCA			CATGCGACCAGTTTAA-1	422.862	-260.576	0.715363	0.333368	0.928857	PCA			CATGCGACCAGTTTAA-1	422.862	-260.576	0.735551	0.674645	0.893895	NMF
CATGCGTTAGACAGAA-1	314.851	-200.45	0.630917	0.40212	0.0655591	SpatialPCA			CATGCGTTAGACAGAA-1	314.851	-200.45	0.393429	0.522617	0.876688	PCA			CATGCGTTAGACAGAA-1	314.851	-200.45	0.551895	0.15217	0.739958	NMF
CATGCTGGCTCCAATT-1	305.671	-184.203	0.647406	0.454437	0.0663364	SpatialPCA			CATGCTGGCTCCAATT-1	305.671	-184.203	0.748979	0.517965	0.902369	PCA			CATGCTGGCTCCAATT-1	305.671	-184.203	0.675205	0.252081	0.82965	NMF
CATGGAAATGGGACCA-1	442.259	-152.88	0.389229	0.732596	0.0985675	SpatialPCA			CATGGAAATGGGACCA-1	442.259	-152.88	0.00646575	0.249343	0.964913	PCA			CATGGAAATGGGACCA-1	442.259	-152.88	0.0809761	0.214487	0.732844	NMF
CATGGATTGTCTTCCG-1	430.963	-416.967	0.00909183	0.388857	0.271095	SpatialPCA			CATGGATTGTCTTCCG-1	430.963	-416.967	0.482032	0.399222	0.862747	PCA			CATGGATTGTCTTCCG-1	430.963	-416.967	0.407251	0.603074	0.829309	NMF
CATGGCAGGAAGATCG-1	296.175	-211.071	0.649999	0.393831	0.0857442	SpatialPCA			CATGGCAGGAAGATCG-1	296.175	-211.071	0.365695	0.541859	0.932971	PCA			CATGGCAGGAAGATCG-1	296.175	-211.071	0.760319	0.304042	0.819443	NMF
CATGGGTATGCCTTAT-1	372.052	-421.917	0.0917052	0.042797	0.518348	SpatialPCA			CATGGGTATGCCTTAT-1	372.052	-421.917	0.758964	0.567632	0.647	PCA			CATGGGTATGCCTTAT-1	372.052	-421.917	0.658056	0.712962	0.743855	NMF
CATGGGTCGGGTGTGG-1	382.763	-233.303	0.406709	0.0983106	0.15315	SpatialPCA			CATGGGTCGGGTGTGG-1	382.763	-233.303	0.94707	0.726011	0.816292	PCA			CATGGGTCGGGTGTGG-1	382.763	-233.303	0.986116	0.59063	0.809815	NMF
CATGGTAAGTAGCGTT-1	344.644	-362.421	0.458828	0.00701834	0.516163	SpatialPCA			CATGGTAAGTAGCGTT-1	344.644	-362.421	0.588685	0.895513	0.745314	PCA			CATGGTAAGTAGCGTT-1	344.644	-362.421	0.676487	0.208119	0.805489	NMF
CATGGTCTAGATACCG-1	323.717	-259.811	0.624095	0.0936758	0.253125	SpatialPCA			CATGGTCTAGATACCG-1	323.717	-259.811	0.744412	0.774883	0.828304	PCA			CATGGTCTAGATACCG-1	323.717	-259.811	0.772875	0.332547	0.742557	NMF
CATGTAAGAGACATTT-1	396.94	-411.296	0.060361	0.11705	0.435651	SpatialPCA			CATGTAAGAGACATTT-1	396.94	-411.296	0.580718	0.592963	0.801538	PCA			CATGTAAGAGACATTT-1	396.94	-411.296	0.405497	0.561139	0.849412	NMF
CATGTAGGAGCGCCAA-1	463.591	-201.575	0.409747	0.732188	0.142762	SpatialPCA			CATGTAGGAGCGCCAA-1	463.591	-201.575	0.780486	0.515373	0.602095	PCA			CATGTAGGAGCGCCAA-1	463.591	-201.575	0.162169	0.134457	0.730954	NMF
CATGTCTCATTTATGG-1	381.638	-384.248	0.154679	0.0691374	0.475358	SpatialPCA			CATGTCTCATTTATGG-1	381.638	-384.248	0.557144	0.622657	0.645882	PCA			CATGTCTCATTTATGG-1	381.638	-384.248	0.432478	0.344128	0.598392	NMF
CATTACATAGATTGTG-1	481.683	-266.382	0.204533	0.551735	0.0143523	SpatialPCA			CATTACATAGATTGTG-1	481.683	-266.382	0.336253	0.338481	0.881165	PCA			CATTACATAGATTGTG-1	481.683	-266.382	0.370134	0.240462	0.85052	NMF
CATTACGTCGGCCCGT-1	320.882	-222.052	0.57055	0.164138	0.179869	SpatialPCA			CATTACGTCGGCCCGT-1	320.882	-222.052	0.830833	0.694898	0.850142	PCA			CATTACGTCGGCCCGT-1	320.882	-222.052	0.933358	0.528288	0.824254	NMF
CATTATCCCATTAACG-1	213.591	-480.018	0.573857	0.484686	0.975913	SpatialPCA			CATTATCCCATTAACG-1	213.591	-480.018	0.374232	0.74877	0.0208523	PCA			CATTATCCCATTAACG-1	213.591	-480.018	0.331866	0.180355	0.0400529	NMF
CATTATGCTTGTTGTG-1	280.333	-259.496	0.774531	0.145691	0.266408	SpatialPCA			CATTATGCTTGTTGTG-1	280.333	-259.496	0.527271	0.757981	0.834612	PCA			CATTATGCTTGTTGTG-1	280.333	-259.496	0.753629	0.263978	0.739534	NMF
CATTCACTGACAGCTA-1	327.678	-146.625	0.572606	0.639479	0.0468974	SpatialPCA			CATTCACTGACAGCTA-1	327.678	-146.625	0.329442	0.224639	0.94504	PCA			CATTCACTGACAGCTA-1	327.678	-146.625	0.348332	0.374123	0.887136	NMF
CATTCAGGTCAGTGCG-1	185.149	-145.545	0.887065	0.948625	0.208532	SpatialPCA			CATTCAGGTCAGTGCG-1	185.149	-145.545	0.100906	0.26064	0.992649	PCA			CATTCAGGTCAGTGCG-1	185.149	-145.545	0.372699	0.0468818	0.821375	NMF
CATTCCCATTCCGTCG-1	484.563	-293.384	0.132038	0.523365	0.118954	SpatialPCA			CATTCCCATTCCGTCG-1	484.563	-293.384	0.569725	0.0455607	0.927575	PCA			CATTCCCATTCCGTCG-1	484.563	-293.384	0.347729	0.902185	0.98436	NMF
CATTGCAAAGCATAAT-1	377.408	-125.428	0.543191	0.686203	0.0462077	SpatialPCA			CATTGCAAAGCATAAT-1	377.408	-125.428	0.472168	0.0771057	0.914462	PCA			CATTGCAAAGCATAAT-1	377.408	-125.428	0.300558	0.837583	0.972888	NMF
CATTGCGGGTCAATTC-1	475.563	-255.581	0.204234	0.54861	0.0106239	SpatialPCA			CATTGCGGGTCAATTC-1	475.563	-255.581	0.398133	0.23144	0.854783	PCA			CATTGCGGGTCAATTC-1	475.563	-255.581	0.279001	0.598029	0.907107	NMF
CATTTAGCGGACCATG-1	382.628	-254.86	0.419404	0.0729193	0.183889	SpatialPCA			CATTTAGCGGACCATG-1	382.628	-254.86	0.653544	0.674132	0.862373	PCA			CATTTAGCGGACCATG-1	382.628	-254.86	0.897933	0.372866	0.801894	NMF
CATTTATCGTTCAAGA-1	358.641	-146.85	0.532927	0.59855	0.0325756	SpatialPCA			CATTTATCGTTCAAGA-1	358.641	-146.85	0.380732	0.3735	0.941727	PCA			CATTTATCGTTCAAGA-1	358.641	-146.85	0.592077	0.132049	0.792599	NMF
CATTTCTAGCAGACTA-1	200.18	-204.951	0.810439	0.638482	0.124471	SpatialPCA			CATTTCTAGCAGACTA-1	200.18	-204.951	0.365036	0.191739	0.938613	PCA			CATTTCTAGCAGACTA-1	200.18	-204.951	0.345074	0.434965	0.924713	NMF
CATTTGAGTGGTACGT-1	266.967	-388.794	0.605812	0.256504	0.860598	SpatialPCA			CATTTGAGTGGTACGT-1	266.967	-388.794	0.480013	0.768932	0.234262	PCA			CATTTGAGTGGTACGT-1	266.967	-388.794	0.29537	0.163158	0.111792	NMF
CCAAACAGAACCCTCG-1	268.092	-237.849	0.731684	0.268759	0.16626	SpatialPCA			CCAAACAGAACCCTCG-1	268.092	-237.849	0.363492	0.552904	0.920581	PCA			CCAAACAGAACCCTCG-1	268.092	-237.849	0.733511	0.179244	0.749475	NMF
CCAAAGTCCCGCTAAC-1	234.788	-135.149	0.849701	0.958928	0.163161	SpatialPCA			CCAAAGTCCCGCTAAC-1	234.788	-135.149	0.493526	0.568286	0.880854	PCA			CCAAAGTCCCGCTAAC-1	234.788	-135.149	0.623863	0.192293	0.743283	NMF
CCAAATAACAAGATTC-1	468.317	-395.68	0.054203	0.59124	0.238865	SpatialPCA			CCAAATAACAAGATTC-1	468.317	-395.68	0.644618	0.0545382	0.917193	PCA			CCAAATAACAAGATTC-1	468.317	-395.68	0.406674	0.995538	0.991818	NMF
CCAAATCAAAGGGCAA-1	185.509	-506.751	0.445357	0.531727	0.942332	SpatialPCA			CCAAATCAAAGGGCAA-1	185.509	-506.751	0.336901	0.811239	0.166598	PCA			CCAAATCAAAGGGCAA-1	185.509	-506.751	0.345964	0.166211	0.110175	NMF
CCAACCTTATGTAACT-1	244.599	-480.243	0.5221	0.434936	0.920142	SpatialPCA			CCAACCTTATGTAACT-1	244.599	-480.243	0.406388	0.793898	0.181533	PCA			CCAACCTTATGTAACT-1	244.599	-480.243	0.220354	0.204499	0.14546	NMF
CCAACGATGCACTGAT-1	233.663	-286.094	0.941317	0.168246	0.283406	SpatialPCA			CCAACGATGCACTGAT-1	233.663	-286.094	0.421832	0.709712	0.859657	PCA			CCAACGATGCACTGAT-1	233.663	-286.094	0.740875	0.288427	0.769841	NMF
CCAACGCTTGCCAGGG-1	429.703	-174.347	0.306187	0.56496	0.0600334	SpatialPCA			CCAACGCTTGCCAGGG-1	429.703	-174.347	0.517242	0.258202	0.890871	PCA			CCAACGCTTGCCAGGG-1	429.703	-174.347	0.50716	0.743284	0.899326	NMF
CCAACTTGATAGATCC-1	499.46	-374.347	0.347005	0.731383	0.169608	SpatialPCA			CCAACTTGATAGATCC-1	499.46	-374.347	0.14715	0.314676	0.809543	PCA			CCAACTTGATAGATCC-1	499.46	-374.347	0.227581	0.527934	0.856553	NMF
CCAAGAAAGTGGGCGA-1	279.298	-399.64	0.564817	0.214076	0.827769	SpatialPCA			CCAAGAAAGTGGGCGA-1	279.298	-399.64	0.417902	0.799825	0.118515	PCA			CCAAGAAAGTGGGCGA-1	279.298	-399.64	0.196054	0.127362	0.0979684	NMF
CCAAGACTTCTGCGAA-1	311.566	-227.363	0.570977	0.167571	0.179899	SpatialPCA			CCAAGACTTCTGCGAA-1	311.566	-227.363	0.836189	0.755101	0.826449	PCA			CCAAGACTTCTGCGAA-1	311.566	-227.363	0.981869	0.564589	0.811596	NMF
CCAAGCGTAACTCGTA-1	338.929	-297.66	0.717903	0.053131	0.459583	SpatialPCA			CCAAGCGTAACTCGTA-1	338.929	-297.66	0.541003	0.973095	0.763988	PCA			CCAAGCGTAACTCGTA-1	338.929	-297.66	0.671761	0.277047	0.611651	NMF
CCAAGGAACAGAGAGG-1	268.407	-194.689	0.657943	0.56045	0.08037	SpatialPCA			CCAAGGAACAGAGAGG-1	268.407	-194.689	0.375916	0.224934	0.944347	PCA			CCAAGGAACAGAGAGG-1	268.407	-194.689	0.375549	0.234885	0.908923	NMF
CCAATAGTGCCGTCGA-1	249.01	-302.385	0.875613	0.0893339	0.382007	SpatialPCA			CCAATAGTGCCGTCGA-1	249.01	-302.385	0.537044	0.930965	0.786721	PCA			CCAATAGTGCCGTCGA-1	249.01	-302.385	0.605371	0.602579	0.723803	NMF
CCAATCGGTAGATCGA-1	379.973	-195.545	0.415974	0.351289	0.0414317	SpatialPCA			CCAATCGGTAGATCGA-1	379.973	-195.545	0.543216	0.488954	0.938736	PCA			CCAATCGGTAGATCGA-1	379.973	-195.545	0.668633	0.253776	0.829073	NMF
CCAATGTCACAGCAAG-1	270.612	-318.722	0.817003	0.067677	0.460945	SpatialPCA			CCAATGTCACAGCAAG-1	270.612	-318.722	0.536351	0.961518	0.759304	PCA			CCAATGTCACAGCAAG-1	270.612	-318.722	0.622356	0.245045	0.612815	NMF
CCAATTACGGGTCGAG-1	407.651	-222.682	0.426166	0.273398	0.0755371	SpatialPCA			CCAATTACGGGTCGAG-1	407.651	-222.682	0.452069	0.483567	0.946131	PCA			CCAATTACGGGTCGAG-1	407.651	-222.682	0.844896	0.258496	0.753947	NMF
CCAATTGAATGTTAAT-1	261.971	-227.003	0.808993	0.3566	0.146043	SpatialPCA			CCAATTGAATGTTAAT-1	261.971	-227.003	0.479313	0.530079	0.939765	PCA			CCAATTGAATGTTAAT-1	261.971	-227.003	0.625245	0.340774	0.770599	NMF
CCACAATGTACGTCTT-1	382.448	-276.418	0.425581	0.050246	0.253184	SpatialPCA			CCACAATGTACGTCTT-1	382.448	-276.418	0.640066	0.657597	0.872993	PCA			CCACAATGTACGTCTT-1	382.448	-276.418	0.82645	0.292141	0.777622	NMF
CCACACTGAGATATTA-1	270.522	-329.478	0.76999	0.0786335	0.548997	SpatialPCA			CCACACTGAGATATTA-1	270.522	-329.478	0.359642	0.945612	0.759501	PCA			CCACACTGAGATATTA-1	270.522	-329.478	0.340017	0.0622117	0.563744	NMF
CCACAGCTGAAATCAT-1	206.706	-161.881	0.805486	0.929553	0.153387	SpatialPCA			CCACAGCTGAAATCAT-1	206.706	-161.881	0.0175078	0.227448	0.990034	PCA			CCACAGCTGAAATCAT-1	206.706	-161.881	0.267381	0.189229	0.83864	NMF
CCACAGTACCCATCCT-1	403.375	-379.028	0.105509	0.12041	0.385219	SpatialPCA			CCACAGTACCCATCCT-1	403.375	-379.028	0.857679	0.691207	0.767501	PCA			CCACAGTACCCATCCT-1	403.375	-379.028	0.763741	0.804458	0.794625	NMF
CCACATACTGCACCCA-1	483.753	-401.17	0.146473	0.647607	0.218617	SpatialPCA			CCACATACTGCACCCA-1	483.753	-401.17	0.425011	0.1457	0.883302	PCA			CCACATACTGCACCCA-1	483.753	-401.17	0.30091	0.805512	0.965048	NMF
CCACCAACTTTACTGT-1	242.124	-399.37	0.622711	0.307804	0.894998	SpatialPCA			CCACCAACTTTACTGT-1	242.124	-399.37	0.441322	0.773523	0.0641155	PCA			CCACCAACTTTACTGT-1	242.124	-399.37	0.288666	0.226138	0.0614965	NMF
CCACCCAAGGAAAGTG-1	351.17	-319.307	0.491091	0.00928133	0.463495	SpatialPCA			CCACCCAAGGAAAGTG-1	351.17	-319.307	0.569099	0.770967	0.821034	PCA			CCACCCAAGGAAAGTG-1	351.17	-319.307	0.637	0.228273	0.625936	NMF
CCACGAATTTAACCTC-1	456.346	-341.674	0.0532026	0.369965	0.210732	SpatialPCA			CCACGAATTTAACCTC-1	456.346	-341.674	0.678259	0.207374	0.897078	PCA			CCACGAATTTAACCTC-1	456.346	-341.674	0.449828	0.875813	0.864041	NMF
CCACGAGAAGAGAATC-1	351.98	-211.521	0.455445	0.291173	0.0922282	SpatialPCA			CCACGAGAAGAGAATC-1	351.98	-211.521	0.606537	0.694821	0.881933	PCA			CCACGAGAAGAGAATC-1	351.98	-211.521	0.845733	0.34807	0.864829	NMF
CCACGGAGCCATAAGA-1	202.025	-372.097	0.570936	0.299122	0.784357	SpatialPCA			CCACGGAGCCATAAGA-1	202.025	-372.097	0.390224	0.807372	0.255488	PCA			CCACGGAGCCATAAGA-1	202.025	-372.097	0.348679	0.276812	0.169495	NMF
CCACGGTGCCCGGTAG-1	450.36	-309.271	0.0748704	0.37785	0.174178	SpatialPCA			CCACGGTGCCCGGTAG-1	450.36	-309.271	0.509791	0.425553	0.73539	PCA			CCACGGTGCCCGGTAG-1	450.36	-309.271	0.401514	0.76862	0.848441	NMF
CCACTATCCGGGTCAC-1	478.443	-282.538	0.15665	0.510262	0.0864419	SpatialPCA			CCACTATCCGGGTCAC-1	478.443	-282.538	0.333019	0.3167	0.908511	PCA			CCACTATCCGGGTCAC-1	478.443	-282.538	0.380548	0.394749	0.870647	NMF
CCACTGGTGGCTGGTT-1	183.753	-328.848	0.932945	0.224341	0.308216	SpatialPCA			CCACTGGTGGCTGGTT-1	183.753	-328.848	0.52155	0.79126	0.805132	PCA			CCACTGGTGGCTGGTT-1	183.753	-328.848	0.698944	0.149563	0.729843	NMF
CCACTGTTTGGATTAA-1	446.355	-433.258	0.0171219	0.46029	0.289435	SpatialPCA			CCACTGTTTGGATTAA-1	446.355	-433.258	0.678671	0.157818	0.922527	PCA			CCACTGTTTGGATTAA-1	446.355	-433.258	0.498767	0.883124	0.919784	NMF
CCAGAAAGCAACTCAT-1	229.703	-399.28	0.592651	0.342753	0.88911	SpatialPCA			CCAGAAAGCAACTCAT-1	229.703	-399.28	0.369649	0.784686	0.246076	PCA			CCAGAAAGCAACTCAT-1	229.703	-399.28	0.167578	0.0996705	0.164751	NMF
CCAGAGACAAAGCCGG-1	184.428	-242.574	0.896564	0.467183	0.139949	SpatialPCA			CCAGAGACAAAGCCGG-1	184.428	-242.574	0.330037	0.539164	0.899168	PCA			CCAGAGACAAAGCCGG-1	184.428	-242.574	0.388868	0.129393	0.728528	NMF
CCAGATAGTTGAGTGA-1	379.388	-271.017	0.424388	0.0542196	0.236519	SpatialPCA			CCAGATAGTTGAGTGA-1	379.388	-271.017	0.943134	0.730468	0.815005	PCA			CCAGATAGTTGAGTGA-1	379.388	-271.017	0.977661	0.636255	0.825852	NMF
CCAGCCTGGACCAATA-1	320.162	-319.082	0.674373	0.0439273	0.530288	SpatialPCA			CCAGCCTGGACCAATA-1	320.162	-319.082	0.554221	0.902589	0.749464	PCA			CCAGCCTGGACCAATA-1	320.162	-319.082	0.497208	0.160444	0.551897	NMF
CCAGCTACGCCTCATA-1	228.353	-167.462	0.723864	0.853305	0.140018	SpatialPCA			CCAGCTACGCCTCATA-1	228.353	-167.462	0.390977	0.68915	0.864755	PCA			CCAGCTACGCCTCATA-1	228.353	-167.462	0.254706	0.0650363	0.692112	NMF
CCAGCTCGAACGCATT-1	319.127	-459.271	0.278633	0.110527	0.709792	SpatialPCA			CCAGCTCGAACGCATT-1	319.127	-459.271	0.632673	0.803411	0.655804	PCA			CCAGCTCGAACGCATT-1	319.127	-459.271	0.627701	0.623459	0.6233	NMF
CCAGCTGATGGTACTT-1	183.843	-318.047	0.954048	0.228219	0.315496	SpatialPCA			CCAGCTGATGGTACTT-1	183.843	-318.047	0.475837	0.739151	0.792865	PCA			CCAGCTGATGGTACTT-1	183.843	-318.047	0.582684	0.743545	0.731407	NMF
CCAGCTTCCGCCCGCA-1	171.782	-274.842	0.977639	0.361902	0.181751	SpatialPCA			CCAGCTTCCGCCCGCA-1	171.782	-274.842	0.44058	0.585691	0.755843	PCA			CCAGCTTCCGCCCGCA-1	171.782	-274.842	0.547664	0.198554	0.766414	NMF
CCAGGCTGGCGTCTGA-1	495.995	-422.862	0.340217	0.733294	0.17346	SpatialPCA			CCAGGCTGGCGTCTGA-1	495.995	-422.862	0.183509	0.346792	0.794318	PCA			CCAGGCTGGCGTCTGA-1	495.995	-422.862	0.156606	0.476542	0.83385	NMF
CCAGGGACGTGGCCTC-1	283.393	-264.896	0.77782	0.13544	0.276164	SpatialPCA			CCAGGGACGTGGCCTC-1	283.393	-264.896	0.494419	0.750952	0.837354	PCA			CCAGGGACGTGGCCTC-1	283.393	-264.896	0.657987	0.42231	0.701299	NMF
CCAGTAGTCTGATCCA-1	401.125	-265.797	0.417086	0.140054	0.169378	SpatialPCA			CCAGTAGTCTGATCCA-1	401.125	-265.797	0.6657	0.711202	0.862104	PCA			CCAGTAGTCTGATCCA-1	401.125	-265.797	0.827892	0.27523	0.77004	NMF
CCAGTCTAGACGGCGC-1	385.779	-249.505	0.414149	0.0841153	0.169204	SpatialPCA			CCAGTCTAGACGGCGC-1	385.779	-249.505	0.708183	0.684583	0.87203	PCA			CCAGTCTAGACGGCGC-1	385.779	-249.505	0.876697	0.613968	0.82114	NMF
CCAGTCTTGTCATAGA-1	300.675	-437.534	0.422563	0.124645	0.761045	SpatialPCA			CCAGTCTTGTCATAGA-1	300.675	-437.534	0.537574	0.687337	0.590048	PCA			CCAGTCTTGTCATAGA-1	300.675	-437.534	0.371409	0.193312	0.533627	NMF
CCATAAACAACCCGAC-1	355.176	-195.365	0.463009	0.337758	0.0637388	SpatialPCA			CCATAAACAACCCGAC-1	355.176	-195.365	0.692994	0.456621	0.916747	PCA			CCATAAACAACCCGAC-1	355.176	-195.365	0.719942	0.601676	0.871329	NMF
CCATACCTTTACTTGT-1	435.104	-282.223	0.213507	0.283278	0.129262	SpatialPCA			CCATACCTTTACTTGT-1	435.104	-282.223	0.642642	0.397861	0.906629	PCA			CCATACCTTTACTTGT-1	435.104	-282.223	0.63302	0.47009	0.836805	NMF
CCATAGGTTGGCGTGG-1	311.656	-216.607	0.60873	0.248142	0.140578	SpatialPCA			CCATAGGTTGGCGTGG-1	311.656	-216.607	0.61221	0.647714	0.8908	PCA			CCATAGGTTGGCGTGG-1	311.656	-216.607	0.646409	0.221484	0.823282	NMF
CCATAGTCAGTAACCC-1	172.322	-199.37	0.779623	0.714794	0.13411	SpatialPCA			CCATAGTCAGTAACCC-1	172.322	-199.37	0.272527	0.459602	0.90228	PCA			CCATAGTCAGTAACCC-1	172.322	-199.37	0.314157	0.130614	0.783963	NMF
CCATATGGAAACTATA-1	437.264	-406.211	0.0103618	0.404045	0.258083	SpatialPCA			CCATATGGAAACTATA-1	437.264	-406.211	0.415426	0.446185	0.901293	PCA			CCATATGGAAACTATA-1	437.264	-406.211	0.445855	0.81895	0.841048	NMF
CCATCCATACCAAGTC-1	237.444	-194.464	0.667301	0.633356	0.086624	SpatialPCA			CCATCCATACCAAGTC-1	237.444	-194.464	0.306259	0.271179	0.93059	PCA			CCATCCATACCAAGTC-1	237.444	-194.464	0.359021	0.129087	0.787772	NMF
CCATCGCAGTTAAACT-1	310.351	-389.109	0.411823	0.0641197	0.689058	SpatialPCA			CCATCGCAGTTAAACT-1	310.351	-389.109	0.521259	0.686811	0.577781	PCA			CCATCGCAGTTAAACT-1	310.351	-389.109	0.346654	0.173806	0.496265	NMF
CCATCTCACCAGTGAA-1	422.367	-325.248	0.123052	0.220288	0.237316	SpatialPCA			CCATCTCACCAGTGAA-1	422.367	-325.248	0.579767	0.537509	0.728425	PCA			CCATCTCACCAGTGAA-1	422.367	-325.248	0.560374	0.765832	0.772498	NMF
CCATCTTGTTCACAAT-1	247.03	-156.796	0.681021	0.823177	0.134287	SpatialPCA			CCATCTTGTTCACAAT-1	247.03	-156.796	0.098603	0.342612	0.855527	PCA			CCATCTTGTTCACAAT-1	247.03	-156.796	0.159144	0.00431081	0.749501	NMF
CCATGCCCTAGATTTC-1	421.647	-422.277	0.0179152	0.365528	0.293672	SpatialPCA			CCATGCCCTAGATTTC-1	421.647	-422.277	0.427551	0.441299	0.834104	PCA			CCATGCCCTAGATTTC-1	421.647	-422.277	0.571467	0.672497	0.743157	NMF
CCATGCCTGTTTAGTA-1	283.078	-308.011	0.747863	0.068223	0.497956	SpatialPCA			CCATGCCTGTTTAGTA-1	283.078	-308.011	0.507628	0.939932	0.784053	PCA			CCATGCCTGTTTAGTA-1	283.078	-308.011	0.538248	0.204612	0.575965	NMF
CCATGCTCTGCAGGAA-1	252.655	-232.313	0.819909	0.358853	0.148792	SpatialPCA			CCATGCTCTGCAGGAA-1	252.655	-232.313	0.405938	0.550363	0.931786	PCA			CCATGCTCTGCAGGAA-1	252.655	-232.313	0.570882	0.274783	0.790431	NMF
CCATGGCCCTTGTACC-1	187.129	-291.134	0.993352	0.285559	0.236377	SpatialPCA			CCATGGCCCTTGTACC-1	187.129	-291.134	0.448032	0.73422	0.853208	PCA			CCATGGCCCTTGTACC-1	187.129	-291.134	0.812297	0.340553	0.826043	NMF
CCATGTTCATCTATAT-1	204.275	-485.329	0.573302	0.500172	0.976018	SpatialPCA			CCATGTTCATCTATAT-1	204.275	-485.329	0.369955	0.738212	0.000981289	PCA			CCATGTTCATCTATAT-1	204.275	-485.329	0.376935	0.268877	0.0286278	NMF
CCATTAGCGATAATCC-1	249.1	-291.584	0.890064	0.11397	0.325715	SpatialPCA			CCATTAGCGATAATCC-1	249.1	-291.584	0.574613	0.856128	0.810583	PCA			CCATTAGCGATAATCC-1	249.1	-291.584	0.71869	0.267871	0.705937	NMF
CCATTCCCTGCCCACA-1	239.784	-296.94	0.901912	0.114444	0.337594	SpatialPCA			CCATTCCCTGCCCACA-1	239.784	-296.94	0.705524	0.888117	0.803371	PCA			CCATTCCCTGCCCACA-1	239.784	-296.94	0.825184	0.505204	0.804611	NMF
CCATTTCTACCTATTA-1	338.029	-416.247	0.263926	0.0335167	0.646527	SpatialPCA			CCATTTCTACCTATTA-1	338.029	-416.247	0.622667	0.705241	0.655481	PCA			CCATTTCTACCTATTA-1	338.029	-416.247	0.67464	0.647715	0.616641	NMF
CCCAAACATGCTGCTC-1	391.539	-303.465	0.365758	0.0664508	0.289663	SpatialPCA			CCCAAACATGCTGCTC-1	391.539	-303.465	0.713971	0.724279	0.862129	PCA			CCCAAACATGCTGCTC-1	391.539	-303.465	0.914227	0.587855	0.78645	NMF
CCCAACATACGTCGCG-1	226.958	-350.72	0.775157	0.105192	0.560069	SpatialPCA			CCCAACATACGTCGCG-1	226.958	-350.72	0.368512	0.92901	0.760335	PCA			CCCAACATACGTCGCG-1	226.958	-350.72	0.33438	0.0777513	0.757198	NMF
CCCAACCACACTAACA-1	324.437	-162.781	0.603366	0.495471	0.0568737	SpatialPCA			CCCAACCACACTAACA-1	324.437	-162.781	0.441913	0.394663	0.949845	PCA			CCCAACCACACTAACA-1	324.437	-162.781	0.424285	0.241927	0.911144	NMF
CCCAAGAATGCACGGT-1	392.844	-130.918	0.536556	0.658848	0.0430448	SpatialPCA			CCCAAGAATGCACGGT-1	392.844	-130.918	0.29452	0.23872	0.892971	PCA			CCCAAGAATGCACGGT-1	392.844	-130.918	0.244446	0.64715	0.889125	NMF
CCCAATGAGATTTGCA-1	241.764	-442.484	0.517244	0.382133	0.948321	SpatialPCA			CCCAATGAGATTTGCA-1	241.764	-442.484	0.408188	0.757733	0.0400346	PCA			CCCAATGAGATTTGCA-1	241.764	-442.484	0.360439	0.199801	0.0711952	NMF
CCCAATTTCACAACTT-1	220.927	-329.118	0.865872	0.129551	0.434971	SpatialPCA			CCCAATTTCACAACTT-1	220.927	-329.118	0.74989	0.955483	0.745339	PCA			CCCAATTTCACAACTT-1	220.927	-329.118	0.809	0.515053	0.601967	NMF
CCCAGAGGAGGGCGTA-1	444.734	-233.753	0.242883	0.443356	0.0348029	SpatialPCA			CCCAGAGGAGGGCGTA-1	444.734	-233.753	0.670379	0.234655	0.896826	PCA			CCCAGAGGAGGGCGTA-1	444.734	-233.753	0.4892	0.642253	0.882613	NMF
CCCAGGTCTGAAGGCT-1	462.061	-406.391	0.0634213	0.58032	0.25538	SpatialPCA			CCCAGGTCTGAAGGCT-1	462.061	-406.391	0.557095	0.146803	0.873756	PCA			CCCAGGTCTGAAGGCT-1	462.061	-406.391	0.360759	0.813604	0.953048	NMF
CCCAGTAAACTTGGGA-1	155.356	-398.74	0.568162	0.574329	0.894733	SpatialPCA			CCCAGTAAACTTGGGA-1	155.356	-398.74	0.321801	0.750223	0.154963	PCA			CCCAGTAAACTTGGGA-1	155.356	-398.74	0.0934515	0.235801	0.0567883	NMF
CCCAGTTAAGGCGCCG-1	372.637	-346.445	0.348155	0.0171541	0.437949	SpatialPCA			CCCAGTTAAGGCGCCG-1	372.637	-346.445	0.834155	0.963201	0.746944	PCA			CCCAGTTAAGGCGCCG-1	372.637	-346.445	0.839531	0.660955	0.667687	NMF
CCCATATAGGTCGATT-1	480.153	-471.242	0.159284	0.518743	0.325052	SpatialPCA			CCCATATAGGTCGATT-1	480.153	-471.242	0.560062	0.592824	0.71082	PCA			CCCATATAGGTCGATT-1	480.153	-471.242	0.535319	0.719598	0.686149	NMF
CCCGACCATAGTCCGC-1	348.74	-227.633	0.472507	0.139155	0.179576	SpatialPCA			CCCGACCATAGTCCGC-1	348.74	-227.633	0.747605	0.791586	0.830022	PCA			CCCGACCATAGTCCGC-1	348.74	-227.633	0.729724	0.341828	0.656947	NMF
CCCGAGTTTCTCCGTA-1	452.97	-379.388	0.0153609	0.491654	0.240339	SpatialPCA			CCCGAGTTTCTCCGTA-1	452.97	-379.388	0.523612	0.429503	0.873818	PCA			CCCGAGTTTCTCCGTA-1	452.97	-379.388	0.503159	0.772386	0.835919	NMF
CCCGCAGCGCGAACTA-1	325.878	-383.843	0.400468	0.0360523	0.639509	SpatialPCA			CCCGCAGCGCGAACTA-1	325.878	-383.843	0.526298	0.677929	0.605582	PCA			CCCGCAGCGCGAACTA-1	325.878	-383.843	0.367318	0.181579	0.498407	NMF
CCCGCAGGGCCCAAAG-1	364.581	-179.253	0.489336	0.444998	0.0266025	SpatialPCA			CCCGCAGGGCCCAAAG-1	364.581	-179.253	0.377931	0.465447	0.937167	PCA			CCCGCAGGGCCCAAAG-1	364.581	-179.253	0.393632	0.231168	0.816788	NMF
CCCGCCATGCTCCCGT-1	246.535	-221.512	0.811461	0.45971	0.119741	SpatialPCA			CCCGCCATGCTCCCGT-1	246.535	-221.512	0.344409	0.385854	0.933306	PCA			CCCGCCATGCTCCCGT-1	246.535	-221.512	0.499241	0.160231	0.797558	NMF
CCCGCGCAATGCACCC-1	190.774	-221.062	0.84511	0.60348	0.131825	SpatialPCA			CCCGCGCAATGCACCC-1	190.774	-221.062	0.288502	0.325993	0.939559	PCA			CCCGCGCAATGCACCC-1	190.774	-221.062	0.402003	0.271537	0.836032	NMF
CCCGCTAGAGGGTTAA-1	374.347	-120.027	0.560921	0.772445	0.0727142	SpatialPCA			CCCGCTAGAGGGTTAA-1	374.347	-120.027	0.108043	0.311448	0.818797	PCA			CCCGCTAGAGGGTTAA-1	374.347	-120.027	0.024054	0.164865	0.763649	NMF
CCCGCTTGCCCTCGTC-1	244.149	-129.838	0.871067	0.971596	0.169949	SpatialPCA			CCCGCTTGCCCTCGTC-1	244.149	-129.838	0.159534	0.267715	0.985516	PCA			CCCGCTTGCCCTCGTC-1	244.149	-129.838	0.405499	0.0989945	0.842199	NMF
CCCGGGTCGTTCAGGG-1	294.239	-469.847	0.405172	0.164939	0.756314	SpatialPCA			CCCGGGTCGTTCAGGG-1	294.239	-469.847	0.477752	0.7918	0.410323	PCA			CCCGGGTCGTTCAGGG-1	294.239	-469.847	0.3116	0.234505	0.254303	NMF
CCCGGTGGAAGAACCT-1	184.338	-253.375	0.903297	0.422296	0.143928	SpatialPCA			CCCGGTGGAAGAACCT-1	184.338	-253.375	0.36483	0.49819	0.8813	PCA			CCCGGTGGAAGAACCT-1	184.338	-253.375	0.447092	0.139311	0.757367	NMF
CCCGGTGTATCGGAAT-1	170.792	-404.23	0.594049	0.52464	0.901827	SpatialPCA			CCCGGTGTATCGGAAT-1	170.792	-404.23	0.333616	0.742332	0.14129	PCA			CCCGGTGTATCGGAAT-1	170.792	-404.23	0.189032	0.0995799	0.0987767	NMF
CCCGTAAGTCTAGGCC-1	205.401	-334.383	0.865807	0.148224	0.428486	SpatialPCA			CCCGTAAGTCTAGGCC-1	205.401	-334.383	0.483128	0.894494	0.799661	PCA			CCCGTAAGTCTAGGCC-1	205.401	-334.383	0.694899	0.430252	0.656981	NMF
CCCGTAGCTGGGAAGA-1	238.794	-426.283	0.546943	0.377215	0.942185	SpatialPCA			CCCGTAGCTGGGAAGA-1	238.794	-426.283	0.447515	0.748484	0.119427	PCA			CCCGTAGCTGGGAAGA-1	238.794	-426.283	0.157594	0.11906	0.118973	NMF
CCCGTCAGCGTCTGAC-1	277.363	-243.294	0.713048	0.217117	0.190211	SpatialPCA			CCCGTCAGCGTCTGAC-1	277.363	-243.294	0.429615	0.612569	0.887408	PCA			CCCGTCAGCGTCTGAC-1	277.363	-243.294	0.589391	0.190223	0.866921	NMF
CCCGTTTCGCAGATGT-1	446.58	-400.9	0.00837866	0.489972	0.260271	SpatialPCA			CCCGTTTCGCAGATGT-1	446.58	-400.9	0.716369	0.148884	0.930588	PCA			CCCGTTTCGCAGATGT-1	446.58	-400.9	0.53547	0.960216	0.938944	NMF
CCCTATGTAGAGCAGA-1	192.214	-442.124	0.583885	0.613426	0.927376	SpatialPCA			CCCTATGTAGAGCAGA-1	192.214	-442.124	0.393665	0.760226	0.064297	PCA			CCCTATGTAGAGCAGA-1	192.214	-442.124	0.306764	0.241858	0.0365119	NMF
CCCTCATTCTGGAATT-1	255.941	-205.401	0.781136	0.506372	0.105545	SpatialPCA			CCCTCATTCTGGAATT-1	255.941	-205.401	0.0828498	0.36502	0.853075	PCA			CCCTCATTCTGGAATT-1	255.941	-205.401	0.179052	0.131372	0.738805	NMF
CCCTCCTCGCTCGTAT-1	446.67	-390.144	0.0100102	0.501972	0.242986	SpatialPCA			CCCTCCTCGCTCGTAT-1	446.67	-390.144	0.74791	0.438867	0.912814	PCA			CCCTCCTCGCTCGTAT-1	446.67	-390.144	0.48413	0.796908	0.867005	NMF
CCCTGAAATGAGTTGA-1	239.874	-286.139	0.906324	0.133664	0.304041	SpatialPCA			CCCTGAAATGAGTTGA-1	239.874	-286.139	0.605773	0.687168	0.876072	PCA			CCCTGAAATGAGTTGA-1	239.874	-286.139	0.759203	0.4674	0.800005	NMF
CCCTGATGTAACTCGT-1	169.262	-193.969	0.781035	0.749723	0.139432	SpatialPCA			CCCTGATGTAACTCGT-1	169.262	-193.969	0.0702921	0.234986	0.994081	PCA			CCCTGATGTAACTCGT-1	169.262	-193.969	0.306353	0.206812	0.81745	NMF
CCCTGCCCAATCCGCT-1	177.498	-339.559	0.834479	0.175625	0.394848	SpatialPCA			CCCTGCCCAATCCGCT-1	177.498	-339.559	0.750348	0.804149	0.826557	PCA			CCCTGCCCAATCCGCT-1	177.498	-339.559	0.85339	0.668196	0.808332	NMF
CCCTGCGCTACGCATA-1	193.249	-301.98	0.987509	0.243513	0.300073	SpatialPCA			CCCTGCGCTACGCATA-1	193.249	-301.98	0.597933	0.634307	0.733776	PCA			CCCTGCGCTACGCATA-1	193.249	-301.98	0.575299	0.749399	0.737314	NMF
CCCTGGTATGGGCGGC-1	343.114	-152.115	0.551915	0.586197	0.0363236	SpatialPCA			CCCTGGTATGGGCGGC-1	343.114	-152.115	0.419777	0.266592	0.806769	PCA			CCCTGGTATGGGCGGC-1	343.114	-152.115	0.312068	0.466304	0.830557	NMF
CCCTTCTCGTACGCGA-1	231.728	-129.748	0.901335	0.990921	0.183256	SpatialPCA			CCCTTCTCGTACGCGA-1	231.728	-129.748	0.143892	0.26994	0.988469	PCA			CCCTTCTCGTACGCGA-1	231.728	-129.748	0.382375	0.203822	0.905244	NMF
CCCTTTAATGGAGTTC-1	455.446	-460.261	0.083006	0.49128	0.303141	SpatialPCA			CCCTTTAATGGAGTTC-1	455.446	-460.261	0.492876	0.490041	0.739224	PCA			CCCTTTAATGGAGTTC-1	455.446	-460.261	0.517403	0.677075	0.700445	NMF
CCCTTTGACAGGTCTT-1	291.764	-388.974	0.570741	0.179048	0.788571	SpatialPCA			CCCTTTGACAGGTCTT-1	291.764	-388.974	0.515586	0.751393	0.238632	PCA			CCCTTTGACAGGTCTT-1	291.764	-388.974	0.237627	0.253037	0.183163	NMF
CCGAAAGTGGTGAGCA-1	203.24	-210.396	0.815518	0.631158	0.124368	SpatialPCA			CCGAAAGTGGTGAGCA-1	203.24	-210.396	0.281599	0.357925	0.914329	PCA			CCGAAAGTGGTGAGCA-1	203.24	-210.396	0.292764	0.23413	0.846775	NMF
CCGAACACTGGGCCTC-1	174.257	-355.716	0.471252	0.147089	0.6127	SpatialPCA			CCGAACACTGGGCCTC-1	174.257	-355.716	0.3195	0.659834	0.759842	PCA			CCGAACACTGGGCCTC-1	174.257	-355.716	0.442057	0.390203	0.629353	NMF
CCGAACCTTCCCGGCC-1	338.254	-383.933	0.356797	0.0261789	0.604196	SpatialPCA			CCGAACCTTCCCGGCC-1	338.254	-383.933	0.568448	0.682352	0.642388	PCA			CCGAACCTTCCCGGCC-1	338.254	-383.933	0.360038	0.202223	0.521766	NMF
CCGAAGTATATTGTTC-1	187.534	-237.219	0.885153	0.490036	0.135393	SpatialPCA			CCGAAGTATATTGTTC-1	187.534	-237.219	0.319602	0.484574	0.894218	PCA			CCGAAGTATATTGTTC-1	187.534	-237.219	0.464968	0.256989	0.880885	NMF
CCGACAAAGGGAGTGC-1	184.023	-296.49	0.993492	0.26477	0.268887	SpatialPCA			CCGACAAAGGGAGTGC-1	184.023	-296.49	0.405641	0.792094	0.828196	PCA			CCGACAAAGGGAGTGC-1	184.023	-296.49	0.786045	0.420307	0.827269	NMF
CCGACAATAGGCCGCC-1	461.881	-427.993	0.0770769	0.584307	0.262734	SpatialPCA			CCGACAATAGGCCGCC-1	461.881	-427.993	0.593266	0.114028	0.882245	PCA			CCGACAATAGGCCGCC-1	461.881	-427.993	0.364294	0.940847	0.977276	NMF
CCGACGGGCATGAGGT-1	198.65	-409.811	0.553758	0.494353	0.91239	SpatialPCA			CCGACGGGCATGAGGT-1	198.65	-409.811	0.337649	0.825319	0.164069	PCA			CCGACGGGCATGAGGT-1	198.65	-409.811	0.179863	0.133038	0.110921	NMF
CCGACGTAAACACAAC-1	420.297	-190.459	0.28544	0.512211	0.0601815	SpatialPCA			CCGACGTAAACACAAC-1	420.297	-190.459	0.709627	0.152122	0.929749	PCA			CCGACGTAAACACAAC-1	420.297	-190.459	0.536741	0.901282	0.932508	NMF
CCGACTCGCATAGTCT-1	355.581	-141.449	0.525477	0.644047	0.0395306	SpatialPCA			CCGACTCGCATAGTCT-1	355.581	-141.449	0.301561	0.335071	0.929917	PCA			CCGACTCGCATAGTCT-1	355.581	-141.449	0.294832	0.248558	0.873496	NMF
CCGAGAAGTCGCATAA-1	465.437	-368.677	0.0496602	0.507872	0.22452	SpatialPCA			CCGAGAAGTCGCATAA-1	465.437	-368.677	0.616302	0.228159	0.896233	PCA			CCGAGAAGTCGCATAA-1	465.437	-368.677	0.445644	0.867511	0.944712	NMF
CCGAGCTGTGCTTGTC-1	466.562	-217.732	0.237142	0.574728	0.00423548	SpatialPCA			CCGAGCTGTGCTTGTC-1	466.562	-217.732	0.399579	0.188061	0.862416	PCA			CCGAGCTGTGCTTGTC-1	466.562	-217.732	0.269145	0.624295	0.907295	NMF
CCGAGGGATGTTAGGC-1	312.106	-151.89	0.605093	0.612363	0.0523253	SpatialPCA			CCGAGGGATGTTAGGC-1	312.106	-151.89	0.399886	0.177369	0.928249	PCA			CCGAGGGATGTTAGGC-1	312.106	-151.89	0.344201	0.442775	0.915385	NMF
CCGATCTCAACCTTAT-1	431.728	-319.937	0.113816	0.240731	0.22351	SpatialPCA			CCGATCTCAACCTTAT-1	431.728	-319.937	0.512563	0.392369	0.810174	PCA			CCGATCTCAACCTTAT-1	431.728	-319.937	0.529286	0.663663	0.764583	NMF
CCGATTCGAGGGACCC-1	180.693	-323.447	0.923931	0.22873	0.293098	SpatialPCA			CCGATTCGAGGGACCC-1	180.693	-323.447	0.475658	0.594143	0.733293	PCA			CCGATTCGAGGGACCC-1	180.693	-323.447	0.597381	0.623664	0.748621	NMF
CCGATTGGTCAATGAA-1	423.807	-131.188	0.519675	0.761275	0.126894	SpatialPCA			CCGATTGGTCAATGAA-1	423.807	-131.188	0.12207	0.324242	0.850582	PCA			CCGATTGGTCAATGAA-1	423.807	-131.188	0.145698	0.171889	0.727292	NMF
CCGCACAAAGACCAAC-1	354.275	-313.951	0.495935	0.00888574	0.448624	SpatialPCA			CCGCACAAAGACCAAC-1	354.275	-313.951	0.654719	0.875741	0.782925	PCA			CCGCACAAAGACCAAC-1	354.275	-313.951	0.643115	0.414515	0.576662	NMF
CCGCACACGAACGTGT-1	499.55	-363.546	0.202352	0.673794	0.2099	SpatialPCA			CCGCACACGAACGTGT-1	499.55	-363.546	0.306581	0.291307	0.824072	PCA			CCGCACACGAACGTGT-1	499.55	-363.546	0.196466	0.563008	0.844792	NMF
CCGCACGTGACCTCGG-1	199.685	-269.667	0.960569	0.31287	0.173195	SpatialPCA			CCGCACGTGACCTCGG-1	199.685	-269.667	0.36315	0.683818	0.890233	PCA			CCGCACGTGACCTCGG-1	199.685	-269.667	0.493384	0.342761	0.711918	NMF
CCGCATGTGGTACGAT-1	322.502	-421.557	0.3256	0.070576	0.710144	SpatialPCA			CCGCATGTGGTACGAT-1	322.502	-421.557	0.613699	0.786697	0.636416	PCA			CCGCATGTGGTACGAT-1	322.502	-421.557	0.507329	0.442716	0.564754	NMF
CCGCCACCACAATCCA-1	324.617	-141.224	0.568899	0.711979	0.0594123	SpatialPCA			CCGCCACCACAATCCA-1	324.617	-141.224	0.189057	0.32226	0.88443	PCA			CCGCCACCACAATCCA-1	324.617	-141.224	0.268263	0.029583	0.753056	NMF
CCGCCGGAACTTCTCG-1	155.266	-409.496	0.550117	0.590392	0.924919	SpatialPCA			CCGCCGGAACTTCTCG-1	155.266	-409.496	0.358138	0.746631	0.0794173	PCA			CCGCCGGAACTTCTCG-1	155.266	-409.496	0.260024	0.251435	0.019024	NMF
CCGCCGGTCAACACAC-1	290.144	-189.469	0.64489	0.483074	0.0708617	SpatialPCA			CCGCCGGTCAACACAC-1	290.144	-189.469	0.65232	0.197267	0.940932	PCA			CCGCCGGTCAACACAC-1	290.144	-189.469	0.539164	0.572547	0.913848	NMF
CCGCCGTTGAGGATAA-1	487.129	-363.456	0.118957	0.62828	0.223342	SpatialPCA			CCGCCGTTGAGGATAA-1	487.129	-363.456	0.41824	0.214906	0.837662	PCA			CCGCCGTTGAGGATAA-1	487.129	-363.456	0.33836	0.762921	0.859419	NMF
CCGCCTGCGAATTGGT-1	420.207	-201.215	0.274641	0.459439	0.0564568	SpatialPCA			CCGCCTGCGAATTGGT-1	420.207	-201.215	0.543698	0.567167	0.893843	PCA			CCGCCTGCGAATTGGT-1	420.207	-201.215	0.729858	0.290324	0.846006	NMF
CCGCGGAATGCGTCAC-1	257.651	-394.104	0.607277	0.299279	0.897166	SpatialPCA			CCGCGGAATGCGTCAC-1	257.651	-394.104	0.463114	0.770253	0.0695344	PCA			CCGCGGAATGCGTCAC-1	257.651	-394.104	0.359454	0.198622	0.0998803	NMF
CCGCGGGTACGAAGAA-1	199.55	-291.224	0.9981	0.247341	0.263856	SpatialPCA			CCGCGGGTACGAAGAA-1	199.55	-291.224	0.465463	0.791006	0.833586	PCA			CCGCGGGTACGAAGAA-1	199.55	-291.224	0.559304	0.609323	0.788413	NMF
CCGCGTAGGTAAGGGC-1	187.219	-280.333	0.988322	0.333691	0.189273	SpatialPCA			CCGCGTAGGTAAGGGC-1	187.219	-280.333	0.500876	0.553865	0.939073	PCA			CCGCGTAGGTAAGGGC-1	187.219	-280.333	0.566095	0.243103	0.800214	NMF
CCGCTATCAGCACCAG-1	313.636	-362.151	0.554104	0.0606727	0.636507	SpatialPCA			CCGCTATCAGCACCAG-1	313.636	-362.151	0.479552	0.752382	0.375218	PCA			CCGCTATCAGCACCAG-1	313.636	-362.151	0.283555	0.187696	0.302749	NMF
CCGCTCTTCCGAACTA-1	424.437	-460.036	0.0259806	0.344076	0.358967	SpatialPCA			CCGCTCTTCCGAACTA-1	424.437	-460.036	0.858176	0.220553	0.934936	PCA			CCGCTCTTCCGAACTA-1	424.437	-460.036	0.608308	0.961412	0.923925	NMF
CCGCTGGTGCCATTCA-1	349.325	-152.16	0.557164	0.569835	0.0388601	SpatialPCA			CCGCTGGTGCCATTCA-1	349.325	-152.16	0.39316	0.246149	0.819258	PCA			CCGCTGGTGCCATTCA-1	349.325	-152.16	0.375613	0.171696	0.548041	NMF
CCGCTTACCTCACTCT-1	226.823	-372.277	0.615483	0.322348	0.808433	SpatialPCA			CCGCTTACCTCACTCT-1	226.823	-372.277	0.382843	0.773422	0.2432	PCA			CCGCTTACCTCACTCT-1	226.823	-372.277	0.181202	0.123355	0.185971	NMF
CCGCTTCGCGGTTAAC-1	237.939	-129.793	0.884765	0.988518	0.173836	SpatialPCA			CCGCTTCGCGGTTAAC-1	237.939	-129.793	0.121158	0.277318	0.990712	PCA			CCGCTTCGCGGTTAAC-1	237.939	-129.793	0.441808	0.0709654	0.838152	NMF
CCGCTTGCTGACATGG-1	469.307	-266.292	0.197337	0.519581	0.0379119	SpatialPCA			CCGCTTGCTGACATGG-1	469.307	-266.292	0.544325	0.195687	0.926742	PCA			CCGCTTGCTGACATGG-1	469.307	-266.292	0.56027	0.622366	0.887469	NMF
CCGGAATGGTTTCAGT-1	218.452	-248.245	0.90816	0.356176	0.15968	SpatialPCA			CCGGAATGGTTTCAGT-1	218.452	-248.245	0.481585	0.582807	0.932106	PCA			CCGGAATGGTTTCAGT-1	218.452	-248.245	0.7731	0.289724	0.833702	NMF
CCGGAGCGTACTTTCT-1	291.449	-432.088	0.437132	0.140353	0.773176	SpatialPCA			CCGGAGCGTACTTTCT-1	291.449	-432.088	0.496655	0.843268	0.318182	PCA			CCGGAGCGTACTTTCT-1	291.449	-432.088	0.403198	0.290096	0.207494	NMF
CCGGCACGACCGTTTC-1	462.781	-309.361	0.0777692	0.407676	0.164041	SpatialPCA			CCGGCACGACCGTTTC-1	462.781	-309.361	0.532921	0.43755	0.753709	PCA			CCGGCACGACCGTTTC-1	462.781	-309.361	0.347352	0.656435	0.761722	NMF
CCGGCGCATATTGGAT-1	293.204	-194.869	0.638017	0.452661	0.0738193	SpatialPCA			CCGGCGCATATTGGAT-1	293.204	-194.869	0.407473	0.411732	0.954438	PCA			CCGGCGCATATTGGAT-1	293.204	-194.869	0.699715	0.365286	0.815011	NMF
CCGGGACCCGCAGAGA-1	280.738	-205.581	0.617043	0.458549	0.0811819	SpatialPCA			CCGGGACCCGCAGAGA-1	280.738	-205.581	0.593621	0.199374	0.925421	PCA			CCGGGACCCGCAGAGA-1	280.738	-205.581	0.540118	0.627032	0.886598	NMF
CCGGGCGGTCTCGTCA-1	354.455	-292.394	0.538546	0.0212701	0.359881	SpatialPCA			CCGGGCGGTCTCGTCA-1	354.455	-292.394	0.636872	0.838092	0.80331	PCA			CCGGGCGGTCTCGTCA-1	354.455	-292.394	0.639365	0.205516	0.659054	NMF
CCGGGCTGCTCCATAC-1	385.284	-314.176	0.360963	0.050442	0.323715	SpatialPCA			CCGGGCTGCTCCATAC-1	385.284	-314.176	0.627733	0.784187	0.829602	PCA			CCGGGCTGCTCCATAC-1	385.284	-314.176	0.932487	0.371462	0.787726	NMF
CCGGGTTCGAGGTTAC-1	217.867	-323.717	0.873768	0.135512	0.427851	SpatialPCA			CCGGGTTCGAGGTTAC-1	217.867	-323.717	0.63739	0.868763	0.790934	PCA			CCGGGTTCGAGGTTAC-1	217.867	-323.717	0.793028	0.386755	0.678523	NMF
CCGGTAATGGCTAGTC-1	471.962	-325.608	0.0957782	0.492084	0.179481	SpatialPCA			CCGGTAATGGCTAGTC-1	471.962	-325.608	0.293065	0.48218	0.787846	PCA			CCGGTAATGGCTAGTC-1	471.962	-325.608	0.319945	0.796742	0.853507	NMF
CCGGTTTGTAATTGTG-1	248.155	-420.972	0.568385	0.347615	0.949932	SpatialPCA			CCGGTTTGTAATTGTG-1	248.155	-420.972	0.448333	0.788427	0.0753818	PCA			CCGGTTTGTAATTGTG-1	248.155	-420.972	0.351067	0.190351	0.0429553	NMF
CCGTAAGTTGGTCCCA-1	357.516	-297.795	0.48285	0.014413	0.384947	SpatialPCA			CCGTAAGTTGGTCCCA-1	357.516	-297.795	0.775584	0.967711	0.745671	PCA			CCGTAAGTTGGTCCCA-1	357.516	-297.795	0.741685	0.463675	0.614467	NMF
CCGTACCCAAGCGCCA-1	225.113	-183.573	0.658902	0.771374	0.122159	SpatialPCA			CCGTACCCAAGCGCCA-1	225.113	-183.573	0.0410379	0.323873	0.813156	PCA			CCGTACCCAAGCGCCA-1	225.113	-183.573	0.0505761	0.0497192	0.756561	NMF
CCGTAGGAAATCCCTG-1	415.302	-443.789	0.0179608	0.305917	0.361766	SpatialPCA			CCGTAGGAAATCCCTG-1	415.302	-443.789	0.801337	0.231823	0.915352	PCA			CCGTAGGAAATCCCTG-1	415.302	-443.789	0.663819	0.899574	0.863073	NMF
CCGTAGGGTTGTTTAC-1	440.054	-443.969	0.0303569	0.460524	0.304927	SpatialPCA			CCGTAGGGTTGTTTAC-1	440.054	-443.969	0.409702	0.372384	0.939907	PCA			CCGTAGGGTTGTTTAC-1	440.054	-443.969	0.494275	0.759268	0.762712	NMF
CCGTATCTCGTCGTAG-1	201.8	-404.455	0.575436	0.453304	0.928108	SpatialPCA			CCGTATCTCGTCGTAG-1	201.8	-404.455	0.416546	0.77883	0.109176	PCA			CCGTATCTCGTCGTAG-1	201.8	-404.455	0.311886	0.18512	0.057306	NMF
CCGTATTAGCGCAGTT-1	463.501	-212.331	0.221612	0.560695	0.00615964	SpatialPCA			CCGTATTAGCGCAGTT-1	463.501	-212.331	0.429831	0.192021	0.900889	PCA			CCGTATTAGCGCAGTT-1	463.501	-212.331	0.292713	0.529453	0.92053	NMF
CCGTCAACCTCTGGCG-1	160.891	-485.014	0.538744	0.583537	0.997518	SpatialPCA			CCGTCAACCTCTGGCG-1	160.891	-485.014	0.342262	0.736935	0.119552	PCA			CCGTCAACCTCTGGCG-1	160.891	-485.014	0.105191	0.18016	0.0891121	NMF
CCGTGAGGCATTCATG-1	490.594	-314.987	0.114628	0.551806	0.167151	SpatialPCA			CCGTGAGGCATTCATG-1	490.594	-314.987	0.580199	0.0392637	0.9236	PCA			CCGTGAGGCATTCATG-1	490.594	-314.987	0.327942	0.776058	0.972468	NMF
CCGTGCCCATGACGGC-1	268.497	-183.933	0.661812	0.591839	0.0846944	SpatialPCA			CCGTGCCCATGACGGC-1	268.497	-183.933	0.398355	0.220781	0.940996	PCA			CCGTGCCCATGACGGC-1	268.497	-183.933	0.35932	0.214713	0.896752	NMF
CCGTGGAACGATCCAA-1	447.705	-249.955	0.218985	0.405486	0.0447311	SpatialPCA			CCGTGGAACGATCCAA-1	447.705	-249.955	0.491267	0.400969	0.922396	PCA			CCGTGGAACGATCCAA-1	447.705	-249.955	0.379432	0.603038	0.848225	NMF
CCGTGTTAAATTCCAT-1	229.883	-377.723	0.615833	0.336222	0.831988	SpatialPCA			CCGTGTTAAATTCCAT-1	229.883	-377.723	0.469147	0.789957	0.109229	PCA			CCGTGTTAAATTCCAT-1	229.883	-377.723	0.333096	0.214797	0.121091	NMF
CCGTTACGTTAGAACA-1	392.124	-227.993	0.416406	0.166687	0.13958	SpatialPCA			CCGTTACGTTAGAACA-1	392.124	-227.993	0.637386	0.673841	0.886648	PCA			CCGTTACGTTAGAACA-1	392.124	-227.993	0.88244	0.631703	0.811296	NMF
CCGTTCCGAATCTCGG-1	186.814	-334.248	0.931586	0.215598	0.322049	SpatialPCA			CCGTTCCGAATCTCGG-1	186.814	-334.248	0.523388	0.877594	0.785384	PCA			CCGTTCCGAATCTCGG-1	186.814	-334.248	0.519934	0.415927	0.654055	NMF
CCTAAAGGCTGACGCT-1	373.762	-195.5	0.414908	0.34428	0.0423085	SpatialPCA			CCTAAAGGCTGACGCT-1	373.762	-195.5	0.601311	0.448496	0.939533	PCA			CCTAAAGGCTGACGCT-1	373.762	-195.5	0.786733	0.298363	0.796186	NMF
CCTAAATTAACGGTTC-1	329.253	-346.13	0.547183	0.024839	0.577491	SpatialPCA			CCTAAATTAACGGTTC-1	329.253	-346.13	0.755417	0.59279	0.592881	PCA			CCTAAATTAACGGTTC-1	329.253	-346.13	0.413312	0.0791666	0.563189	NMF
CCTAAATTGTATCCTA-1	471.377	-401.08	0.078046	0.603285	0.239216	SpatialPCA			CCTAAATTGTATCCTA-1	471.377	-401.08	0.544197	0.0785796	0.911619	PCA			CCTAAATTGTATCCTA-1	471.377	-401.08	0.335212	0.925493	0.989735	NMF
CCTAACCCAAACAAGT-1	394.059	-384.338	0.133638	0.0886145	0.435203	SpatialPCA			CCTAACCCAAACAAGT-1	394.059	-384.338	0.537381	0.572743	0.679155	PCA			CCTAACCCAAACAAGT-1	394.059	-384.338	0.541508	0.751682	0.732556	NMF
CCTAACTAAGGCTCTA-1	407.561	-233.483	0.428932	0.245392	0.0887432	SpatialPCA			CCTAACTAAGGCTCTA-1	407.561	-233.483	0.371032	0.564542	0.893537	PCA			CCTAACTAAGGCTCTA-1	407.561	-233.483	0.711938	0.227844	0.804803	NMF
CCTACAAGTCCGGAAT-1	445.23	-169.082	0.376205	0.733483	0.102582	SpatialPCA			CCTACAAGTCCGGAAT-1	445.23	-169.082	0.173703	0.438766	0.781934	PCA			CCTACAAGTCCGGAAT-1	445.23	-169.082	0.0574303	0.195831	0.724311	NMF
CCTACATTCACAGACG-1	220.477	-393.834	0.59198	0.394417	0.905162	SpatialPCA			CCTACATTCACAGACG-1	220.477	-393.834	0.433641	0.772901	0.0684226	PCA			CCTACATTCACAGACG-1	220.477	-393.834	0.314983	0.194075	0.0313663	NMF
CCTACGCGACCTTACA-1	408.281	-136.454	0.495836	0.659124	0.0510191	SpatialPCA			CCTACGCGACCTTACA-1	408.281	-136.454	0.306186	0.293354	0.941892	PCA			CCTACGCGACCTTACA-1	408.281	-136.454	0.275638	0.263306	0.880082	NMF
CCTACGGCTCAGTCGA-1	218.767	-205.131	0.769782	0.583439	0.104875	SpatialPCA			CCTACGGCTCAGTCGA-1	218.767	-205.131	0.485866	0.273272	0.906216	PCA			CCTACGGCTCAGTCGA-1	218.767	-205.131	0.386415	0.276231	0.883798	NMF
CCTACTGCTTACACTT-1	271.017	-264.806	0.798253	0.170766	0.247752	SpatialPCA			CCTACTGCTTACACTT-1	271.017	-264.806	0.465906	0.666789	0.883695	PCA			CCTACTGCTTACACTT-1	271.017	-264.806	0.606302	0.282334	0.80851	NMF
CCTAGGCGTAGCGATC-1	391.449	-314.221	0.346228	0.0665615	0.298023	SpatialPCA			CCTAGGCGTAGCGATC-1	391.449	-314.221	0.438694	0.557324	0.907992	PCA			CCTAGGCGTAGCGATC-1	391.449	-314.221	0.86379	0.413676	0.821421	NMF
CCTAGTTAGTCGCATG-1	342.889	-184.473	0.506322	0.378756	0.0622333	SpatialPCA			CCTAGTTAGTCGCATG-1	342.889	-184.473	0.455982	0.457112	0.943206	PCA			CCTAGTTAGTCGCATG-1	342.889	-184.473	0.641585	0.178119	0.843967	NMF
CCTATAATGAGTGCCC-1	368.992	-416.517	0.100545	0.0392074	0.524369	SpatialPCA			CCTATAATGAGTGCCC-1	368.992	-416.517	0.758338	0.569434	0.650077	PCA			CCTATAATGAGTGCCC-1	368.992	-416.517	0.740006	0.788046	0.782223	NMF
CCTATACCGTCCTGTC-1	257.471	-415.662	0.57433	0.316766	0.934404	SpatialPCA			CCTATACCGTCCTGTC-1	257.471	-415.662	0.499106	0.738668	0.145066	PCA			CCTATACCGTCCTGTC-1	257.471	-415.662	0.265717	0.0982399	0.0931502	NMF
CCTATATTTGTCCTGG-1	278.893	-453.555	0.469416	0.258095	0.863943	SpatialPCA			CCTATATTTGTCCTGG-1	278.893	-453.555	0.476346	0.834879	0.247424	PCA			CCTATATTTGTCCTGG-1	278.893	-453.555	0.42258	0.298106	0.19284	NMF
CCTATCTATATCGGAA-1	358.056	-222.322	0.451178	0.155617	0.168235	SpatialPCA			CCTATCTATATCGGAA-1	358.056	-222.322	0.614302	0.502426	0.864656	PCA			CCTATCTATATCGGAA-1	358.056	-222.322	0.878006	0.370169	0.73794	NMF
CCTATGAAGTGGTGCC-1	462.691	-320.162	0.0740578	0.410059	0.170927	SpatialPCA			CCTATGAAGTGGTGCC-1	462.691	-320.162	0.520527	0.437158	0.789692	PCA			CCTATGAAGTGGTGCC-1	462.691	-320.162	0.328002	0.764622	0.869834	NMF
CCTATGGCTCCTAGTG-1	192.124	-452.925	0.569145	0.600867	0.912809	SpatialPCA			CCTATGGCTCCTAGTG-1	192.124	-452.925	0.488335	0.834527	0.310152	PCA			CCTATGGCTCCTAGTG-1	192.124	-452.925	0.391045	0.314872	0.198016	NMF
CCTATGGGTTACCGTC-1	332.898	-276.058	0.587595	0.0365957	0.339703	SpatialPCA			CCTATGGGTTACCGTC-1	332.898	-276.058	0.762291	0.994906	0.743083	PCA			CCTATGGGTTACCGTC-1	332.898	-276.058	0.771757	0.439322	0.620913	NMF
CCTATGGTCAAAGCTG-1	328.218	-486.274	0.177596	0.121487	0.643634	SpatialPCA			CCTATGGTCAAAGCTG-1	328.218	-486.274	0.434584	0.769299	0.355703	PCA			CCTATGGTCAAAGCTG-1	328.218	-486.274	0.405711	0.272497	0.21707	NMF
CCTATGTCCACTCCAC-1	402.79	-454.5	0.0353895	0.28294	0.385578	SpatialPCA			CCTATGTCCACTCCAC-1	402.79	-454.5	0.506602	0.577994	0.689576	PCA			CCTATGTCCACTCCAC-1	402.79	-454.5	0.485984	0.589459	0.706958	NMF
CCTCACCAATCTTGAC-1	228.038	-210.576	0.790175	0.547093	0.1044	SpatialPCA			CCTCACCAATCTTGAC-1	228.038	-210.576	0.249369	0.513943	0.809827	PCA			CCTCACCAATCTTGAC-1	228.038	-210.576	0.382437	0.233931	0.746866	NMF
CCTCACCTGAGGGAGC-1	435.149	-271.422	0.23019	0.286768	0.113989	SpatialPCA			CCTCACCTGAGGGAGC-1	435.149	-271.422	0.509535	0.480492	0.928029	PCA			CCTCACCTGAGGGAGC-1	435.149	-271.422	0.641004	0.328932	0.81281	NMF
CCTCACCTTAGCATCG-1	419.712	-265.932	0.266029	0.282829	0.0982685	SpatialPCA			CCTCACCTTAGCATCG-1	419.712	-265.932	0.691513	0.502833	0.897406	PCA			CCTCACCTTAGCATCG-1	419.712	-265.932	0.798562	0.50958	0.869689	NMF
CCTCATGCAGCTACGA-1	212.826	-172.727	0.764903	0.897827	0.144526	SpatialPCA			CCTCATGCAGCTACGA-1	212.826	-172.727	0.415105	0.919423	0.77923	PCA			CCTCATGCAGCTACGA-1	212.826	-172.727	0.365993	0.0607502	0.592609	NMF
CCTCCCGACAATCCCT-1	315.122	-168.092	0.620049	0.499074	0.0587604	SpatialPCA			CCTCCCGACAATCCCT-1	315.122	-168.092	0.414275	0.428169	0.952018	PCA			CCTCCCGACAATCCCT-1	315.122	-168.092	0.388611	0.165636	0.842227	NMF
CCTCCGACAATTCAAG-1	221.197	-296.76	0.955832	0.18745	0.283528	SpatialPCA			CCTCCGACAATTCAAG-1	221.197	-296.76	0.427713	0.774769	0.845844	PCA			CCTCCGACAATTCAAG-1	221.197	-296.76	0.754269	0.296883	0.794406	NMF
CCTCCTAGCTAGAGTC-1	157.831	-479.613	0.553344	0.596716	0.988808	SpatialPCA			CCTCCTAGCTAGAGTC-1	157.831	-479.613	0.35113	0.734899	0.0533646	PCA			CCTCCTAGCTAGAGTC-1	157.831	-479.613	0.24386	0.164984	0.055963	NMF
CCTCCTGTTGTGTCGT-1	415.212	-454.59	0.02615	0.305854	0.375225	SpatialPCA			CCTCCTGTTGTGTCGT-1	415.212	-454.59	0.488837	0.460731	0.73702	PCA			CCTCCTGTTGTGTCGT-1	415.212	-454.59	0.429846	0.464467	0.777341	NMF
CCTCGAAGTGGACGGG-1	339.649	-200.63	0.498779	0.28323	0.090752	SpatialPCA			CCTCGAAGTGGACGGG-1	339.649	-200.63	0.680592	0.590359	0.887501	PCA			CCTCGAAGTGGACGGG-1	339.649	-200.63	0.740562	0.284996	0.822109	NMF
CCTCGACCCACTGCCT-1	346.31	-135.959	0.550259	0.70694	0.0497121	SpatialPCA			CCTCGACCCACTGCCT-1	346.31	-135.959	0.454133	0.0994777	0.885214	PCA			CCTCGACCCACTGCCT-1	346.31	-135.959	0.288156	0.809777	0.951531	NMF
CCTCGCCAGCAAATTA-1	348.83	-216.877	0.465079	0.149366	0.172819	SpatialPCA			CCTCGCCAGCAAATTA-1	348.83	-216.877	0.885614	0.699327	0.839996	PCA			CCTCGCCAGCAAATTA-1	348.83	-216.877	0.976881	0.647378	0.822548	NMF
CCTCGCGCGATATAGG-1	413.771	-233.528	0.41151	0.270501	0.0835576	SpatialPCA			CCTCGCGCGATATAGG-1	413.771	-233.528	0.607246	0.546483	0.900059	PCA			CCTCGCGCGATATAGG-1	413.771	-233.528	0.610589	0.568008	0.880736	NMF
CCTCGCGCTGTGCGAT-1	300.765	-426.778	0.423043	0.125489	0.75824	SpatialPCA			CCTCGCGCTGTGCGAT-1	300.765	-426.778	0.478205	0.8062	0.373442	PCA			CCTCGCGCTGTGCGAT-1	300.765	-426.778	0.505066	0.366936	0.502689	NMF
CCTCGGACCGGGATAG-1	381.953	-341.134	0.327066	0.0396897	0.369059	SpatialPCA			CCTCGGACCGGGATAG-1	381.953	-341.134	0.837715	0.965516	0.741912	PCA			CCTCGGACCGGGATAG-1	381.953	-341.134	0.795898	0.602782	0.600095	NMF
CCTCTAATCTGCCAAG-1	345.5	-243.789	0.496966	0.115614	0.207833	SpatialPCA			CCTCTAATCTGCCAAG-1	345.5	-243.789	0.659295	0.547019	0.868159	PCA			CCTCTAATCTGCCAAG-1	345.5	-243.789	0.804342	0.2599	0.738254	NMF
CCTCTACAAGGATTGG-1	201.215	-479.928	0.56848	0.501316	0.976155	SpatialPCA			CCTCTACAAGGATTGG-1	201.215	-479.928	0.342048	0.781262	0.140351	PCA			CCTCTACAAGGATTGG-1	201.215	-479.928	0.12031	0.119815	0.111036	NMF
CCTCTATCGATTAGCA-1	198.74	-399.055	0.582977	0.44714	0.893952	SpatialPCA			CCTCTATCGATTAGCA-1	198.74	-399.055	0.431364	0.788843	0.20561	PCA			CCTCTATCGATTAGCA-1	198.74	-399.055	0.308499	0.184453	0.159287	NMF
CCTCTCTCCCATCTAG-1	230.423	-302.25	0.905048	0.123849	0.339877	SpatialPCA			CCTCTCTCCCATCTAG-1	230.423	-302.25	0.469193	0.841318	0.813658	PCA			CCTCTCTCCCATCTAG-1	230.423	-302.25	0.702841	0.316801	0.663704	NMF
CCTCTGGCCTAGACGG-1	352.025	-200.72	0.466712	0.31817	0.0762252	SpatialPCA			CCTCTGGCCTAGACGG-1	352.025	-200.72	0.474896	0.515537	0.894196	PCA			CCTCTGGCCTAGACGG-1	352.025	-200.72	0.501613	0.196829	0.74132	NMF
CCTCTGTACTATTCTA-1	307.111	-405.266	0.423422	0.119783	0.752551	SpatialPCA			CCTCTGTACTATTCTA-1	307.111	-405.266	0.468483	0.780506	0.40208	PCA			CCTCTGTACTATTCTA-1	307.111	-405.266	0.340729	0.11466	0.480427	NMF
CCTGAACGATATATTC-1	382.133	-319.532	0.364041	0.0388291	0.348942	SpatialPCA			CCTGAACGATATATTC-1	382.133	-319.532	0.758964	0.891272	0.779241	PCA			CCTGAACGATATATTC-1	382.133	-319.532	0.495143	0.503811	0.885879	NMF
CCTGAATATTTACATA-1	339.334	-243.744	0.566326	0.115494	0.212624	SpatialPCA			CCTGAATATTTACATA-1	339.334	-243.744	0.604001	0.533027	0.866354	PCA			CCTGAATATTTACATA-1	339.334	-243.744	0.753917	0.351365	0.776576	NMF
CCTGACCACCGATGGT-1	307.471	-362.106	0.577759	0.0957344	0.670164	SpatialPCA			CCTGACCACCGATGGT-1	307.471	-362.106	0.439531	0.769228	0.371497	PCA			CCTGACCACCGATGGT-1	307.471	-362.106	0.249782	0.189697	0.222937	NMF
CCTGACGCAACCTTTA-1	389.694	-136.319	0.537696	0.642806	0.0367618	SpatialPCA			CCTGACGCAACCTTTA-1	389.694	-136.319	0.414957	0.144913	0.880208	PCA			CCTGACGCAACCTTTA-1	389.694	-136.319	0.29923	0.601222	0.864583	NMF
CCTGCGATAGAACTGT-1	181.908	-161.701	0.874931	0.938642	0.207214	SpatialPCA			CCTGCGATAGAACTGT-1	181.908	-161.701	0.0990379	0.246749	0.979197	PCA			CCTGCGATAGAACTGT-1	181.908	-161.701	0.334902	0.0987452	0.846234	NMF
CCTGCGTTCTACGCTT-1	162.376	-290.954	0.965404	0.346417	0.195631	SpatialPCA			CCTGCGTTCTACGCTT-1	162.376	-290.954	0.376616	0.681852	0.897304	PCA			CCTGCGTTCTACGCTT-1	162.376	-290.954	0.463438	0.171654	0.682146	NMF
CCTGCTATTTGAGAAG-1	274.122	-259.451	0.791657	0.181451	0.236392	SpatialPCA			CCTGCTATTTGAGAAG-1	274.122	-259.451	0.43665	0.732399	0.8654	PCA			CCTGCTATTTGAGAAG-1	274.122	-259.451	0.635653	0.204479	0.796933	NMF
CCTGGAAACGTTCTGC-1	468.812	-331.008	0.0890488	0.462016	0.190349	SpatialPCA			CCTGGAAACGTTCTGC-1	468.812	-331.008	0.628423	0.146174	0.897464	PCA			CCTGGAAACGTTCTGC-1	468.812	-331.008	0.472746	0.931341	0.937645	NMF
CCTGGCTAGACCCGCC-1	252.34	-275.428	0.882989	0.140971	0.291065	SpatialPCA			CCTGGCTAGACCCGCC-1	252.34	-275.428	0.58079	0.747347	0.834498	PCA			CCTGGCTAGACCCGCC-1	252.34	-275.428	0.499682	0.14904	0.858308	NMF
CCTGGTCGAATGTGGG-1	331.683	-437.804	0.23568	0.0581928	0.67862	SpatialPCA			CCTGGTCGAATGTGGG-1	331.683	-437.804	0.666408	0.828407	0.661306	PCA			CCTGGTCGAATGTGGG-1	331.683	-437.804	0.776543	0.649665	0.636152	NMF
CCTGTAAGACATGATA-1	245.815	-318.542	0.865101	0.0823613	0.407089	SpatialPCA			CCTGTAAGACATGATA-1	245.815	-318.542	0.587601	0.906029	0.79785	PCA			CCTGTAAGACATGATA-1	245.815	-318.542	0.782327	0.556358	0.628118	NMF
CCTGTACTCACGCCCA-1	193.024	-334.293	0.955477	0.21109	0.343031	SpatialPCA			CCTGTACTCACGCCCA-1	193.024	-334.293	0.439894	0.823912	0.778125	PCA			CCTGTACTCACGCCCA-1	193.024	-334.293	0.462733	0.530806	0.671799	NMF
CCTGTCACCCGGGCTC-1	326.688	-276.013	0.648868	0.052503	0.35082	SpatialPCA			CCTGTCACCCGGGCTC-1	326.688	-276.013	0.769323	0.988929	0.743422	PCA			CCTGTCACCCGGGCTC-1	326.688	-276.013	0.776632	0.616071	0.611652	NMF
CCTGTCCCTCACGTTA-1	472.007	-314.851	0.0882728	0.474954	0.163359	SpatialPCA			CCTGTCCCTCACGTTA-1	472.007	-314.851	0.643015	0.217155	0.881665	PCA			CCTGTCCCTCACGTTA-1	472.007	-314.851	0.502918	0.869095	0.905374	NMF
CCTGTCGCCCGTAAAT-1	310.936	-313.636	0.689925	0.0506333	0.530361	SpatialPCA			CCTGTCGCCCGTAAAT-1	310.936	-313.636	0.525408	0.954749	0.735257	PCA			CCTGTCGCCCGTAAAT-1	310.936	-313.636	0.609029	0.233701	0.57567	NMF
CCTGTGCGGATTGTAA-1	426.868	-136.589	0.503721	0.74889	0.120197	SpatialPCA			CCTGTGCGGATTGTAA-1	426.868	-136.589	0.103436	0.332564	0.830257	PCA			CCTGTGCGGATTGTAA-1	426.868	-136.589	0.106391	0.0748428	0.768826	NMF
CCTGTTTGAAGACACG-1	409.181	-432.988	0.0219799	0.283919	0.373196	SpatialPCA			CCTGTTTGAAGACACG-1	409.181	-432.988	0.878412	0.224956	0.930548	PCA			CCTGTTTGAAGACACG-1	409.181	-432.988	0.762658	0.839483	0.867037	NMF
CCTTCAGTTAAAGTGA-1	263.411	-448.065	0.457388	0.311095	0.896568	SpatialPCA			CCTTCAGTTAAAGTGA-1	263.411	-448.065	0.377307	0.82501	0.177878	PCA			CCTTCAGTTAAAGTGA-1	263.411	-448.065	0.268688	0.155112	0.126378	NMF
CCTTCTCAGCGTTCCT-1	165.032	-350.27	0.470746	0.144012	0.607649	SpatialPCA			CCTTCTCAGCGTTCCT-1	165.032	-350.27	0.325128	0.66615	0.758303	PCA			CCTTCTCAGCGTTCCT-1	165.032	-350.27	0.53397	0.513674	0.647251	NMF
CCTTCTTGATCCAGTG-1	345.68	-222.232	0.466963	0.138118	0.177087	SpatialPCA			CCTTCTTGATCCAGTG-1	345.68	-222.232	0.845305	0.742652	0.829143	PCA			CCTTCTTGATCCAGTG-1	345.68	-222.232	0.95614	0.451823	0.78531	NMF
CCTTTAAGGGAGCACT-1	272.862	-431.953	0.530577	0.306236	0.909145	SpatialPCA			CCTTTAAGGGAGCACT-1	272.862	-431.953	0.410023	0.822422	0.160164	PCA			CCTTTAAGGGAGCACT-1	272.862	-431.953	0.245813	0.128746	0.157939	NMF
CCTTTCAATGAAGAAA-1	413.591	-255.086	0.334454	0.249861	0.105768	SpatialPCA			CCTTTCAATGAAGAAA-1	413.591	-255.086	0.530673	0.48654	0.944181	PCA			CCTTTCAATGAAGAAA-1	413.591	-255.086	0.857394	0.382625	0.807254	NMF
CGAAACATAGATGGCA-1	358.416	-179.208	0.501269	0.428362	0.0474036	SpatialPCA			CGAAACATAGATGGCA-1	358.416	-179.208	0.381195	0.440366	0.940694	PCA			CGAAACATAGATGGCA-1	358.416	-179.208	0.552701	0.167933	0.737838	NMF
CGAAACGCAATTCATG-1	220.882	-339.919	0.793968	0.0954195	0.509551	SpatialPCA			CGAAACGCAATTCATG-1	220.882	-339.919	0.539859	0.896394	0.794444	PCA			CGAAACGCAATTCATG-1	220.882	-339.919	0.695451	0.497089	0.688561	NMF
CGAACAGTATGGGCGT-1	415.707	-389.874	0.0326957	0.199504	0.31096	SpatialPCA			CGAACAGTATGGGCGT-1	415.707	-389.874	0.882479	0.231162	0.934667	PCA			CGAACAGTATGGGCGT-1	415.707	-389.874	0.70767	0.863322	0.883856	NMF
CGAACCCGCATGCGTC-1	270.117	-383.393	0.612444	0.215968	0.812872	SpatialPCA			CGAACCCGCATGCGTC-1	270.117	-383.393	0.467022	0.785756	0.268469	PCA			CGAACCCGCATGCGTC-1	270.117	-383.393	0.280853	0.243088	0.193104	NMF
CGAACGCCCAGTGCCG-1	336.589	-195.23	0.506346	0.278864	0.0922111	SpatialPCA			CGAACGCCCAGTGCCG-1	336.589	-195.23	0.777817	0.31734	0.937177	PCA			CGAACGCCCAGTGCCG-1	336.589	-195.23	0.734163	0.639846	0.884325	NMF
CGAACGGCCGGACAAC-1	164.851	-371.827	0.500431	0.195972	0.716937	SpatialPCA			CGAACGGCCGGACAAC-1	164.851	-371.827	0.423499	0.769892	0.338694	PCA			CGAACGGCCGGACAAC-1	164.851	-371.827	0.271838	0.225604	0.219455	NMF
CGAAGACTGCCCGGGA-1	268.992	-119.217	0.887277	0.978991	0.167584	SpatialPCA			CGAAGACTGCCCGGGA-1	268.992	-119.217	0.168932	0.276249	0.989469	PCA			CGAAGACTGCCCGGGA-1	268.992	-119.217	0.469288	0.584116	0.87042	NMF
CGAAGCTATAAATTCA-1	444.824	-222.997	0.260274	0.456994	0.0264222	SpatialPCA			CGAAGCTATAAATTCA-1	444.824	-222.997	0.661663	0.204943	0.895278	PCA			CGAAGCTATAAATTCA-1	444.824	-222.997	0.46967	0.962961	0.957885	NMF
[truncated: 2,141 more rows]

## Sheet: Fig2c
ARIs	method	PCnum			PseudoR2	method	PCnum
0.336905	SpatialPCA	2			0.36556	SpatialPCA	1
[truncated: 139 more rows]

## Sheet: Fig2d
cluster	mean	sd	n	se	genename
[truncated: 28 more rows]

[truncated: 18 more sheets: Fig2e, Fig3, Fig3c, Fig3e, Fig3eg, Fig3_add, Fig4ab, Fig4c, Fig4_PAS_CHAOS, Fig4de, Fig4d, Fig4_spatialpca_trajectory, Fig5, Fig5d, Fig5b, Fig5e, Fig5_metagene, Fig5f]
